# Supplementary material for: A novel approach for the identification of efficient combination therapies in primary human acute myeloid leukemia specimens
Source: Blood Cancer J. 2017 Feb 17;7(2):e529–. doi: 10.1038/bcj.2017.10 (PMC5386329; doi:10.1038/bcj.2017.10)
Supplement: Supplementary Table [file bcj201710x2.xls]

## Sheet: Sheet1
		Sample ID	02H060	06H045	06H088	07H042	07H069	07H099	07H160	08H048	08H112	08H118	09H018	09H031	09H046	09H054	09H113	10H109	11H008	11H129	11H151	12H030
Compound ID	Compound Name	Compound Supplier	PERCENTAGE OF INHIBITION COMPARED TO DMSO TREATED CONTROL
UM0118962_01_LP2-004-b-T-OK_K006	(-)-Adenosine 3',5'-cyclic monophosphate	PRESTWICK	-3.61	-40.15	1.72	-15.32	2.2	-21.77	-9.04	-1.4	-15.76	-28.52	-10.49	0.64	-5.34	-5.1	-20.99	-115.54	-22.21	3.74	5.5	-17.54
UM0120327_01_LP2-008-b-T-OK_K012	( R)-(+)-WIN 55,212-2 mesylate	SIGMA	-1.56	-29.32	1.12	-26.64	2.38	-11.13	-7.28	-2.01	-2.62	-7.19	-1.25	-0.67	5.08	0.36	0.42	3.66	-26	10.49	-9.95	-1.48
UM0118219_01_LP2-003-b-T-OK_J015	(-) -Levobunolol hydrochloride	PRESTWICK	-31.57	15.97	0.68	-29.85	0.64	-8.56	-10.38	-20.87	-7.66	-25.81	1.91	0.36	0.08	-4.32	3.09	-94.07	-3.77	1.5	-16.74	-3.79
UM0120047_01_LP2-007-b-T-OK_I020	(-)-3-Methoxynaltrexone hydrochloride	SIGMA	-6.69	4.95	0.44	11.51	7.87	-9.89	0.95	41.03	1.28	-27.82	7.29	2.12	20.06	-1.34	0.96	-19.52	3.05	19.52	7.18	2.54
UM0119605_01_LP2-006-b-T-OK_K009	(-)-Bicuculline methbromide, 1(S), 9(R)	SIGMA	-18.52	-1.94	-1.3	-24.22	2.01	-1.59	-5.5	-0.04	-4.92	-19.34	47.19	4.45	-5.1	-2.69	-0.26	-34.91	-15.53	-20.61	-7.31	-5.18
UM0118122_01_LP2-002-b-T-OK_J014	(-)-Cinchonidine	PRESTWICK	-38.71	-13.56	-1.22	-22.8	0.32	-10.07	-22.02	-9.92	11.62	-26.81	-2.26	-2.91	-6.42	4.74	-5.57	-37.7	-19.33	-56.03	-7.36	6.2
UM0119977_01_LP2-007-b-T-OK_A008	(-)-cis-(1S,2R)-U-50488 tartrate	SIGMA	45.32	39.17	4.64	-18.75	-1.69	-13.11	-3.52	-0.61	-2.28	9.26	0.02	-3.62	-20.83	-0.72	-28.29	41.3	11.95	61.05	-8.3	-13.89
UM0119821_01_LP2-006-b-T-OK_F019	(-)-Epinephrine bitartrate	SIGMA	-41.7	-26.38	1.49	-30.04	2.71	-15.88	0.43	-13.83	-3.57	-19.59	6.55	-3.29	-10.04	1.15	0.34	-63.42	-10.44	-4.41	-26.23	-2.38
UM0118963_01_LP2-004-b-T-OK_I006	(-)-Eseroline fumarate salt	PRESTWICK	-2.7	9.16	4.02	-20.07	3.05	-9.46	34.25	8.86	-3.52	-20.44	30.2	-2.67	-5.38	-11.47	-46.64	6.52	10.96	11.49	-9.77	3.68
UM0118964_01_LP2-004-b-T-OK_K016	(-)-Isoproterenol hydrochloride	PRESTWICK	-24.44	-33.42	2.16	-42.17	1.94	3.05	4.49	-1.55	-6.79	-10.61	-0.49	-4.42	-14.67	-2.88	-23.12	-61.93	-29.54	1.62	-25.24	0.99
UM0118771_02_LP2-003-b-T-OK_L012	(-)-MK 801 hydrogen maleate	PRESTWICK	-24.87	-3.71	-1.85	-35.87	2.36	-15.84	-6.81	-18.77	-3.6	8.54	-8.94	-4.8	-15.84	1.15	-14.23	-101.76	-12.84	8.33	-28.18	-2.95
UM0118858_02_LP2-007-b-T-OK_O021	(-)-Naproxen sodium	SIGMA	-6.64	21.57	-2.37	-27.92	-0.11	-23.41	-15.61	-18.23	-1.44	-16.15	5.19	-4.19	12.92	1.68	-11.86	9.56	-14.52	-56.25	-34.52	-4.17
UM0120027_01_LP2-007-b-T-OK_B003	(-)-Nicotine hydrogen tartrate salt	SIGMA	36.32	41.19	-0.91	-1.5	2.35	-8.79	12.79	-5.2	0.23	-2.32	-6.23	-2.43	-2.62	5.62	-11.18	9.41	8.57	35.53	3.24	2.75
UM0119196_02_LP2-007-b-T-OK_N017	(-)-Perillic acid	SIGMA	-23.51	14.19	1.99	-40.22	-0.37	-29.07	-37.82	-9.64	1.9	-23.41	-23.43	-4.82	10.55	3.07	-7.73	-44.89	-3.35	-30.02	5.51	-0.6
UM0119809_01_LP2-006-b-T-OK_N019	(-)-Physostigmine	SIGMA	-28.42	-46.23	1.46	-34.39	1.36	-31.47	-19.69	-12.02	-4.88	-24.86	-1.83	-3.24	-20.01	-1.74	-17.54	-26.37	-9.25	9.31	-18.77	-12.58
UM0118321_01_LP2-004-b-T-OK_K008	(-)-Quinpirole hydrochloride	PRESTWICK	-19.54	-47.07	3.47	-21.72	0.59	3.87	-3.84	-29.73	-4.71	-29.86	-19.39	-2.05	-12.21	3.8	-4.36	-93.73	-29.82	-2.04	-7.58	7.02
UM0120223_01_LP2-008-b-T-OK_E005	(-)-Scopolamine methyl bromide	SIGMA	-18.68	-18.05	0.08	-46.81	-0.86	-0.78	2.48	-14.74	1.29	4.11	-6.61	5.87	0.88	-4.68	2.54	4.03	9.29	15.03	-11.97	-5.66
UM0120212_01_LP2-007-b-T-OK_B020	(-)-Scopolamine methyl nitrate	SIGMA	25.07	26	-2.43	-24.17	-2.58	-18.23	-10.11	11.11	-0.69	-31.45	-2.41	-1.81	-1.74	-2.28	-13.86	5.4	-21.77	-18.45	-19.37	-1.51
UM0120214_01_LP2-008-b-T-OK_I003	(-)-Scopolamine,n-Butyl-, bromide	SIGMA	-3.69	-18.55	3.18	10.96	0.37	2.36	3.24	-2.33	0.94	19.31	3.88	4.71	7.47	-2.05	14.73	-15.59	-2	38.79	46.11	2.32
UM0119949_01_LP2-007-b-T-OK_A019	(-)-Tetramisole hydrochloride	SIGMA	75.63	39.21	1.16	-11.17	0.39	3.53	17.86	40.79	2.7	-11.57	12.95	3.73	8.25	-5.1	-7.58	43.57	21.56	68.52	10.31	-1.08
UM0120317_02_LP2-008-b-T-OK_C010	(-)-trans-(1S,2S)-U-50488 hydrochloride	SIGMA	37.27	2.77	-0.86	-27.58	0.08	-5.53	-0.04	30.19	-1.17	-18.25	-6.72	-0.06	14.09	-4.95	-8.15	13.99	12.35	14.12	-20.75	1.41
UM0118966_01_LP2-003-b-T-OK_N020	(+,-)-Octopamine hydrochloride	PRESTWICK	-26.97	3.01	0.54	-39.12	0.58	-26.84	-2.35	-30.85	-5.5	-24.02	2.35	-1.69	8.28	0.98	-2.52	-103.66	12.51	17.03	-21.08	-3.47
UM0118967_01_LP2-004-b-T-OK_I018	(+,-)-Synephrine	PRESTWICK	33.86	42.89	2.09	-17.3	0.52	33.71	-3.62	14.09	6.99	-0.12	0.56	2.53	0.02	7.11	-3.16	-39.66	-14.76	90.44	-22.94	7.91
UM0118857_01_LP2-003-b-T-OK_L015	(+) -Levobunolol hydrochloride	PRESTWICK	-29.57	-4.47	1.49	-34.14	-0.33	-3.94	-3.44	-20.71	-4.81	-12.02	-8.22	-3.2	-10.53	1.17	-19.49	-101.58	-1.19	5.07	-22.92	1.42
UM0119616_02_LP2-006-b-T-OK_J009	(+)-Butaclamol hydrochloride	SIGMA	-22.72	-38.28	2.47	-33.93	-1.1	-6.31	-9.8	-16.45	-0.67	-16.33	10.67	5.71	-10.95	4.4	7.6	-51.32	-21.91	37.09	-18.47	-1.51
UM0119657_01_LP2-006-b-T-OK_A021	(+)-Chlorpheniramine maleate	SIGMA	55.26	75.98	2.23	-3.51	-0.07	3.85	-6.41	43.9	-3.66	14.53	3.07	-0.85	-23.68	-4.7	-12.01	-17.44	-3.23	4.17	4.33	-5.8
UM0119719_01_LP2-006-b-T-OK_M008	(+)-cis-Dioxolane iodide	SIGMA	-26.91	-27.76	-2.91	-53.55	0.36	-4.84	-22.35	-27.35	0.37	-39.24	40.1	-0.01	-24.89	-11.08	-2.4	-54.88	-27.09	-3.82	-26.32	-6.25
UM0119721_01_LP2-006-b-T-OK_M012	(+)-Cyclazocine	SIGMA	-13.68	-11.16	-3.83	-27.22	1.61	-17.7	-17.64	-17.45	-0.92	-21.6	-7.13	-2.24	-17.99	-2.58	-0.33	-29.01	3.01	-33.88	-8.16	5.93
UM0118965_01_LP2-003-b-T-OK_H004	(+)-Isoproterenol (+)-bitartrate salt	PRESTWICK	-25.62	1.55	1.85	3.89	3.59	0.54	12.29	-13.96	-8.56	-11.29	-2.33	-2.74	-10.15	1.85	6.09	-46.26	-8.72	3.8	-14.59	5.53
UM0120055_01_LP2-007-b-T-OK_L005	(+)-Nicotine (+)-di-p-toluoyl tartrate	SIGMA	-15.47	-43.3	-0.23	-8.17	3.64	-12.88	-16.71	-32.39	-0.95	12.19	-13.05	-3.45	-0.19	-9.48	-6.35	-57.54	-11.32	-80.17	-0.13	-5.21
UM0120167_01_LP2-007-b-T-OK_L010	(+)-Quisqualic acid	SIGMA	-13.65	-9.77	-1.11	-9.42	-0.37	-19.38	-15.14	-27.94	1.94	-21.25	-7.85	-1.07	5.26	-7.15	0.52	-36.33	-10.14	-68.97	-20.47	-6.46
UM0120317_01_LP2-008-b-T-OK_A010	(+)-trans-(1R,2R)-U-50488 hydrochloride	SIGMA	80.84	74.46	-1.12	5.56	0.16	19.3	1.72	20.41	-2.15	16.6	-2.4	0.53	-1.45	-0.08	7.02	24.86	27.36	41.94	11.58	7.44
UM0119804_01_LP2-006-b-T-OK_F005	(±) trans-U-50488 methanesulfonate	SIGMA	-12.98	-20.91	-2.05	-34.7	-0.63	8.52	3.59	9.99	-1.1	-3.2	4.94	9.67	-23.89	-6.25	9.5	-39.37	-18.1	22.36	-16.55	9.24
UM0119524_01_LP2-005-b-T-OK_B004	(±)-2-Amino-3-phosphonopropionic acid	SIGMA	26.49	-16.04	-0.48	-12.35	0.13	-1.72	-0.34	-6.15	1.79	-12.17	-8.33	-2.38	-17.75	-2.18	-10.88	-24.09	-18.34	-60.3	-0.27	-3.2
UM0119522_01_LP2-005-b-T-OK_F019	(±)-2-Amino-4-phosphonobutyric acid	SIGMA	5.64	-15.04	1.19	-36.02	1.06	-11.3	5.39	-12.04	-7.54	-15.12	-11.83	0.01	-6.8	-2.18	-13.32	-41.16	-18.73	-8.05	-9.41	1
UM0119490_01_LP2-005-b-T-OK_H004	(±)-2-Amino-5-phosphonopentanoic acid	SIGMA	-8.78	-8.67	-0.23	-35.97	0.65	5.62	10.69	-2.73	-10.18	-14.36	-4.18	0.25	-10.91	2.41	12.18	10.6	15.72	-22.2	1.3	-10.12
UM0119482_01_LP2-005-b-T-OK_F004	(±)-2-Amino-7-phosphonoheptanoic acid	SIGMA	11.68	0.46	-2.94	-44.47	-2.63	1.52	-27.51	9.27	-7.63	-16.63	4.76	-0.23	-3.06	2.1	-8.22	-10.13	4.41	-22.86	-1.43	-5.09
UM0119805_01_LP2-006-b-T-OK_H011	(±)-2,3-Dichloro-alpha-methylbenzylamine hydrochloride	SIGMA	-36.05	-27.23	4.11	-22.98	1.57	-15.61	-0.2	3.39	-0.19	-28.87	3.22	-2.93	-14.16	0.73	-8	-90.95	-7.41	10.77	-20.96	-15.96
UM0118624_02_LP2-007-b-T-OK_O012	(±)-3-(3,4-dihydroxyphenyl)-2-methyl-DL-alanine	SIGMA	-16.22	6.58	-0.75	-24.97	-1.02	-9.64	-7.64	-7.49	0.27	-17.1	6.54	-5.62	-2.86	-7.78	-13.56	-7.78	0.02	-51.18	-3.77	2.67
UM0120252_01_LP2-008-b-T-OK_M007	(±)-6-Chloro-PB hydrobromide	SIGMA	-42.42	-38.67	-0.13	-28.39	-0.44	-13.96	-24.11	-20.37	-1.25	-16.02	-2.21	-2.54	-4.81	0.85	-0.21	-25.13	-17.67	-33.03	-13.11	-5.31
UM0119863_02_LP2-006-b-T-OK_N018	(±)-7-Hydroxy-DPAT hydrobromide	SIGMA	-18.36	-3.67	0	-44.38	0.86	-21.35	-24.75	-22.6	-6.89	-26.62	-11.1	-1.64	-20.22	-1.65	-10.19	-34.08	-10.62	-51.11	-14.35	-15.8
UM0119869_01_LP2-006-b-T-OK_H018	(±)-8-Hydroxy-DPAT hydrobromide	SIGMA	-21.26	-35.18	2.8	-31.81	1.91	-20.22	2.59	3.35	-5.7	9.35	0.35	-3.59	-2.37	0.78	-3.99	-75.67	-21.5	46.62	-6.71	4.96
UM0120228_01_LP2-008-b-T-OK_K017	(±)-alpha-Lipoic Acid	SIGMA	-0.57	-36.01	1.63	-54.55	2.11	-24.04	-12.7	-14.84	0.64	-22.63	-11.08	0.28	1.74	-2.45	15.45	-19.12	-44.82	-13.45	-41.14	-5.79
UM0119984_01_LP2-007-b-T-OK_I008	(±)-alpha-Methyl-4-carboxyphenylglycine	SIGMA	-6.74	-49.12	0.75	-48.64	1.55	-10.39	-19.8	-21.6	-0.87	-23.58	-9.04	-3.64	11.3	1.83	-8.09	-7.17	-2.72	-40.87	1.51	4.72
UM0119873_01_LP2-006-b-T-OK_P010	(±)-AMPA hydrobromide	SIGMA	47.35	51.75	-4.36	11.98	-0.25	-3.79	8.3	14.69	-8	5.75	-7.7	-2.24	-1.28	-8.41	-7.46	25.74	29.98	24.63	-5.2	24.51
UM0119536_01_LP2-005-b-T-OK_J014	(±)-AMT hydrochloride	SIGMA	-34.5	-12.07	2.39	-64.59	-0.57	5.33	-10.02	32.36	4.42	-3.2	-5.52	-2.57	2.28	-5.94	-6.45	-24.13	-0.49	-30.36	-3.63	-16.62
UM0119615_01_LP2-006-b-T-OK_M009	(±)-Bay K 8644	SIGMA	-15.56	-5.96	0.52	-31.27	1.12	-6.8	-13.85	-14.19	-4.44	-20.76	33.4	6.58	-4.33	-1.01	-5.11	-34.84	-5.02	-19.8	-0.52	-3.98
UM0119616_01_LP2-006-b-T-OK_M011	(±)-Butaclamol hydrochloride	SIGMA	-29.81	-58.28	2.65	-40.79	0.35	-13.64	-24.02	-23.28	0.13	7.09	-9.78	-0.99	-12.41	-4.13	0.39	-42.17	-2.73	-21.93	-14.33	-2.38
UM0119727_01_LP2-006-b-T-OK_O010	(±)-CGP-12177A hydrochloride	SIGMA	16.65	14.73	-3.12	-10.38	2.72	3.96	-18.48	-10.12	-5.43	6.59	-4.01	-2.94	-4.9	3.23	1.16	8.65	17.96	-37.25	-8.91	-6.64
UM0119743_01_LP2-006-b-T-OK_C012	(±)-Chloro-APB hydrobromide	SIGMA	-9.27	5.02	-5.28	-38.02	0.92	-19.7	0.54	8.77	-0.87	-30.71	-3.26	3.51	11.09	1.73	-14.05	-93.75	-4.98	23.82	-0.17	-8.62
UM0047478_03_LP2-006-b-T-OK_I017	(±)-Chlorpheniramine maleate	SIGMA	-27.61	-33.69	2.19	-29.11	-0.29	-7.69	-5.11	-0.72	-1.61	-18.34	-0.61	0.27	5.92	6.52	-9.23	-68.94	-4.24	30.49	-10.18	-3.26
UM0120119_01_LP2-007-b-T-OK_D021	(±)-cis-Piperidine-2,3-dicarboxylic acid	SIGMA	-0.75	16.25	-1.81	-17.84	-1.45	-16.57	-7.53	3.93	-1.13	-27.65	-8	-5.84	12.8	-5.5	-19.28	-65.12	-14.4	20.41	-24.08	-4.76
UM0119690_01_LP2-006-b-T-OK_E010	(±)-CPP	SIGMA	8.42	-39.2	-2.66	-46.85	2.22	-21.35	-11.69	4.7	2.61	-21.76	22.34	1.81	-6.42	-5.56	-8.32	-65.69	-17.09	25.14	-7.25	-1.83
UM0119799_01_LP2-006-b-T-OK_F011	(±)-DOI hydrochloride	SIGMA	-24.65	-60.64	0.05	-35.74	0.06	-25.65	-15.64	13.29	-5.29	-38.57	-0.86	-2.14	0.2	-9.45	-4.53	-129.44	-8.01	15.54	-16.4	-13.98
UM0119834_01_LP2-006-b-T-OK_J019	(±)-Epinephrine hydrochloride	SIGMA	-23.95	-29.21	-0.11	-15.58	3.74	-18.61	-3.85	34.59	-5.31	-34.64	15.43	-2.24	6.99	8.15	4.48	-0.35	-5.02	16.86	-10.3	3.27
UM0119575_01_LP2-005-b-T-OK_F014	(±)-HA-966	SIGMA	-12.25	-40.01	-0.57	-29.11	0.75	-9.02	-13.74	-5.59	-7.1	-15.57	-17.73	9.03	3.01	-6.6	-5.92	-32.74	-19.17	-40.77	-0.11	-16.52
UM0119926_01_LP2-007-b-T-OK_A007	(±)-Ibotenic acid	SIGMA	58.01	53.74	1.58	0.75	0.37	-6.07	8.08	6.03	-1.11	-2.32	6.21	-4.25	-17.08	-3.4	-22.1	55.24	4.02	67.01	13.38	0.41
UM0118997_02_LP2-007-b-T-OK_E007	(±)-Ibuprofen	SIGMA	-17.51	-30.75	-0.87	-35.39	2.22	-8.17	-23.37	-24.09	-2.05	-24.1	-17.59	-4.08	5.08	-6.02	-7.92	-24.75	-11.87	-54.56	-20.08	-3
UM0118964_02_LP2-007-b-T-OK_I007	(±)-Isoproterenol hydrochloride	SIGMA	-6.64	-45.71	2.9	-25.63	2.92	2.2	-18.21	-33.17	-1.13	-23.58	3.47	-3.93	6.12	-0.19	1.72	5.17	9.04	-28.06	-10.66	5.28
UM0120007_01_LP2-007-b-T-OK_G010	(±)-Methoxyverapamil hydrochloride	SIGMA	13.5	-36.85	-0.56	-8.92	1.36	-22.37	-3.73	10.08	-0.01	-24.71	2.95	-2.61	16.61	-2.04	-1.96	-57.62	-10.77	-14.63	-13.85	6.21
UM0118838_02_LP2-007-b-T-OK_O008	(±)-Metoprolol (+)-tartrate	SIGMA	-2.25	-4.03	-1.71	-33.64	-1.54	-14.49	-12.14	-31.07	-1.01	5.11	-9.68	-3.05	0.61	2.8	-6.48	-28.53	-0.28	-71.99	10.64	0.04
UM0120056_01_LP2-007-b-T-OK_C016	(±)-Muscarine chloride	SIGMA	-6.9	7.36	-0.63	2.71	0.12	-13.48	1.04	8.03	-2.46	-9.07	-10.92	-5.04	9.47	-0.68	-4.7	-70.72	11.06	-1.65	22.3	-5.24
UM0119126_01_LP2-003-b-T-OK_N022	(±)-Nipecotic acid	PRESTWICK	-2.86	-22.86	-4.84	-20.77	0.27	-12.63	0.15	1.48	8.96	6.66	5.21	-1.09	0.79	-2.8	-0.22	-83.08	-5.68	13.39	-28.15	-13.08
UM0119512_01_LP2-005-b-T-OK_H017	(±)-Norepinephrine (+)bitartrate	SIGMA	-35.17	-21.75	3.37	-41.06	1.33	-15.71	3.3	8.41	-2.38	-5.99	-13.47	-3.1	-10.11	-13.62	7.16	-35.46	-0.97	-4.39	-10.37	-13
UM0120060_01_LP2-007-b-T-OK_J003	(±)-Normetanephrine hydrochloride	SIGMA	-6.69	-23.14	-0.98	-1.41	1.75	6.27	-3.86	-22.67	-1.28	-21.6	-5.75	-3.35	12.44	-6.33	-4.28	-18.08	5.88	50.38	42.97	-1.51
UM0120078_01_LP2-007-b-T-OK_J011	(±)-Octoclothepin maleate	SIGMA	-3.37	-30.63	6.06	-34.72	3.71	-16.27	-15.51	-14.91	-1	3.47	-7.02	-5.63	14.8	4.63	13.15	-67.54	-7.48	30.9	-4.16	-3.93
UM0119670_01_LP2-006-b-T-OK_C004	(±)-p-Chlorophenylalanine	SIGMA	5.79	14.35	0.18	-18.82	-1.72	9.17	-10.21	5.92	-0.31	-15.99	5.08	-0.63	-19.67	-1.59	7.17	-25.91	1.95	-18.92	-20.04	-14.14
UM0120137_02_LP2-007-b-T-OK_P008	(±)-PD 128,907 hydrochloride	SIGMA	27.59	-13.93	8.04	-33.64	0.9	-17.94	-4.64	-32.63	0.19	-2.07	-20.55	-6.11	-24.15	-5.06	-26.89	21.3	-8.58	-55.89	11.92	-18.34
UM0120128_01_LP2-007-b-T-OK_H006	(±)-Pindobind	SIGMA	17.41	-9.23	0.5	-12.17	0.88	-9.8	6.72	0.17	-3.82	-18.14	-13.28	0.46	21.28	-0.41	-3.92	-2.93	-10.73	-36.86	-6.12	-8.75
UM0120147_01_LP2-007-b-T-OK_N004	(±)-PPHT hydrochloride	SIGMA	-12.42	-13.15	-1.43	15.93	0.26	12.88	11.21	-14.52	-2.42	-2.5	-15.94	-1.95	0.59	-1.34	-4.95	9.72	33.44	11.69	7.8	7.28
UM0120162_01_LP2-007-b-T-OK_F012	(±)-Quinpirole dihydrochloride	SIGMA	-12.42	-31.99	-0.1	-11.29	-0.32	-15.86	-14.71	-2.61	-0.7	-30.24	4.3	-1.9	21.52	-5.78	-5.38	-102.31	-2.55	-28.15	-10.33	4.24
UM0120238_01_LP2-008-b-T-OK_I009	(±)-SKF 38393, N-allyl-, hydrobromide	SIGMA	-26.08	-54.07	1.15	-33.15	-0.91	-17.21	-8.82	0.9	-1.32	-19.29	-3.14	0.53	12.62	5.19	5.01	-1.99	-16.81	-2.66	-5.5	0.13
UM0119777_01_LP2-006-b-T-OK_B011	(±)-SKF-38393 hydrochloride	SIGMA	27.35	22.12	-1.71	-15.35	-0.01	-22.57	-12.46	-3.66	-2.51	-23.19	-1.54	0.65	-20.2	1.39	-15.9	-6.93	-4.75	-3.09	-5.08	3.04
UM0119251_02_LP2-008-b-T-OK_K015	(±)-Taxifolin	SIGMA	-29.56	-45.39	3.61	-31.28	-0.83	-3.9	-14.69	-39.01	-0.53	-11.81	-4.47	-2.82	-1.17	0.52	-13.76	-12.98	-30.82	-38.36	-10.02	-0.49
UM0120163_01_LP2-007-b-T-OK_P017	(±)-threo-1-Phenyl-2-decanoylamino-3-morpholino-1-propanol hydrochloride	SIGMA	16.88	53.43	2.99	2.96	-3.99	13.62	-18.53	22.43	8.09	2.95	4.78	2.44	13.18	8.88	-9.15	37.44	21.35	21.3	17.35	10.63
UM0119888_01_LP2-006-b-T-OK_L012	(±)-Vanillylmandelic acid	SIGMA	-21.32	-31.79	-0.2	-24.33	3.12	-17.21	-11.4	-5.51	-7.09	-9.05	-3.84	-1.31	-16.69	-6.47	0.11	-59.94	-24.98	3.07	-4.73	6.87
UM0118981_02_LP2-008-b-T-OK_C012	(±)-Vesamicol hydrochloride	SIGMA	12.39	34.64	-4.99	-35.36	-0.39	12.08	12.38	20.46	-1.65	-11.01	-4.28	3.89	6.19	3.27	-2.14	-9.94	-7.63	38.61	-37.01	-3.7
UM0118801_01_LP2-003-b-T-OK_M013	(1-[(4-Chlorophenyl)phenyl-methyl]-4-methylpiperazine)	PRESTWICK	-9.76	9.17	-0.45	-26.47	-1.29	39.42	6.02	0.39	14.63	6.99	2.46	2.18	-3.76	6.31	3.98	-98.35	8.38	54.8	-6.43	16.72
UM0119729_01_LP2-006-b-T-OK_M014	(2S,1'S,2'S)-2-(carboxycyclopropyl)glycine	SIGMA	-44.44	-21.93	-3.87	-41.64	0.31	-11.89	-30.44	-7.14	-2.39	-8.3	-11.5	-3.2	-9.34	8.17	-9.12	-61.68	-10.48	-37.4	-14.92	-15.96
UM0120256_01_LP2-008-b-T-OK_G015	(6R)-5,6,7,8-Tetrahydro-L-biopterin hydrochloride	SIGMA	1.62	-2.65	1.55	-17.45	-0.81	-24.8	-1.47	-3.35	-1.24	-25.57	-11.34	-3.17	10.53	-1.89	3.05	-57.99	-23.34	-28.97	-30.19	4.2
UM0118864_01_LP2-003-b-T-OK_E013	(cis-) Nanophine	PRESTWICK	-8.51	-29.13	0.9	-30.13	0.7	8.14	-15.62	-4.14	-3.11	3.56	-15.77	0.46	-5.41	-5.07	-25.41	-67.71	-0.33	-17.55	-38.85	4.36
UM0118237_01_LP2-003-b-T-OK_G005	(d,l)-Tetrahydroberberine	PRESTWICK	-3.46	40.77	4.15	-24.75	3.03	35.74	11.57	-0.14	44.65	-18.06	-2.77	15.88	1.14	8.51	-11.83	-30.13	17.95	-6.09	10.31	11.85
UM0119555_02_LP2-008-b-T-OK_O011	(E)-4-amino-2-butenoic acid	SIGMA	-0.26	-22.42	1.28	-16.6	-0.09	-3.71	-21.33	-3.95	1.27	7.13	-3.21	0.93	-8.27	2.17	-6.33	-16.81	25.15	-41.75	-13.65	-6.57
UM0119604_01_LP2-006-b-T-OK_O007	(E)-5-(2-Bromovinyl)-2'-deoxyuridine	SIGMA	-2.6	-22.21	-6.18	-33.62	0.49	0.85	-17.77	-19.39	-6.52	-3.37	-13.47	0.35	-21.81	0.98	-4.46	-21.9	-13.05	-16.72	0.1	-3.52
UM0119797_01_LP2-006-b-T-OK_B007	(R,R)-cis-Diethyl tetrahydro-2,8-chrysenediol	SIGMA	24.12	7.85	3.62	-7.83	-2.36	-12.26	-17.61	19.17	-2.44	-36.9	-10.21	4.15	-28.46	-5.23	-1.43	-19.64	-36.36	1.09	4.19	28.41
UM0118858_01_LP2-003-b-T-OK_O004	(R) -Naproxen sodium salt	PRESTWICK	-13.96	-8.44	-3.43	-26.63	1.08	-9.14	-0.94	-4.62	1.58	1.03	-6.52	0.04	-24.71	-7.2	-20.69	-38.45	29.2	-10.77	-0.96	-6.31
UM0118896_01_LP2-003-b-T-OK_P008	(R)-(+)-Atenolol	PRESTWICK	17.96	-21.21	-1.3	-19.16	1	-16.48	-22.66	-2.16	-11.89	5.93	-8.44	-1.06	-20.79	-9.89	-39.79	-42.67	34.01	-11.3	-4.88	-15.24
UM0118961_01_LP2-004-b-T-OK_G012	(R)-Propranolol hydrochloride	PRESTWICK	10.72	-17.79	1.5	-50.89	2.92	-14.97	-12.41	-13.35	-3.62	-18.86	-19.39	-2.97	-0.12	-0.78	-21.16	-78.77	-24.71	-10.87	-6.83	8.79
UM0118969_01_LP2-002-b-T-OK_L013	(S)-(-)-Atenolol	PRESTWICK	-18.84	-20.06	2.44	-22.72	-1.01	-11.02	-19.69	-3.65	-0.78	-35.73	-4.31	-4.31	-2.41	-3.56	2.99	-41.29	-25.54	-0.98	-32.93	-13.65
UM0118970_01_LP2-004-b-T-OK_I020	(S)-(-)-Cycloserine	PRESTWICK	-5.92	13.25	-0.06	-55.85	-2.3	-4.28	-3.07	9.01	-15.04	-10.36	15.95	8.92	-16.88	-8.05	-96.94	-59.71	-26.39	-16.92	5.27	6.05
UM0120157_01_LP2-007-b-T-OK_D004	(S)-(-)-propafenone hydrochloride	SIGMA	2.68	-15.6	5.71	-22.42	-0.5	-12.96	-2.66	-3.05	-1.08	-19.09	-7.58	-2.17	-3.02	3.88	-1.12	-67.39	-8.29	-1.74	-12.87	3.92
UM0119695_01_LP2-006-b-T-OK_I020	(S)-3,5-Dihydroxyphenylglycine	SIGMA	-21.26	1.45	0.22	-10.49	0.84	-20.57	-1.41	37.66	-6.39	-17.92	9.73	0.19	8.47	4.31	-2.37	6.38	5.48	19.28	11	-0.05
UM0119817_01_LP2-006-b-T-OK_J021	(S)-ENBA	SIGMA	-14.97	-4.73	0.64	-11.88	-0.48	-4.48	-2.28	44.76	-0.3	-10.14	1.18	0.63	-6.22	2.1	10.28	-23.04	9.43	83.5	15.68	7.17
UM0120000_01_LP2-007-b-T-OK_E010	(S)-MAP4 hydrochloride	SIGMA	11.41	22.08	-1.75	-33.64	0.91	-16.61	-13.71	-13.2	5.12	-29.81	-10.43	2.73	19.9	-7.96	-7.31	-85.95	-8.12	11.87	-19.87	-10.59
UM0118961_02_LP2-004-b-T-OK_I004	(S)-propranolol hydrochloride	PRESTWICK	9.23	-3.16	-1.14	-30.77	0.85	-3.04	-23.79	-7.03	8.93	-15.86	-9.39	1.07	7.02	1.23	-3.5	-64.45	-6.77	6.02	13.18	2.44
UM0119774_01_LP2-006-b-T-OK_N005	(Z)-Gugglesterone	SIGMA	4.76	-26.45	-3.85	-22.02	-1.3	16.54	-13.44	-13.02	-0.66	17.96	-5.02	5.18	-16.55	-1.59	-5.93	-39.45	-15.3	-31.02	0.45	6.39
UM0120748_01_LP2-008-b-T-OK_B003	1 (2)alpha-EPOXYDEOXYDIHYDROGEDUNIN	MICROSOURCE	46.28	7.14	0.86	-7.71	-1.65	0.99	0.16	14.18	-0.56	1.56	13.52	-0.17	0.58	1.86	-7	5.49	40.31	-20.85	-22.36	7.76
UM0120268_01_LP2-008-b-T-OK_C007	1-(1-Naphthyl)piperazine hydrochloride	SIGMA	0.99	1	-0.67	-37.75	0.34	-13.53	-11.14	-4.41	-1.6	8.17	-14.25	0.18	-9.22	-4.91	-9.4	-15.71	2.87	-17.33	-8	-3.33
UM0119652_01_LP2-006-b-T-OK_G017	1-(2-Chlorophenyl)-1-(4-chlorophenyl)-2,2-dichloroethane	SIGMA	-5.02	8.16	6.45	-48.31	-0.39	-6.89	-5.72	-1.13	-9.09	0.15	-4.23	1.06	-12.11	6.85	-16.25	-137.99	-8.37	50.51	-16.46	-9.82
UM0120225_01_LP2-008-b-T-OK_E007	1-(2-Methoxyphenyl)piperazine hydrochloride	SIGMA	-2.18	-33.19	3.2	-40.13	0.01	-13.29	-7.14	-5.29	-1.72	-5.2	-14.51	-3.2	-9.68	1.55	-7.44	-10.92	-24.59	-5.21	-17.81	7.81
UM0119650_01_LP2-006-b-T-OK_E021	1-(3-Chlorophenyl)piperazine dihydrochloride	SIGMA	-15.99	-17.52	1.27	-40.21	1.36	-7.14	-18.85	7.01	-8.45	-22.02	-10.53	-0.11	6.06	3.98	-16.6	-90.42	-15.94	-14.52	-10.12	-5.41
UM0119649_01_LP2-006-b-T-OK_K015	1-(4-Chlorobenzyl)-5-methoxy-2-methylindole-3-acetic acid	SIGMA	-43.31	-69.44	0.38	-41.22	1.74	-16.04	-10.71	-22.01	-4.4	-8.97	-8.1	-0.18	-16.55	8.53	-17.22	-69.85	-11.4	-17.97	-21.05	-10.02
UM0119823_01_LP2-006-b-T-OK_B004	1-(4-Fluorobenzyl)-5-methoxy-2-methylindole-3-acetic acid	SIGMA	12.35	29.71	-0.06	-13.85	-1.3	-10.81	2.42	9.27	0.57	-22.18	9.16	-0.99	-8.4	3.51	-1.42	-55.56	-2.27	0.21	-6.21	-3.29
UM0119874_01_LP2-006-b-T-OK_L016	1-(4-Hydroxybenzyl)imidazole-2-thiol	SIGMA	-34.65	-11.69	2.47	-22.17	1.61	-24.88	-10.78	-14.19	-8.04	-14.41	-12.39	-3.51	-38.94	3.51	-11.81	-45.88	-10.12	-6.68	-16.78	-9.89
UM0119885_02_LP2-007-b-T-OK_O007	1-(5-Isoquinolinylsulfonyl)-2-methylpiperazine dihydrochloride	SIGMA	-3.16	-3.44	-4.76	-56.56	0.57	-14.21	-23.84	-41.12	-1.08	23.26	-16.31	2.33	5.7	1.57	7.58	-13.84	16.92	-46.11	9	8.56
UM0119930_01_LP2-007-b-T-OK_M007	1-(5-Isoquinolinylsulfonyl)-3-methylpiperazine dihydrochloride	SIGMA	-24.47	-26.91	-2.29	-22.71	-0.99	-3.49	-31.75	-31.36	-0.43	-17.02	-9.31	-2.79	2.61	-4.22	-1.14	-33.23	7.82	-90.49	-8.96	-0.82
UM0119706_01_LP2-006-b-T-OK_I012	1-(m-Chlorophenyl)-biguanide hydrochloride	SIGMA	-11.37	-29.74	1.76	-20.67	2.9	-11.08	2.7	8.09	-3.34	-20.01	2.57	0.63	8.72	0.29	-1.17	-33.93	2.41	35.41	-10.89	3.3
UM0120279_01_LP2-008-b-T-OK_A021	1-[2-(Trifluoromethyl)phenyl]imidazole	SIGMA	41.7	39.96	5.1	-14.48	-0.43	-4.39	15.89	19.21	-3.55	5.54	-1.88	-1.64	-0.27	-1.11	1.71	-4.6	-4.01	-6.18	-7.74	-5.71
UM0119538_01_LP2-005-b-T-OK_P016	1-Allyl-3,7-dimethyl-8-p-sulfophenylxanthine	SIGMA	35.66	26.7	-2.58	-1.67	-1.66	-20.7	-7.11	-6.26	-2.28	8.87	-2.78	-4.44	-14.17	0.59	-10.1	-9.11	21.18	-59.73	16.73	-9.6
UM0119561_01_LP2-005-b-T-OK_D018	1-Amino-1-cyclohexanecarboxylic acid hydrochloride	SIGMA	-1.12	-22.05	1.08	-48.6	1.89	-23.1	-21.82	-15.17	-7.18	-17.23	-26.73	-3.86	-3.16	-5.32	-25.56	-44.31	-17	-54.53	-18.65	-6.05
UM0119515_01_LP2-005-b-T-OK_H021	1-Aminobenzotriazole	SIGMA	5.97	-3.1	0.08	-54.37	0.85	-8.75	-4.02	0.92	-2.41	-11.19	-1.84	0.9	7.89	-7.54	15.75	-22.87	-1.31	-7.47	-7.12	-4.32
UM0119529_01_LP2-005-b-T-OK_L015	1-Aminocyclopropanecarboxylic acid hydrochloride	SIGMA	-16.83	-11.1	-0.38	-32.66	-1.42	-8.06	2.2	-10.06	-8.68	5.93	-4.65	-2.98	-11.14	6.8	-10.35	-23.23	-6.43	-16.12	4.08	-5.15
UM0119557_01_LP2-005-b-T-OK_P022	1-benzoyl-5-methoxy-2-methylindole-3-acetic acid	SIGMA	31.24	57.35	-0.03	1.05	-0.19	-3.38	-27.35	6.88	-10.07	-6.82	-0.03	-0.74	4.73	-1.99	-22.57	29.28	21.91	-37.15	20.97	-8.03
UM0119782_01_LP2-006-b-T-OK_L007	1-Deoxynojirimycin hydrochloride	SIGMA	-29.55	-32.67	-1.08	-23.17	1.64	-12.71	-6.82	-20.16	-7.45	-7.21	0.43	-1.77	-13.28	-1.67	-9.91	-37.11	-12.87	-1.03	-22.68	-19.15
UM0119992_01_LP2-007-b-T-OK_K008	1-Methylhistamine dihydrochloride	SIGMA	-35.72	-27.25	-0.66	-35.97	1.3	-6.02	-16.5	-41.56	-1.05	-16.15	-6.61	-4.28	4.78	-3.6	-10.42	-58.68	-3.99	-68.26	-20.65	1.98
UM0120044_01_LP2-007-b-T-OK_K014	1-Methylimidazole	SIGMA	-29.67	-25.55	2.44	-33.3	0.54	-40.85	-5.91	-28.72	-1.4	-6.13	-19.39	-5.04	7.33	0.54	-17.63	-59.51	-4.15	8.31	-12.12	1.55
UM0120524_01_LP2-010-b-T-OK_C012	1-METHYLXANTHINE	MICROSOURCE	16.2	20.25	-0.2	-20.57	1.11	-25.54	5.64	-12.52	2.43	13.21	-9.02	-3.99	5.67	-3.17	-11.27	1.62	-7.52	7.99	-18.52	-16.46
UM0042964_02_LP2-007-b-T-OK_H015	1-Phenyl-3-(2-thiazolyl)-2-thiourea	SIGMA	-15.96	-15.33	4.19	-13.79	-0.33	-10.8	-16.17	-20.28	-4.56	-14.08	-6.35	-3.59	21.74	3.18	-0.52	-85.49	-8.12	-5.56	-5.71	4.64
UM0120136_01_LP2-007-b-T-OK_J006	1-Phenylbiguanide	SIGMA	-14.4	-31.61	-0.52	-15.92	0.86	-27.86	0.31	-21.5	-1.16	-42.08	-4.89	-4.6	1.77	-4.99	-7.09	13.65	-1.63	1.91	-6.99	1.98
UM0119751_01_LP2-006-b-T-OK_D003	1,1-Dimethyl-4-phenyl-piperazinium iodide	SIGMA	-1.96	-23.98	1.24	-18.66	-1.12	10.56	-20.29	9.95	0.58	-19.51	6.23	-1.45	-33.31	3.78	5	-28.94	-3.6	-15.55	-24.72	-5.73
UM0119794_01_LP2-006-b-T-OK_B015	1,10-Diaminodecane	SIGMA	31.81	56.24	1.65	-10.88	1.73	-4.04	5.32	20.89	0.92	-30.55	19.29	1.88	-13.8	6.39	7.9	-30.68	11.36	93.18	6.91	-15.09
UM0120134_01_LP2-007-b-T-OK_P021	1,10-Phenanthroline monohydrate	SIGMA	23.52	43.01	1.36	-3.33	-2.86	9.57	-1.64	15.94	-3.15	14.87	-0.5	-0.72	31.89	10.26	1.68	50.69	11.86	29.57	11.74	24.59
UM0120448_01_LP2-009-b-T-OK_D006	1,2-DIMETHYLHYDRAZINE HYDROCHLORIDE	MICROSOURCE	-25.93	-50.25	2.52	-45.93	0.84	-6.79	-15.7	-19.27	7.66	-10.81	-19.52	2.42	-32.57	-7.45	-1.6	-109.28	-5.35	-71.38	-27.33	2.51
UM0120936_01_LP2-010-b-T-OK_O022	1,2alpha-EPOXY-7-DEACETOXY-7-OXODIHYDROGEDUNIN	MICROSOURCE	49.49	-22.53	1.8	-34.1	0.5	-20.16	-4.82	-22.87	-0.01	-1.89	-3.03	-5.85	18.79	-6.84	-15.77	10.72	-4.02	-91.6	-4.78	-4.7
UM0120765_01_LP2-008-b-T-OK_E020	1,2alpha-EPOXYDEACETOXYDIHYDROGEDUNIN	MICROSOURCE	-2.18	-26.35	2.31	-34.38	4.03	-18.68	-9.86	11.74	0.15	-40.06	2.66	-3.25	6.31	2.39	-13.47	-23.91	-29.76	9.46	-18.79	2.38
UM0120784_01_LP2-008-b-T-OK_I022	1,3-DIDEACETYL-7-DEACETOXY-7-OXOKHIVORIN	MICROSOURCE	2.4	8.69	4.27	-18.01	1.43	-22.03	2.72	20.51	-1.69	-8.62	4.14	-5.9	14.87	8.49	7.77	-0.29	-3.51	31.21	-9.58	12.15
UM0121032_01_LP2-010-b-T-OK_B014	1,3-DIDEACETYLDEOXYKHIVORIN	MICROSOURCE	18.36	45.44	-2.36	31.62	-0.42	-12.41	-9.68	31.39	13.3	-0.31	-4.38	1.2	2.25	-3.18	-4.31	15.08	8.05	15.5	-6.64	-4.14
UM0120941_01_LP2-010-b-T-OK_B003	1,3-DIDEACETYLKHIVORIN	MICROSOURCE	22.8	44.12	-3.97	27.92	-2.49	-2.65	-3.71	19.17	13.98	-10.23	9.2	15.31	-13.07	-4.71	-18.51	19.97	3.8	-25.81	8.93	1.09
UM0119566_01_LP2-005-b-T-OK_P014	1,3-Diethyl-8-phenylxanthine	SIGMA	-4.7	52.22	-6.94	-12.99	6.8	-2.25	11.94	-17.4	13.43	2.23	-6.28	7.41	-4.79	-19.36	-12.61	10.64	23.91	-50.69	-15.65	39.26
UM0120094_01_LP2-007-b-T-OK_N013	1,3-Dimethyl-8-phenylxanthine	SIGMA	-66.03	-12.8	0.16	-37.93	3.87	-18.24	-31.9	-34.19	-1.17	-24.1	-18.45	1.62	4.24	-20.02	-0.52	-13.99	6.97	-26.9	-25.78	26.08
UM0119763_01_LP2-006-b-T-OK_L011	1,3-Dipropyl-7-methylxanthine	SIGMA	-37.5	-25.57	2.36	-24.14	2.99	-12.99	-27.13	-7.19	-3.16	-19.09	-14.04	-3.95	-14.94	3.45	-5.99	-65.31	-17.55	-29.77	-14.33	-14.08
UM0119584_01_LP2-005-b-T-OK_D016	1,3-Dipropyl-8-p-sulfophenylxanthine	SIGMA	-14.37	-18.71	0.69	-29.48	0.13	-15.04	-6.25	-13.12	-8.67	-11.57	-18.9	1.36	3.31	-3.74	6.07	-29.09	-0.32	-45.4	-8.97	-4.67
UM0120118_01_LP2-007-b-T-OK_J019	1,3-PBIT dihydrobromide	SIGMA	-4.01	3.55	1.4	3.42	0.4	-17.32	-7.17	33.42	0.97	-29.12	3.47	-1.31	20.56	2.38	3.67	-40.05	2.55	11.6	9.8	7.97
UM0120560_01_LP2-011-b-T-OK_O009	1,3,5-TRIMETHOXYBENZENE	MICROSOURCE	8.4	13.82	0.07	-24.35	-0.32	-8.3	-25.89	-22.57	2.99	-7.02	-28.3	-2.08	-40.6	2.17	-36.18	-26.13	6.68	-16.48	14.04	-4.36
UM0119868_01_LP2-006-b-T-OK_J016	1,3,5-tris(4-hydroxyphenyl)-4-propyl-1H-pyrazole	SIGMA	-7.28	-61.91	5.94	-40.68	1.22	-21.84	-16.29	-1.58	-5.64	-22.68	0.14	-3.8	-17.56	3.6	-10.35	-34.46	-9.38	2.63	-1.06	-19.11
UM0119723_01_LP2-006-b-T-OK_G018	1,4-Dideoxy-1,4-imino-D-arabinitol	SIGMA	-11.21	-46.2	4.57	-43.76	2.48	-15.03	-9.07	13.61	-7.09	-14.07	-13.79	0.05	-8.02	8.31	-16.88	-97	-20.76	47.5	-4.02	-12.29
UM0120133_01_LP2-007-b-T-OK_N019	1,4-PBIT dihydrobromide	SIGMA	-8.08	-1.73	-1.1	-16.09	-0.2	-19.43	-37.15	4.52	-0.09	-12.95	-14.89	0.73	4.12	5.51	-3.92	-20.73	-5.38	-42.38	-33.95	-9.6
UM0121024_01_LP2-010-b-T-OK_P010	1,4,5,8-TETRAHYDROXY-2,6-DIMETHYLANTHROQUINONE	MICROSOURCE	30.35	30.54	10.32	-10.27	0.54	14.61	-6.33	-1.35	2.1	-3.19	-2.89	2.2	6.86	-2.29	-0.45	37.35	-3.2	32.91	-7.83	4.06
UM0119927_01_LP2-007-b-T-OK_K011	1,5-Isoquinolinediol	SIGMA	-32.88	-31.53	1.71	-32.59	2.33	-22.22	-23.65	-23.99	-0.27	-13.56	-11.29	-6.47	11.44	-3.36	-2.58	-49.06	-0.74	-70.12	-23.87	-8.51
UM0120921_01_LP2-010-b-T-OK_K022	1,7-DIDEACETOXY-1,7-DIOXO-3-DEACETYLKHIVORIN	MICROSOURCE	6.06	-24.31	0.22	-3.15	-0.84	2.73	3.71	-7.91	1.01	1.63	11.97	-5.9	20.24	1.7	13.96	36.07	4.59	21.71	-5.25	-0.09
UM0120917_01_LP2-010-b-T-OK_F007	1,7-DIDEACETOXY-1,7-DIOXOKHIVORIN	MICROSOURCE	-8.94	-19.7	4.31	-32.47	-0.37	-9.22	2.78	-15.62	0.64	-15.05	-0.65	0.5	23.51	0.46	-6.98	-39.6	-4.47	6.19	-4.66	6.74
UM0119740_01_LP2-006-b-T-OK_C022	1,7-Dimethylxanthine	SIGMA	-14.7	-22.18	-1.67	-30.42	3.18	-5.07	-9.28	19.26	-0.76	-18.92	-3.76	-4.18	-6.67	-1.26	-21.12	-55.33	-2.59	38.34	-6.21	-7.42
UM0119712_01_LP2-006-b-T-OK_K008	10-(alpha-Diethylaminopropionyl)-phenothiazine hydrochloride	SIGMA	-46.16	-109.49	2.1	-38.48	3.55	-25.96	-14.74	-21.43	-5.42	-41.17	0.1	-3.96	-15.35	2.06	-11.23	-64.48	-28.1	-16.14	-28.66	-30.81
UM0120681_01_LP2-013-b-T-OK_A007	11-KETOROCKOGENIN ACETATE	MICROSOURCE	52.74	47.99	-1.2	17.28	-1.42	-6.55	-6.95	28.47	-0.05	6.37	3.86	1.82	-26.57	-1.2	-17.41	68.76	-16.02	-14.63	-15.48	-14.51
UM0120861_01_LP2-009-b-T-OK_M009	11-OXOURSOLIC ACID ACETATE	MICROSOURCE	9.31	-30.88	-1.08	-35.55	-0.44	-6.71	-27.45	-28.81	1.38	-2.01	7.66	1.48	-12.69	-1.79	-3.28	-50.16	16.17	-37.72	1.73	-0.02
UM0120726_01_LP2-008-b-T-OK_M014	11alpha-ACETOXYKHIVORIN	MICROSOURCE	-15.77	-45.89	-2.89	-25.58	-1.12	-12.7	-7.57	11.51	-0.39	-10.85	-5.5	2.43	-13.06	1.77	3.88	-10.61	-11.84	-24.18	-3.89	7.54
UM0120795_01_LP2-008-b-T-OK_H005	12-HYDROXY-4,4-BISNOR-4,8,11,13-PODOCARPATETRAEN-3-ONE	MICROSOURCE	9.95	-24.1	6.2	-22.05	1.03	-16.36	-2.36	-8.19	-2.54	-5.68	1.7	2.3	10.25	-5.11	4.75	-4.66	-15.11	19.34	3.97	-1.86
UM0121227_01_LP2-013-b-T-OK_G013	12-METHOXY-4,4-BISNOR-5alpha-8,11,13-PODOCARPATRIEN-3-OL	MICROSOURCE	-11.67	-17.15	2.53	-25.3	0.86	9.4	18.92	0.26	-1.55	-0.25	-12.61	-1.01	-14.95	-2.39	-7.29	-10.77	11.06	29.62	8.15	-2.96
UM0121130_01_LP2-011-b-T-OK_L007	12a-HYDROXY-5-DEOXYDEHYDROMUNDUSERONE	MICROSOURCE	-14.34	-36.69	-0.47	-13.11	-0.72	-22.81	-22.62	-19.39	3.63	-26.34	-29.14	-3.15	-15.91	3.98	-0.72	-16.01	4.78	-27.12	-22.25	-0.83
UM0120951_01_LP2-010-b-T-OK_P009	12a-HYDROXY-9-DEMETHYLMUNDUSERONE-8-CARBOXYLIC ACID	MICROSOURCE	47.39	21.06	4.37	-21.89	-0.57	-3.74	-2.23	-19.4	3.39	-32.09	0.91	-0.28	-22.59	-9.74	-17.58	30.8	-3.87	-76.79	-0.72	-12.14
UM0120758_01_LP2-008-b-T-OK_P003	13-METHYL-4,4-BISNOR-8,11,13-PODOCARPATRIEN-3-ONE	MICROSOURCE	39.3	-10	-0.65	8.28	0.62	11.77	-7.19	-30.8	0.93	24	-0.96	3.98	-15.55	-6.89	2.78	-52.34	20.69	10.79	26.89	6.74
UM0121133_01_LP2-011-b-T-OK_F015	14-METHOXY-4,4-BISNOR-4,8,11,13-PODOCARPATETRAEN-3-ONE	MICROSOURCE	-14.81	8.79	1.01	-12.12	2.42	-2.7	5.92	-21.38	-0.78	0.18	-19.07	-1.18	-14.39	-4.58	0.94	-10.56	-3.07	-7.03	2.27	5.44
UM0120318_01_LP2-008-b-T-OK_G012	1400W dihydrochloride	SIGMA	11.61	-10.28	-1.6	-50.85	-1.51	-23.97	-7.79	-14.47	-1.39	-23.34	-6.46	-0.86	11.67	0.79	8.29	-23	-15.01	-33.27	-22.46	-2.1
UM0121036_01_LP2-010-b-T-OK_D016	15-NORCARYOPHYLLEN-3-ONE	MICROSOURCE	2.04	-16.71	0.73	-0.84	-2.21	-12.65	-9.53	0.25	2.11	-14.33	-7.42	-0.92	-6.39	3.28	-8.45	-29.67	-3.72	-18.37	-7.68	-0.97
UM0120764_01_LP2-008-b-T-OK_E018	16-DEOXOMEXICANOLIDE 16-METHYL ETHER	MICROSOURCE	25.82	-8.51	3.29	-22.39	-1.32	-7.17	1.97	17	3.63	-18.33	-4.98	8.06	2.81	7.24	14.56	-21.91	1.91	-10.72	-9.64	3.66
UM0119860_01_LP2-006-b-T-OK_H016	17alpha-hydroxyprogesterone	SIGMA	-33.9	-29.6	3.76	-19.36	2.48	-19.53	-4.55	-12.34	-4.67	-12.23	3.47	1.28	1.62	-0.22	-12.03	-48.83	-8.42	18.25	-10.74	-16.42
UM0121076_01_LP2-011-b-T-OK_G010	18-AMINOABIETA-8,11,13-TRIENE SULFATE	MICROSOURCE	-17.29	27.63	0.27	-4.75	4.56	45.84	9	27.67	1.15	21.57	2.65	9.31	32.19	-3.07	4.86	0.77	18.26	98.55	6.11	20.6
UM0120429_01_LP2-009-b-T-OK_P013	18alpha-GLYCYRRHETINIC ACID	MICROSOURCE	61.38	13.81	-1.21	9.05	1.23	8.22	3.38	24.66	-1.03	4.25	12.15	-2.04	-35.8	1.95	-21.55	23.6	30.51	-29.02	11.02	4.5
UM0120783_01_LP2-008-b-T-OK_I020	19-HYDROXYTOTAROL	MICROSOURCE	-4.99	68.67	82.09	10.32	36.09	72.77	2.41	51.88	22.16	-0.59	-6.79	53.96	38.05	22.78	19.92	39.62	5.68	55.82	15.36	17.69
UM0120679_01_LP2-013-b-T-OK_K007	1alpha-ACETOXY--1-DEOXO-7-DEACETYLISOGEDUNIN	MICROSOURCE	-16.51	-6.17	-1.62	1.48	0.55	-4.85	-8.42	8.77	0.14	15.98	8.17	5.41	-14.09	4.76	-6.41	-9.35	21.26	4.93	-1.55	1.82
UM0121475_01_LP2-009-b-T-OK_O006	1R-CAMPHOR	MICROSOURCE	17.48	-16.82	6.9	-29.82	-0.28	-15.63	-24.73	-33.91	-0.79	-9.37	-17.89	-1.51	-24.24	-2.94	-13.96	-61.19	1.09	-36.78	1.3	-15.74
UM0120412_01_LP2-009-b-T-OK_C003	1R,2S-PHENYLPROPYLAMINE	MICROSOURCE	55.06	83.67	1.49	55.89	2.12	82.16	5.83	56.59	1.52	41.46	19.31	5.4	34.39	1.22	19	43.73	42.92	98.76	-3.03	30.43
UM0120430_01_LP2-009-b-T-OK_B015	1R,9S-HYDRASTINE	MICROSOURCE	44.99	42.08	-3.17	-4.56	1.39	4.42	12.54	2.76	-1.29	-3.93	15.64	-2.45	-17.86	3.3	-5.88	-4.77	12.54	2.42	3.98	1.94
UM0120425_01_LP2-009-b-T-OK_J003	1S,2R-PHENYLPROPANOLAMINE HYDROCHLORIDE	MICROSOURCE	-9.64	-5.96	-0.73	-41.33	1.03	2.05	16.95	-17.9	3.61	8.72	9.12	0.69	-23.96	-7.43	12.88	-15.74	2.7	-11.41	0.92	1.91
UM0119532_01_LP2-005-b-T-OK_D006	2-(2-Aminoethyl)isothiourea dihydrobromide	SIGMA	2.79	-37.23	0.09	-44.7	0.09	-0.32	-12.1	-5.44	-3.92	-16.32	-20.19	-1.05	-12.71	-6.91	1.23	-42.03	-30.13	-35.83	-1.48	-12.1
UM0120061_01_LP2-007-b-T-OK_B005	2-(alpha-Naphthoyl)ethyltrimethylammonium iodide	SIGMA	49.71	21.34	-2.63	4.42	-0.27	-23.89	17.35	-4.32	2.14	35.96	3.81	-1.96	-20.81	-1.78	-10.57	-12.63	19.7	22.72	-1.62	-4.73
UM0120581_01_LP2-011-b-T-OK_J021	2-ACETYLPYRROLE	MICROSOURCE	-5.95	-9.9	-3.16	-13.96	-0.21	8.52	-12.13	5.31	3.36	-17.65	-24.22	-6.94	-6.37	8.22	8.61	-25.98	-5.4	-0.64	-13.14	5.44
UM0118971_01_LP2-003-b-T-OK_H008	2-Aminobenzenesulfonamide	PRESTWICK	-28.12	-15.66	1.55	-16.35	2.43	-20.41	-23.83	-19.86	-9.94	-18.06	-11.69	-4.96	-10.51	4.82	-3.46	-47.7	-21.1	-4.75	-32.1	-3.81
UM0119701_01_LP2-006-b-T-OK_E014	2-Chloro-2-deoxy-D-glucose	SIGMA	-17.98	-59.8	-1.7	-38.98	0.85	-25.29	-15.15	-13.79	-3.09	-25.7	-11.78	-1.25	0.82	-0.95	-9.48	-80.89	-11.03	16.56	-20.81	-13.33
UM0119676_01_LP2-006-b-T-OK_C021	2-Chloroadenosine	SIGMA	7.99	12.93	-2.33	-40.1	7.91	-10.36	9.53	35.22	4.77	4.83	5.12	5.21	-9.25	-0.24	31.07	-81.34	-19.43	82.92	3.06	14.41
UM0119714_01_LP2-006-b-T-OK_K012	2-Chloroadenosine triphosphate tetrasodium	SIGMA	-14.33	-45.63	3.54	-21.21	7.6	11.8	-13.83	-1.44	4.36	3.99	4.87	0.12	-8.68	-2.76	17.86	-58.88	-13.05	0.36	-18.86	6.42
UM0118947_01_LP2-004-b-T-OK_I016	2-Chloropyrazine	PRESTWICK	18.56	-12.69	2.53	-35.27	0.82	-23.33	-6.22	-33.9	0.15	-42.85	-3.63	-2.4	-6.34	1.75	-24.98	-66.14	-40.15	-10.25	-26.53	-4.25
UM0119705_01_LP2-006-b-T-OK_I010	2-Cyclooctyl-2-hydroxyethylamine hydrochloride	SIGMA	-27.77	-49.62	0.21	-42.41	3.75	-4.56	-14.46	-10.08	-5.49	-43.76	11.24	2.58	-6.92	5.59	-1.19	-45.05	-17.87	39.51	-13.56	2.88
UM0120723_01_LP2-010-b-T-OK_N008	2-DEMETHYLAPIOLIC ACID	MICROSOURCE	21.84	-29.43	-3	-55.34	1.49	-31.87	-20.26	-36.41	-1.49	-15.55	-14.69	-0.3	-16.11	-5.13	-5.69	-32.68	-4.51	-70.94	-4.21	-19.82
UM0120683_01_LP2-013-b-T-OK_C003	2-DIHYDROFISSINOLIDE ACETATE	MICROSOURCE	29.75	-16.65	0.01	8.97	-0.19	-2.43	0.7	8.19	-0.64	14.06	3.83	2.47	5.26	0	20.86	-2.16	5.89	23.6	-1.65	9.19
UM0121142_01_LP2-011-b-T-OK_N004	2-ETHOXYCARBONYL-2-ETHOXYOXALOYLOXYDIHYDROCHRYSIN DIMETHYL ETHER	MICROSOURCE	-0.4	4.18	1.3	14.95	2.5	18.65	6.87	3.93	-2.88	10.59	-5.86	1.65	5.51	0.86	13.69	-0.59	16.82	-10.32	-5.81	10.48
UM0121233_01_LP2-013-b-T-OK_K013	2-ETHOXYCARBONYL-5,7-DIHYDROXY-8,3',4',5'-TETRAMETHOXYISOFLAVONE	MICROSOURCE	-24.41	-8.74	-0.43	-2.74	-0.66	-8.63	-3.1	-5.08	1.18	-7.41	3.43	-0.74	-11.88	-0.39	-12.82	12.89	-2.81	-8.11	-8.41	6.8
UM0120584_01_LP2-011-b-T-OK_N008	2-HYDROXY-3,4-DIMETHOXYBENZOIC ACID	MICROSOURCE	-14.52	-22.69	0.83	-28.83	0.93	-34.25	-17.67	-19.35	-1.8	-7.66	-18.34	-2.22	-45.16	2.73	-6.99	-13.75	3.62	-15.87	-7.34	-7.58
UM0120814_01_LP2-008-b-T-OK_J017	2-HYDROXY-5 (6)EPOXY-TETRAHYDROCARYOPHYLLENE	MICROSOURCE	-11.24	-32.75	0.74	-32.73	-0.64	-26.64	2.38	-20.6	1.11	-29.07	-10.82	-1.85	25.43	-6.96	-2.14	-41.23	-28.31	11.64	-10.96	-5.5
UM0120720_01_LP2-010-b-T-OK_B009	2-HYDROXY-8-METHOXYLEPIDINE	MICROSOURCE	35.63	25.32	-1.46	11.97	0.43	-19.55	14.15	24.18	1.21	2.42	2.82	3.52	-10.29	-1.18	-10.32	33.81	9.29	-15.84	0.11	-6.39
UM0119533_01_LP2-005-b-T-OK_P006	2-Hydroxysaclofen	SIGMA	20.57	38.56	-7.02	-32.84	-0.28	20.57	-13.23	1.04	26.98	11.21	-7.8	-0.36	-12.6	-11.82	-5.41	-0.06	24.43	-41.39	-0.91	19.49
UM0121186_01_LP2-011-b-T-OK_P006	2-HYDROXYXANTHONE	MICROSOURCE	-29.75	15.43	0.06	33.17	2.28	-3.7	57.45	9.95	34.03	-44.95	42.45	3.89	-47.75	-11.14	0.73	13.48	-4.43	35.48	-22.25	13.73
UM0119893_01_LP2-007-b-T-OK_G005	2-Iodomelatonin	SIGMA	-6.9	-15.8	-0.04	-10.58	2.01	-9.96	2.92	-20.28	-2.51	-28.17	-8.48	0.74	3.11	2.25	7.74	-35.88	-1.08	-42.29	-2.25	-3.51
UM0120860_01_LP2-009-b-T-OK_C007	2-ISOPRENYL-3-HYDROXY-5-METHYL-a-PYRONE	MICROSOURCE	-5.99	-15.93	0.51	-36.78	1.46	-21.31	-21.95	-46.02	-0.52	-5.31	-28.37	0.1	-21.4	-3.54	1.96	-50.89	11.85	-23.73	-8.37	-14.77
UM0120965_01_LP2-010-b-T-OK_F009	2-ISOPROPYL-3-METHOXYCINNAMIC ACID	MICROSOURCE	-32.87	-5.4	-1.02	-42.97	1.19	-10.17	-9.3	-10.83	-1.37	-8	-11.04	-3.05	11.58	-0.79	-0.97	6.13	-2.56	-23.64	-5.12	-2.96
UM0111307_02_LP2-008-b-T-OK_F022	2-MERCAPTOBENZOTHIAZOLE	MICROSOURCE	-26.75	21.21	7.28	-66.12	1.42	-11.69	-1.43	-68.68	-0.11	-114.22	-27.81	5.7	25.81	-16.85	10.73	-36.37	-34.18	-55.15	-32.37	20.69
UM0120801_01_LP2-008-b-T-OK_D017	2-METHOXY-5 (6)EPOXY-TETRAHYDROCARYOPHYLLENE	MICROSOURCE	34.98	-33.89	4.57	-30.85	2.42	-30.45	0.79	-1.18	2.12	-3.69	2.7	-1.29	8.34	6.81	37.28	-4.05	15.47	10.85	-21.7	7.09
UM0119979_01_LP2-007-b-T-OK_O010	2-methoxyestradiol	SIGMA	85.54	88.07	-3.08	45.23	9.17	61.47	-9.22	35.71	6.98	60.33	57.43	22.13	78.79	80.48	43.19	42.44	78.38	86.13	1.81	49.72
UM0120762_01_LP2-008-b-T-OK_L011	2-METHOXYRESORCINOL	MICROSOURCE	-37.01	-53.31	2.5	-24.26	0.28	-8	-15.82	-18.3	-2.04	1.56	-10.78	-4.33	-0.69	9.69	-10.71	-13.53	-35.29	-30.48	-22.93	2.13
UM0120931_01_LP2-010-b-T-OK_J007	2-METHYL GRAMINE	MICROSOURCE	-33.17	-2.84	-0.94	-20.69	3.85	-6.71	2.32	-11.65	14.61	-2.25	-9.02	10.89	6.36	2.55	1.7	5.68	3.76	35.87	-15.16	8.99
UM0121082_01_LP2-011-b-T-OK_E012	2-METHYL-3-HYDROXYETHYLENEPYRAN-4-ONE	MICROSOURCE	1.55	5.56	-1.08	-18.21	1.81	-12.71	8.96	-8.73	2.13	-13.87	-21.36	-0.02	-8.56	-4.96	1.56	0.47	-8.43	-12.88	-13.92	-6.87
UM0120030_01_LP2-007-b-T-OK_G016	2-Methyl-5-hydroxytryptamine maleate	SIGMA	-8.08	-19.21	1.81	-18.96	0.24	-28.71	-21.81	-18.86	1.81	-35.86	-13.35	-3.99	17.05	-1.27	-10.47	-126.47	-17.39	-48.25	-15.82	-4.01
UM0121226_01_LP2-013-b-T-OK_I011	2-METHYL-5,7,8-TRIMETHOXYISOFLAVONE	MICROSOURCE	-16.94	-11.41	2.35	-30.9	3.74	-12.04	6.58	-0.45	-1.78	-12.05	0.46	1.66	-14.06	4.81	6.69	12.6	19.17	-19.33	4.18	3.01
UM0120821_01_LP2-008-b-T-OK_P015	2-METHYLENE-5-(2,5-DIOXOTETRAHYDROFURAN-3-YL)-6-OXO--10,10-DIMETHYLBICYCLO[7: 2: 0]UNDECANE	MICROSOURCE	41.49	24.25	-2.67	-3.63	-1	4.93	7.16	3.94	-1.42	26.95	-0.7	-1.97	11.86	-4.35	-15.86	-26.28	48.75	-0.18	18.05	-1.08
UM0120031_01_LP2-007-b-T-OK_E018	2-Methylthioadenosine diphosphate trisodium	SIGMA	-11.73	13.49	3.23	-38.05	-0.82	-16.77	-6.3	-15.89	-1.03	-35.51	-2.6	-0.75	-3.6	-10.12	-12.37	-127.98	-0.61	-16.94	-13.49	-1.91
UM0119592_01_LP2-005-b-T-OK_F016	2-Methylthioadenosine triphosphate tetrasodium	SIGMA	-26.84	-35.1	2.17	-30.29	1.08	-10.63	2.79	-5.52	-8.55	-4.71	-13.06	0.22	-2.85	-6.98	-14.66	-33.65	-5	-33.18	-6.79	-1.05
UM0120127_01_LP2-007-b-T-OK_H004	2-Phenylaminoadenosine	SIGMA	7.82	-15.87	1.54	-9.71	3.85	17.5	3.05	7.94	-1.42	-9.24	-7.58	-3.95	13.3	2.14	-3.85	-25.58	14.52	-13.74	30.17	1.95
UM0121085_01_LP2-011-b-T-OK_G012	2-PROPYL-3-HYDROXYETHYLENEPYRAN-4-ONE	MICROSOURCE	-19.71	-9.38	-0.61	-48.81	0.29	-16.69	-0.7	-17.32	-0.38	-11.73	-13.36	-2.56	-26.1	-6.19	-0.1	-12.55	-1.36	-3.51	-6.4	-8.7
UM0120393_01_LP2-009-b-T-OK_F022	2-THIOURACIL	MICROSOURCE	29.25	-9.89	3.08	-24.86	-0.21	7.83	-7.32	0.23	-0.12	-6.62	-2.35	-2.06	8.36	9.41	28.38	-50.63	10.14	-37.56	7.19	11.89
UM0053236_02_LP2-006-b-T-OK_N003	2,2'-Bipyridyl	SIGMA	-15.56	-57.71	-2.65	-9.91	-0.72	5.98	1.75	-15.59	-3.54	10.43	-1.54	0.27	-10.66	3.07	-4.23	-14.64	21.4	8.43	-8.52	21.13
UM0119738_01_LP2-006-b-T-OK_E020	2,3-Butanedione	SIGMA	-16.16	-19.88	0.28	-39.87	2.35	-4.88	0.49	-5.92	-5.21	-15.07	-5.8	-3.83	-11.7	1.55	-4.08	-74.84	-14.02	18.69	-1.47	-12.62
UM0119540_01_LP2-005-b-T-OK_L022	2,3-Butanedione monoxime	SIGMA	-21.7	-24.56	0.89	-15.67	0.1	-22.38	5.45	-3.14	4.25	-17.76	-12.88	0.82	3.33	0.73	6.53	-32.12	18.58	-17.35	-3.85	14.2
UM0121147_01_LP2-011-b-T-OK_L011	2,3-DIHYDROISOGEDUNIN	MICROSOURCE	9.7	-20.09	2.51	-22.05	-0.3	-2.06	-29.24	-12.18	0.65	-23.71	-8.15	-1.43	-31.03	3.35	0.91	-29.29	4.51	-4.77	-4.63	8.04
UM0120976_01_LP2-010-b-T-OK_F015	2,3-DIHYDROXY-4-METHOXY-4'-ETHOXYBENZOPHENONE	MICROSOURCE	94.12	97.17	92.79	94.07	95.4	99.71	92.05	98.4	98.73	83.68	87.06	90.94	82.89	97.88	96.92	99.62	91.99	99.71	98.59	92.42
UM0120495_01_LP2-010-b-T-OK_G007	2,3-DIHYDROXY-6,7-DICHLOROQUINOXALINE	MICROSOURCE	-81.76	10.01	7.37	-84.34	6.88	-16.81	10.17	-73.15	3.22	-128.95	-22.99	12.52	10.74	-23.44	18.1	-22.45	11.29	-163.74	-30	23.27
UM0119750_01_LP2-006-b-T-OK_E022	2,3-Dimethoxy-1,4-naphthoquinone	SIGMA	-16.69	-28.89	2.14	-13.46	-0.17	-23.01	-12.33	23.28	-3.87	-31.05	11.6	-2.49	-2.37	2.87	-0.59	-70.45	-14.89	-8.58	-22.32	-4.53
UM0120732_01_LP2-008-b-T-OK_J007	2,3,4-TRIHYDROXY-4'-ETHOXYBENZOPHENONE	MICROSOURCE	28.89	-42.09	-1.03	74.39	1.78	97.8	93.09	70.1	96.37	55.52	81.27	78.91	72.35	96.05	85.57	98.18	79.07	98.42	55.27	72.82
UM0121166_01_LP2-011-b-T-OK_J004	2,3,4'-TRIHYDROXY-4-METHOXYBENZOPHENONE	MICROSOURCE	12.47	-5.7	2.85	-30.02	6.21	-3.12	11.47	-17.59	0.72	9.8	5.79	-0.36	-8.31	-7.82	-3.49	15.36	2.45	1.74	-7.24	-0.12
UM0120706_01_LP2-011-b-T-OK_B014	2,3,5,7,3',4'-PENTAHYDROXYFLAVAN	MICROSOURCE	37.93	18.64	-1.78	-36.73	-0.75	-25.04	-0.66	-54.37	-0.29	-10.52	-29.03	-1.55	-21.64	2.06	0.31	-11.91	-5.01	-1.86	-9.89	-17.51
UM0120361_01_LP2-011-b-T-OK_I017	2,4-DICHLOROPHENOXYACETIC ACID	MICROSOURCE	-16.11	-9.22	-0.17	-16.95	-2.64	-4.94	-13.95	-17.55	3.18	0.11	-10.06	-4.44	-4.38	2.89	4.3	-18.57	-11.73	-12.96	-18.17	-4.24
UM0120358_01_LP2-011-b-T-OK_G019	2,4-DICHLOROPHENOXYACETIC ACID, ISOOCTYL ESTER	MICROSOURCE	8.22	1.57	-4.42	0.92	3.1	-11.19	0.87	-15.59	-1.95	-17.57	-20.13	-5.14	-1.79	-1.51	24.45	-8	12.94	-0.64	-10.87	-9.7
UM0120343_01_LP2-011-b-T-OK_O017	2,4-DICHLOROPHENOXYACETIC ACID, METHYL ESTER	MICROSOURCE	-22.55	-16.1	0.75	-18.29	-2.33	-6.74	-7.91	-7.19	-3.49	2.75	-8.71	-0.43	-43.59	4.8	6.38	-35.91	1.71	-32.89	4.31	2.35
UM0120338_01_LP2-011-b-T-OK_K017	2,4-DICHLOROPHENOXYBUTYRIC ACID	MICROSOURCE	-25.44	-3.85	-0.9	-27.22	-1.73	-14.02	-5.84	-12.91	1.49	-17.36	-0.2	-1.73	-30.29	-1.84	-9.39	-34.1	6.84	-11.93	-13.28	-5.62
UM0120346_01_LP2-011-b-T-OK_A019	2,4-DICHLOROPHENOXYBUTYRIC ACID, METHYL ESTER	MICROSOURCE	59.6	45.12	1.98	7.17	0.06	-9.59	-9.42	26.29	-1.34	3.17	1.36	1.29	-20.05	3.71	15.58	3.25	9.48	32.96	11.22	2.74
UM0121170_01_LP2-011-b-T-OK_N021	2,4-DIHYDROXY-3,4-DIMETHOXY-4'-ETHOXYBENZOPHENONE	MICROSOURCE	41	80.92	58.65	41.72	58.44	64.2	24.28	63.14	70.25	19.43	22.3	75.09	44.12	77.92	3.5	-43.55	13.83	56.68	24.26	43.35
UM0120656_01_LP2-011-b-T-OK_I006	2,4-DINITROPHENOL	MICROSOURCE	-13.28	-2.03	0.57	-21.43	2.08	-10.89	-0.02	-20.16	1.56	-13.87	-3.06	5.8	-7.02	-3.31	0.43	-18.94	-1.09	4.87	18.64	1.64
UM0119731_01_LP2-006-b-T-OK_I018	2,4-Dinitrophenyl 2-fluoro-2-deoxy-beta-D-glucopyranoside	SIGMA	-11.53	-22.25	3.93	-26.72	0.31	-18.15	-1.02	-3.39	-3.81	-28.54	0.53	-0.99	-6.15	0.71	-9.63	-72.5	2.78	29.25	-8.43	-15.7
UM0128207_02_LP2-012-b-T-OK_A004	2,4-Pyridinedicarboxylic Acid	EMD	63.89	49.26	-5.65	18.63	1.07	19.27	23.52	26.86	3.34	-19.53	6.16	4.07	56.67	0.36	3.16	5.29	21.03	-3.19	32.18	-9.52
UM0120350_01_LP2-011-b-T-OK_C019	2,4,5-TRICHLOROPHENOXYACETIC ACID, METHYL ESTER	MICROSOURCE	4.38	-40.86	-0.03	-41.49	-1.1	-19.94	-18.19	-26.03	2.01	-7.38	-14.59	-4.26	-25.25	1.57	-2.15	5.58	-4.15	-14.34	-15.42	-5.14
UM0120561_01_LP2-011-b-T-OK_M005	2,6-DI-t-BUTYL-4-METHYLPHENOL	MICROSOURCE	-31.05	-33.9	-1.12	-1.76	0.21	1.08	-7.04	-19.08	3.66	-9.16	-6.86	-0.17	-25.4	-5.23	11.24	-26.43	1.28	-13.65	-27.31	3.35
UM0119765_01_LP2-006-b-T-OK_F015	2,6-Diamino-4-pyrimidinone	SIGMA	-17.45	-36.62	0.14	-40.33	0.64	-6.33	-1.35	-7.55	-4.67	-19.42	2.75	-1.37	0.86	-3.22	-15.63	-83.92	-3.05	20.74	-17.85	-20.64
UM0120021_01_LP2-007-b-T-OK_E014	2,6-Difluoro-4-[2-(phenylsulfonylamino)ethylthio]phenoxyacetamide	SIGMA	9.75	-5.11	1.45	-22.76	2.58	-31.68	-3.93	-9.05	-3.05	-12.35	-17.89	-5.8	10.55	-1.84	-11.57	-103.06	-5.55	-26.01	-8.87	-3.91
UM0121141_01_LP2-011-b-T-OK_B004	2,6-DIHYDROXY-4-METHOXYTOLUENE	MICROSOURCE	-9.67	7.64	1.66	-7.17	-0.85	-7.7	3.41	-9.92	0.38	21.07	-7.59	8.71	8.23	-12.88	-13.59	-25.94	-4.39	-24.17	-11.02	-9.83
UM0120537_01_LP2-010-b-T-OK_P013	2,6-DIMETHOXYQUINONE	MICROSOURCE	90.34	99.38	3.41	99.09	98.65	21.8	99.08	98.77	99.29	90.29	88.87	99.17	95.48	93.09	98.9	99.77	95.67	99.57	99.62	97.42
UM0120988_01_LP2-010-b-T-OK_H021	2'-METHOXYFORMONETIN	MICROSOURCE	4.44	-10.6	2.54	-18.03	1.8	-20.69	-0.99	3.21	-0.2	-2.4	-2.53	-6.11	18.51	-0.4	8.12	34.71	-5.72	-40.97	-7.36	-8.84
UM0121190_01_LP2-011-b-T-OK_F014	2',2'-BISEPIGALLOCATECHIN MONOGALLATE	MICROSOURCE	-35.54	-34.37	-0.81	-55.52	1.5	1.72	-13.6	-41.02	3.38	-33.83	-31.72	0.63	-20.52	-12.14	-20.99	-6.57	-29.33	-39.29	-31	-10.57
UM0119703_01_LP2-006-b-T-OK_A018	2',3'-didehydro-3'-deoxythymidine	SIGMA	66.82	79.44	-0.65	4.39	4.61	43.87	-6.37	24.55	18.26	-14.66	4.61	8.44	-14.89	6.94	-9.22	20.37	38.38	49.12	20.74	-0.7
UM0120544_01_LP2-010-b-T-OK_J013	2',4'-DIHYDROXYCHALCONE 4'-GLUCOSIDE	MICROSOURCE	-25.37	-38.62	5.68	-14.01	3.09	-14.91	-4.22	-39.41	3.14	-5.42	1.83	-4.36	-6.54	-3.02	-8.08	-57.72	6.62	-24.07	-6.15	-4.5
UM0120960_01_LP2-010-b-T-OK_B013	2',beta-DIHYDROXYCHALCONE	MICROSOURCE	35.33	76.88	5.66	17.61	8.3	6.99	21.65	10.46	30.5	6.88	12.18	8.09	18.21	6.4	7.09	29.45	42.67	43.74	34.83	28.26
UM0119951_01_LP2-007-b-T-OK_C013	3-(1H-Imidazol-4-yl)propyl di(p-fluorophenyl)methyl ether hydrochloride	SIGMA	15.54	-9.27	1.65	-14.17	1.07	-2.43	0.91	2.91	-1.06	-1.55	0.36	2.32	16.47	1.31	-17.72	-55.04	11.61	17.83	-4.81	-1.93
UM0040757_03_LP2-004-b-T-OK_A019	3-Acetamidocoumarin	PRESTWICK	38.67	79.17	0.86	32.2	0.24	-0.78	16.38	32.01	14.37	-6.53	14.7	-1.49	-23.86	-7.93	22.52	-8.68	21.12	-34.65	-21.17	-3.26
UM0121144_01_LP2-011-b-T-OK_J013	3-ACETOXYPREGN-16-EN-12,20-DIONE	MICROSOURCE	9.64	40.63	1.2	7.94	0.03	29.12	13.82	40.09	4.61	28.56	9.2	3.48	13.16	-0.62	26.09	7.39	27.27	30.74	1.46	49.39
UM0118940_01_LP2-003-b-T-OK_D004	3-Acetylcoumarin	PRESTWICK	-6.51	-44.1	-0.28	-37.6	2.52	-4.19	-21.1	-27.82	-4.41	-20.92	-9.32	1.52	-14.7	1.64	-3.89	-32.33	-1.37	2.08	-40.08	6.96
UM0118884_01_LP2-003-b-T-OK_K015	3-alpha-Hydroxy-5-beta-androstan-17-one	PRESTWICK	-32.62	-24.62	1.17	-25.99	1.92	0.08	-6.91	-17.96	-5.57	-22.55	-9.38	-3.84	-5.7	-2.38	-23.04	-117.83	-3.73	-2.22	-33.87	2.85
UM0120791_01_LP2-008-b-T-OK_K018	3-alpha-HYDROXYDEOXYGEDININ	MICROSOURCE	21.55	-15.19	3.6	-38.68	-1.39	-13.53	-9.97	-2.89	-2.61	-21.67	13.52	-0.96	11.55	7.44	9.22	-18.93	-9.38	-12.42	-22.83	5.05
UM0120083_01_LP2-007-b-T-OK_J013	3-alpha,21-Dihydroxy-5-alpha-pregnan-20-one	SIGMA	0.54	-15.91	2.36	-7.42	1.61	-4.31	-8.55	-37.76	7.42	-16.15	-12.6	-2.17	23.73	3.79	-7.18	-46.26	-10.1	-24.68	10.61	4.86
UM0119523_01_LP2-005-b-T-OK_J021	3-Amino-1-propanesulfonic acid sodium	SIGMA	82.28	84.85	69.73	0.23	93.52	45.24	88.54	38.25	51.98	40.56	62.9	76.02	53.65	92.7	59.8	88.2	87.95	92.99	88.42	75.39
UM0120819_01_LP2-008-b-T-OK_N015	3-AMINO-beta-PINENE	MICROSOURCE	-40.96	-13.67	-2.58	-17.24	0.83	-16.74	-9.82	-17.1	-0.27	-6.55	-9.12	-0.22	-0.51	4.09	-10.24	-32.66	-4.36	-46.97	-22.83	0.8
UM0119505_01_LP2-005-b-T-OK_F017	3-aminobenzamide	SIGMA	-24.83	-27.13	3.86	-56.6	-1.39	-7.57	7.4	-12.26	-7.86	0.88	-8.03	4.9	-20.54	-3.55	-6.22	-56.03	-11.58	-39.49	-10.04	-21.2
UM0119514_01_LP2-005-b-T-OK_N019	3-Aminopropionitrile fumarate	SIGMA	-13.87	-4.4	0.16	-50.83	-1.93	-15.89	-43.02	-3.77	-3.18	-5.54	10.43	-3.22	-2.99	-4.14	-27.59	-21.06	-1.01	-39.8	1.1	-17.04
UM0119534_01_LP2-005-b-T-OK_L008	3-Aminopropylphosphonic acid	SIGMA	-14.21	-19.04	-4.74	-30.48	-3.19	-28.27	-16.21	-3.36	-7.15	-11.34	-12.94	-2.3	-8.58	0.09	4.58	-22.99	1.59	-23.79	-8.14	-26.52
UM0119597_01_LP2-006-b-T-OK_I003	3-Bromo-7-nitroindazole	SIGMA	4.33	7.28	0.82	-22.06	2.54	10.25	-5.93	-32.1	11	-1.36	2.36	4.32	6.6	-5.61	5.77	-72.5	-2.91	27.56	0.42	3.92
UM0120920_01_LP2-010-b-T-OK_O020	3-CHLORO-8beta-HYDROXYCARAPIN, 3,8-HEMIACETAL	MICROSOURCE	12.84	-2.65	-2.06	-30.2	-1.52	-14.38	-8.8	-26.56	-0.96	-24.9	-4.09	-1.57	-19.32	-11.09	-10.79	-19.89	3.35	-39.17	8.25	-10.48
UM0121202_01_LP2-011-b-T-OK_J022	3-DEACETYLKHIVORIN	MICROSOURCE	-3.77	12.05	-0.04	-10.39	-1.93	-9.52	-13.87	14.86	1.37	0.25	-8.99	-2.68	-2.34	8.3	19.8	-12.21	-6.49	2.19	-12.62	21.6
UM0119766_01_LP2-006-b-T-OK_L005	3-deazaadenosine	SIGMA	-20.57	-35.95	1.32	-3.47	-1.93	3.8	-1.11	-7.73	-5.26	-12.48	2.54	1.27	-22.18	-3.55	9.05	-30.83	6.58	4.98	-15.42	3.59
UM0120737_01_LP2-008-b-T-OK_O018	3-DEOXO-3beta-ACETOXYDEOXYDIHYDROGEDUNIN	MICROSOURCE	-7.86	6.35	-2.65	-27.37	-1.57	27.43	0.04	-6.95	17.35	4.27	0.52	2.81	2.53	-1.16	-9.54	7.31	32.93	-12.06	4.38	3.61
UM0120755_01_LP2-008-b-T-OK_C020	3-DEOXO-3beta-HYDROXYMEXICANOLIDE 16-ENOL ETHER	MICROSOURCE	22.07	-34.46	-3.3	-28.09	2.63	-28.66	3.52	22.72	0.68	-14.43	-1.66	2.68	-6.6	-0.89	1.38	-5.93	-9.48	0.06	-13.74	9.02
UM0120913_01_LP2-010-b-T-OK_M018	3-DEOXY-3beta-HYDROXYANGOLENSIC ACID METHYL ESTER	MICROSOURCE	-0.18	-29	-0.42	-27.66	-1.41	-15.39	4.8	-12.97	-2.7	-5.2	-5.4	-1.58	4.51	4.56	-1.83	-38.32	11.78	-31.94	-2.95	17.91
UM0121118_01_LP2-011-b-T-OK_O020	3-DESHYDROXYSAPPANOL TRIMETHYL ETHER	MICROSOURCE	-4.77	-0.91	-1.47	-13.77	-2.28	3.19	-27.4	-15.67	-3.89	0.89	-18.34	0.49	-43.44	8.19	-24.79	-46.93	0.51	-16.17	-18.35	22.34
UM0121097_01_LP2-011-b-T-OK_I016	3-HYDROXY-3',4'-DIMETHOXYFLAVONE	MICROSOURCE	2.37	11.86	0.75	14.53	2.08	-3.82	-14.2	0.05	2.52	-22.92	8.08	0.36	0.83	0.72	3.91	27.81	8.39	-4.73	-4.39	23.43
UM0121191_01_LP2-011-b-T-OK_F016	3-HYDROXY-4-(SUCCIN-2-YL)-CARYOLANE delta-LACTONE	MICROSOURCE	-15.76	-33.51	-1.93	-11.5	1.9	-10.89	1.26	-29.82	2.26	-20.78	-28.86	-4.62	-20.57	-2.2	2.07	-20	1.44	-12.65	-3.6	-3.66
UM0119884_01_LP2-006-b-T-OK_H020	3-Hydroxybenzylhydrazine dihydrochloride	SIGMA	-26.86	-12.39	-0.56	8.71	4.19	-10.72	32.7	17	-6.82	-20.84	2.54	-0.17	9.36	3.36	-7.37	47.29	-14.93	9.82	-5.91	5.35
UM0121043_01_LP2-010-b-T-OK_F012	3-HYDROXYCOUMARIN	MICROSOURCE	-16.56	-8.6	5.57	-49.02	0.97	-7.09	-9.59	-16.62	0.23	-17.93	-10.4	4.89	7.01	-11.73	-3.99	-40.88	-12.41	-28.4	-15.09	-1
UM0121064_01_LP2-011-b-T-OK_A005	3-HYDROXYFLAVONE	MICROSOURCE	59.84	27.6	-2.1	34.09	-0.26	4.01	8.69	2.78	12.65	-4.95	34.5	2.98	43.5	-7.33	24.08	47.04	-1.28	65.03	31.32	8.78
UM0119937_01_LP2-007-b-T-OK_E009	3-Iodo-L-tyrosine	SIGMA	2.2	12.02	-2.79	-36.39	0.94	-23.18	-17.66	-24.67	2.34	-23.76	-3.16	2	18.53	-3.18	-7.71	-79.28	-9.42	-6.72	-12.33	-10.35
UM0119921_01_LP2-007-b-T-OK_K007	3-Isobutyl-1-methylxanthine	SIGMA	-17.72	-1.62	-0.15	-21.21	0.42	-0.43	-9.2	-29.46	-1.95	-26.7	-8.9	-6.49	2.59	-2.08	-11.1	-31.03	-8.96	-54.03	-4.33	-1.38
UM0120065_01_LP2-007-b-T-OK_O018	3-Methoxy-morphanin hydrochloride	SIGMA	-12.69	3.86	0.64	-53.27	-0.47	-7.92	-10.3	-16.47	-1.48	7.27	-7.55	-3.56	17.13	0.98	-9.05	0.7	1.03	20.76	-19.37	-4.22
UM0120859_01_LP2-009-b-T-OK_C005	3-METHOXYCATECHOL	MICROSOURCE	-19.17	-15.77	-1.7	-24.99	3.77	-1.77	-13.59	-43.05	-0.32	-15.97	-11.61	0.08	-1.06	-6.94	-9.77	-19.73	2.54	-72.83	-16.44	-3.02
UM0120480_01_LP2-009-b-T-OK_L018	3-METHYL-1-PHENYL-2-PYRAZOLIN-5-ONE (MCI-186)	MICROSOURCE	-27.78	14.25	8.56	-44.06	9.56	13.96	8.61	-21.83	0.95	-24.36	32.06	7.56	-33.37	-7.97	-12.42	-8.44	9.11	-12.29	7.69	23.48
UM0119976_01_LP2-007-b-T-OK_C006	3-Methyl-6-(3-[trifluoromethyl]phenyl)-1,2,4-triazolo[4,3-b]pyridazine	SIGMA	18.21	-1.31	-2.45	-19.13	1.18	-29.19	-17.32	-32.29	0.09	-11.83	-11.29	0.73	-13.15	-5.65	-8.94	-88.67	-9.47	-61.23	-16.98	-1.54
UM0120742_01_LP2-008-b-T-OK_L007	3-METHYLORSELLINIC ACID	MICROSOURCE	-49.35	-4.87	5.06	-40.09	-1.49	-1.9	-17.16	-18.67	1.01	-32.81	-0.11	-4.26	18.13	1.52	-12.97	-14.86	-24.29	-0.79	-10.74	-10.99
UM0120416_01_LP2-008-b-T-OK_N020	3-METHYLXANTHINE	MICROSOURCE	-9.89	-15.42	-3.22	-16.43	-1.61	-37.87	-13.23	5.88	-2.46	-19.68	-3.32	-4.19	1.78	1.01	-3.94	-17.96	-17.16	-38.48	-40.92	-4.88
UM0120057_01_LP2-007-b-T-OK_M018	3-Morpholinosydnonimine hydrochloride	SIGMA	-27.69	-35.65	-2.07	-27.26	-0.23	-31.73	-26.74	-3.63	1.27	-20.99	-9.27	-3.14	2.25	3.92	-4.04	-46.71	-27.8	-39.35	-4.48	-5.82
UM0120088_01_LP2-007-b-T-OK_H017	3-n-Propylxanthine	SIGMA	0.43	-11.02	1.13	-24.84	1.12	-20.89	0.78	-1.29	-3.21	3.81	-9.61	-3.82	18.33	-0.65	-4.81	-108.21	-4.7	26.9	3.36	-3.05
UM0120049_01_LP2-007-b-T-OK_F003	3-Nitropropionic acid	SIGMA	10.72	5.57	1.95	1.17	0.44	-3.21	10.26	-24.23	-1.33	4.59	-1.66	-0.89	-4.2	4.56	-3.19	-36.94	3.22	-9.47	-0.85	-6.33
UM0120824_01_LP2-008-b-T-OK_B017	3-NOR-3-OXOPANASINSAN-6-OL	MICROSOURCE	49.45	20.32	-2.52	-35.66	-1.32	-24.6	16.52	0.99	-1.57	1.17	-18.32	-5.22	2.08	-4.75	-13.01	-7.88	4.07	-16.42	-14.63	4.36
UM0120866_01_LP2-009-b-T-OK_O009	3-OXOURSAN (28-13)OLIDE	MICROSOURCE	70.15	6.89	-2.83	-21.35	-0.83	2.37	-27.74	-19.19	0.65	0.47	-10.5	-1.1	-8.68	-6.17	-30.95	-26.09	9.72	-51.29	0.01	-10.94
UM0120152_01_LP2-007-b-T-OK_P004	3-Phenylpropargylamine hydrochloride	SIGMA	24.91	7.82	2.01	-3.33	0.61	9.11	2.77	-36.44	-2.45	18.33	-24.45	-6.55	-7.23	-6.07	-5.29	38.5	26.36	28.59	30.35	3.28
UM0121044_01_LP2-010-b-T-OK_F016	3-PINANONE OXIME	MICROSOURCE	-13.62	-42.31	4.49	-40.03	0.13	-3.55	-5.65	-23.64	2.68	-0.6	-11	-2.74	-10.98	-1.27	-16.16	-55.24	2.26	-16.99	-14.88	-1.95
UM0120569_01_LP2-011-b-T-OK_P007	3-PRENYL-4-HYDROXYACETOPHENONE	MICROSOURCE	13.65	23.25	3.21	-1.38	0.9	-1.54	1.97	22.11	-0.61	-12.87	3.04	3.89	-16.86	4.34	-29.38	-6.98	3.19	-21.42	-0.87	11.12
UM0038911_02_LP2-008-b-T-OK_A004	3-Tropanyl-3,5-dichlorobenzoate	SIGMA	76.26	74.24	31.16	-9.84	0.69	93.45	3.55	67.47	28.16	41.59	19.29	20.35	4.76	21.55	14.66	63.98	75.05	95.82	20.64	38.26
UM0120314_01_LP2-008-b-T-OK_I004	3-Tropanyl-indole-3-carboxylate hydrochloride	SIGMA	-8.95	-8.54	2.55	-10.56	-0.43	1.51	9.62	-12.3	-0.67	3	-4.47	2.07	14.55	1.03	5.76	1.96	-13.8	38.97	34.21	2.94
UM0120323_01_LP2-008-b-T-OK_K004	3-Tropanylindole-3-carboxylate methiodide	SIGMA	-6.66	-13.39	3.08	-32.3	-0.01	1.21	2.31	-13.82	-0.19	14.69	2.37	4.19	9.56	-0.2	-1.14	19.52	2.31	-11.39	11.51	-4.29
UM0120739_01_LP2-008-b-T-OK_O022	3,16-DIDEOXYMEXICANOLIDE-3alpha-DIOL	MICROSOURCE	19.11	1.82	-2.51	-29.58	-1.07	-14.7	-5.09	-28.08	0.74	-14.19	0.04	-3.19	4.44	5.39	-2.69	0.75	7.38	-57.81	-26.97	19.16
UM0120928_01_LP2-010-b-T-OK_M022	3,16-DIDEOXYMEXICANOLIDE-3beta-DIOL	MICROSOURCE	37.67	3.25	3.55	19.6	-2.97	-1.9	-9.28	21.49	-0.23	15.37	7.15	-1.92	3.07	5.51	21.76	-60.58	17.01	11.32	-0.57	17.65
UM0119781_01_LP2-006-b-T-OK_P003	3,4-Dichloroisocoumarin	SIGMA	-0.99	-19.03	-2.95	-9.95	-1.48	2.08	6.57	-35.4	7.19	11.02	-6.95	2.4	34.31	-15.32	-5.76	23.7	3.46	19.06	-4.17	-7.42
UM0120849_01_LP2-009-b-T-OK_M005	3,4-DIDESMETHYL-5-DESHYDROXY-3'-ETHOXYSCLEROIN	MICROSOURCE	6.7	-10.89	8.17	66.32	3.07	96.85	91.58	92.86	80.51	66.3	69.84	65.04	51.58	93.4	26.35	41.77	86.19	92.39	41.92	75.68
UM0121102_01_LP2-011-b-T-OK_K016	3,4-DIHYDROXYCARANE	MICROSOURCE	-27.39	-7.86	-1.58	-1.38	-0.94	-14.62	-11.07	-15.44	-1.24	-17.29	-5.19	-0.24	7.7	1.42	-11.63	-30.68	-1.47	-9.82	-11.64	0.2
UM0119760_01_LP2-006-b-T-OK_F007	3,4-Dihydroxyphenylacetic acid	SIGMA	-37.99	-32.77	2.61	-22.56	0.4	-14.69	-18.83	2.94	-4.06	-24.69	1.07	-0.65	-14.09	-2.05	2.5	-42.78	-16.95	1.97	-30.62	-6.35
UM0120657_01_LP2-009-b-T-OK_M007	3,4-DIMETHOXYDALBERGIONE	MICROSOURCE	14.05	79.96	18.74	97	84.32	99.88	97.05	53.47	99.85	24.82	51.1	64.82	79.71	89.52	68.11	98.14	60.89	73.12	42.71	97.06
UM0121152_01_LP2-011-b-T-OK_B006	3,4,5-TRIMETHOXYCINNAMALDEHYDE	MICROSOURCE	3.97	-15.58	-3.2	-10.51	1.38	-17.58	4.14	-35.92	-0.64	2.18	-18.96	-2.43	-11.08	-7.11	1.79	-6.79	16.4	13.6	19.15	0.71
UM0119806_01_LP2-006-b-T-OK_F013	3,5-Dinitrocatechol	SIGMA	-17.61	0.57	-0.03	-26.76	-1.16	-20.88	-3.53	13.52	-1.59	-18.59	-6.23	-5.16	-0.41	-3.04	-7.37	-69.77	-10.62	15.46	-27.18	-5.05
UM0121228_01_LP2-013-b-T-OK_O005	3,5-DIPRENYL-4-HYDROXYACETOPHENONE	MICROSOURCE	22.35	7.99	-3.8	-24.44	1.74	-0.92	-10.38	26.05	-2.08	2.33	4.7	4.34	-35.61	-0.13	-1.29	-5.58	13.07	-18.26	1.34	1.61
UM0121105_01_LP2-011-b-T-OK_O012	3,7-DIHYDROXYFLAVONE	MICROSOURCE	3.79	24.66	2.64	26.76	1.54	13.62	-9.5	33	39.37	-13.23	5.12	7.11	20.73	12.87	53.62	7.05	5.99	6.48	29.01	37.44
UM0120826_01_LP2-008-b-T-OK_F008	3,7-DIMETHOXYFLAVONE	MICROSOURCE	4.53	0.2	1.87	-14.99	-5.98	10.52	-8.84	4.86	-2.4	0.53	-1.66	-1.96	-0.55	-0.62	9.75	-51.61	-8.63	9.52	-14.28	11
UM0119771_01_LP2-006-b-T-OK_L013	3,7-Dimethyl-I-propargylxanthine	SIGMA	-34.71	-29.7	2.22	-17.85	0.69	-20.41	-4.79	-11.21	-0.26	-2.45	-5.77	-3.11	-15.1	8.31	-8.3	-44.82	-6.54	29.54	-18.29	-5.34
UM0120811_01_LP2-008-b-T-OK_H017	3,7-EPOXYCARYOPHYLLAN-6-OL	MICROSOURCE	-7.08	-45.64	3.17	-46.98	-3.75	-29.13	-9.48	-3.62	1.11	-15.86	-15.4	-2.77	10.85	6.48	-0.62	-39.22	-20.68	39.4	-15.38	-2.23
UM0120816_01_LP2-008-b-T-OK_L017	3,7-EPOXYCARYOPHYLLAN-6-ONE	MICROSOURCE	5.73	-13.1	3.41	-56.76	1.47	-20.66	-13.43	-10.41	1.51	-29.07	-10.41	-0.96	-6.54	0.97	9.32	-14.38	-45.63	-31.63	-36.95	-15.72
UM0121168_01_LP2-011-b-T-OK_D011	3,8-DIMETHOXYFLAVONE	MICROSOURCE	-22.31	3.16	0.02	-34.09	2.24	-10.62	-1.1	-29.55	0.07	-8.16	-31.44	-0.17	2.05	-5.36	17.74	0.95	5.32	23.16	-18.89	12.99
UM0119759_01_LP2-006-b-T-OK_J005	3',4'-Dichlorobenzamil	SIGMA	52.09	18.41	7.06	40.32	24.44	33.47	17.58	50.27	38.05	-28.29	27.42	8.45	33.81	34.45	54.06	27.1	29.94	74.71	36.26	65.02
UM0120746_01_LP2-008-b-T-OK_A020	3alpha-ACETOXYDIHYDRODEOXYGEDUNIN	MICROSOURCE	76.37	50.2	0.31	-17.96	1.64	6.5	19.16	39.7	3.74	-1.46	5.58	18.45	39.06	-3.32	4	18.73	31.48	33.58	31.72	22.22
UM0120903_01_LP2-010-b-T-OK_I020	3alpha-HYDROXY-3-DEOXYANGOLENSIC ACID METHYL ESTER	MICROSOURCE	32.03	13.52	3.69	16.46	0.27	24.95	7.78	28.7	9.9	7.67	16.12	7.3	36.61	15.66	21.5	-40.35	15.58	28.94	11.74	36.04
UM0121219_01_LP2-013-b-T-OK_E013	3alpha-HYDROXY-4,4-BISNOR-8,11,13-PODOCARPATRIENE	MICROSOURCE	13.1	1.42	9.18	-25.09	-4.24	21.52	4.86	-1.08	-0.11	-11.72	-7.1	5.07	-13.06	-0.92	-6.92	-12.65	11.93	29.12	2.02	13.97
UM0121164_01_LP2-011-b-T-OK_B013	3beta-ACETOXY-23-BROMO-ISOALLOSPIROST-9 (11)-ENE-12-ONE	MICROSOURCE	32.73	49.08	1.66	-4.14	-1.11	-6.63	-3.48	-12.72	0.83	10.09	-12.29	1.07	6.33	3.84	0.78	-11.08	17.02	0.36	-8.49	2.48
UM0121194_01_LP2-011-b-T-OK_H016	3beta-ACETOXYDEOXODIHYDROGEDUNIN	MICROSOURCE	-17.59	-13.52	-1.67	-14.49	2.04	-6.01	-3.68	-6.73	0.51	-13.3	-11.17	0.98	-19.6	0.74	7.9	-11.42	2.06	-9.67	-8.39	7.97
UM0120730_01_LP2-008-b-T-OK_M022	3beta-ACETOXYISOSPIROST-5-ENE	MICROSOURCE	-15.41	-27.96	2.57	-1.42	-0.71	-25.03	-15.96	9.39	2.01	-14.83	-4.43	-2.57	5.78	0.76	3.24	-23.25	-14.85	-5.21	-22.08	1.49
UM0121148_01_LP2-011-b-T-OK_L013	3beta-CHLOROANDROSTANONE	MICROSOURCE	-15.23	-2.99	2.01	-10.05	0.49	-8.98	-30.63	-10.15	1.47	-16.58	-11.96	-1.36	7.06	-1.6	-4.57	-13.57	20.24	-16.4	-13.73	15.91
UM0121198_01_LP2-011-b-T-OK_H008	3beta-HYDROXY-23,24-BISNORCHOL-5-ENIC ACID	MICROSOURCE	-19.12	-23.68	2.3	-20.67	3.48	-22.08	-13.66	-30.44	3.12	-14.86	-11.01	-1.28	2.3	-5.19	-13.96	-16.35	-5.16	8.85	-3.77	6.85
UM0120759_01_LP2-008-b-T-OK_P005	3beta-HYDROXYDEOXODIHYDRODEOXYGEDUNIN	MICROSOURCE	44.3	45.67	-2.65	-3.12	-2.01	19.91	-13.94	-8.79	-0.12	13.98	13.67	2.55	-18.4	-5.17	0.01	-53.01	20.54	20.55	5.42	1.22
UM0120973_01_LP2-010-b-T-OK_H009	3beta-HYDROXYDEOXYDESACETOXY-7-OXOGEDUNIN	MICROSOURCE	-12.54	-5.5	2.77	-13.37	-0.39	4.18	-1.19	28.06	-0.09	-5.34	-1.57	-0.58	13.65	-6.95	-0.26	-0.03	-2.56	44.97	1.24	1.05
UM0119573_01_LP2-005-b-T-OK_N010	4-(2-Aminoethyl)benzenesulfonyl fluoride hydrochloride	SIGMA	-5.09	-4.2	-2.6	-27.21	1.24	-0.16	3.96	-3.77	-6.58	8.42	1.49	6.3	-9.25	-5.46	3.51	-28.26	6.92	-10.69	25.48	-7.26
UM0120588_01_LP2-011-b-T-OK_B008	4-ACETOXYPHENOL	MICROSOURCE	3.97	62.16	2.28	5.87	7.35	21.18	40.25	-29.29	3.68	12.8	-6.92	31.1	28.03	-0.33	-20.87	24.24	44.25	40.08	-13.73	51.51
UM0119521_01_LP2-005-b-T-OK_J017	4-Amino-1,8-naphthalimide	SIGMA	1.61	-10.6	2.03	-59.14	1.71	-5.43	-15.19	2.15	-2.14	-21.38	5.29	-3.27	-2.53	2.05	3	-36.6	5.92	-15.94	1.52	-10.21
UM0119527_01_LP2-005-b-T-OK_J008	4-Aminobenzamidine dihydrochloride	SIGMA	-35.11	-12.7	0.35	-30.57	-0.89	11.71	-3.45	1.82	-1.06	-16.55	-1.96	-1.82	0.23	-7.64	3.56	-31.29	-5.73	-33.67	1.6	-11.24
UM0120568_01_LP2-011-b-T-OK_A018	4-AMINOETHYLBENZENESULFONYL FLUORIDE HYDROCHLORIDE	MICROSOURCE	23.81	22.68	0.5	-11.46	-0.1	-16.69	-16.51	17.81	-2.64	0.54	-11.17	-1	-15.09	-2.76	-8.19	-17.85	-13.05	17.92	12.76	-9.02
UM0119500_01_LP2-005-b-T-OK_H015	4-Aminopyridine	SIGMA	-24.94	-26.58	3.64	-43.92	1.04	-16.6	-13.82	-5	2.56	-8.93	6.05	-4.39	1.38	-6.91	-4.04	-34.79	0.03	-26.35	-14.94	-3.68
UM0119525_01_LP2-005-b-T-OK_B006	4-Androsten-4-ol-3,17-dione	SIGMA	22.24	-2.63	-0.91	-10.71	-1.64	-4.52	-18.9	-3.92	9	-6.59	-8.97	-3.56	-22.27	-9.88	-6.17	-19.21	-6.64	-10.29	-24.46	-2.94
UM0119559_01_LP2-005-b-T-OK_D014	4-Androstene-3,17-dione	SIGMA	-17.5	-35.29	-2.01	-26.25	1.87	-25.5	-6.15	-7.27	-4.35	-2.97	-7.74	0.02	-12.16	-6.46	10.18	-33.69	-32.73	-56.6	-8.64	-25.78
UM0119664_01_LP2-006-b-T-OK_K021	4-Chloromercuribenzoic acid	SIGMA	36.97	-14.87	3.47	-16.35	6.84	-11.72	8.61	11.85	9.46	-2.7	24.45	-0.94	6.56	2.3	53.48	-24.4	10.94	51.61	3.36	12.52
UM0119755_01_LP2-006-b-T-OK_J011	4-DAMP methiodide	SIGMA	-24.6	-26.42	4.34	-30.5	0.94	-14.42	-6.84	-3.25	-6.48	-11.73	3.43	-0.22	-21.63	12.11	-6.73	-54.88	-8.01	29.1	-12.04	-0.7
UM0119785_01_LP2-006-b-T-OK_P013	4-Diphenylacetoxy-N-(2-chloroethyl)piperidine hydrochloride	SIGMA	41.71	41.58	3.44	17.27	-0.96	12.99	10.68	9.22	1.15	17.79	7.26	-0.83	72.63	-3.33	-19.81	25.44	23.74	78.81	-10.86	13.34
UM0119911_01_LP2-006-b-T-OK_P012	4-Hydroxy-3-methoxyphenylacetic acid	SIGMA	20.3	35.01	-1.46	13.33	-1.99	-9.43	11.14	16.86	1.72	12.52	-7.74	-1.11	9.77	-0.79	-10.39	53.72	25.35	10.84	3.53	2.88
UM0120853_01_LP2-009-b-T-OK_A005	4-HYDROXY-6-METHYLPYRAN-2-ONE	MICROSOURCE	47.49	24.83	1.32	35.59	0.29	6.08	-1.65	17.52	7.82	-0.08	-7.18	0.79	9.16	-16.58	0.82	15.52	28.42	-25.6	14.75	13.18
UM0119862_01_LP2-006-b-T-OK_P020	4-Hydroxybenzhydrazide	SIGMA	42.46	34.09	1.88	-0.39	1.59	-17.27	-17.38	-7.19	-6.12	10.85	4.65	-2.85	5.65	-4.79	-25.17	13.56	15.9	7.03	11.77	1.64
UM0120234_01_LP2-008-b-T-OK_I013	4-Hydroxyphenethylamine hydrochloride	SIGMA	-18.06	-25.24	2.01	-12.14	4.11	-5.19	-6.58	-23.37	1.84	-18.25	-3.87	2.34	15.8	4.14	-3.6	-30.84	-27.5	21.34	18.49	2.8
UM0120316_01_LP2-008-b-T-OK_C008	4-Imidazoleacrylic acid	SIGMA	6.98	19.12	-1.88	-54.72	0.23	-12.82	-7.38	-0.9	-0.58	-24.06	-23.49	-0.31	-10.84	-0.4	-10.93	-28.83	11.75	-38.06	-17.28	-10.99
UM0119889_01_LP2-006-b-T-OK_H014	4-Imidazolemethanol hydrochloride	SIGMA	-35.14	-24.37	2	-24.02	0.31	-19.75	0.19	24.64	-8	-13.4	0.14	-0.08	6.28	4.29	-2.7	-61	-7.64	26.1	-16.58	-21.26
UM0120760_01_LP2-008-b-T-OK_P007	4-METHOXYDALBERGIONE	MICROSOURCE	42.27	-25.4	-1.4	-33.62	1.21	14.55	12.07	-5.52	-0.27	15.73	11.64	-8.57	-11.37	3.11	-16.46	-6.66	49.65	63.7	-9.83	-2.87
UM0120835_01_LP2-008-b-T-OK_D008	4-METHYLESCULETIN	MICROSOURCE	-24.57	-0.08	5.44	-57.99	-1.51	-20.14	-13.3	-12.16	0.24	-6.24	-12.92	-3.08	-8.05	-0.22	-8.82	-41.71	-17.06	-31.57	-12.57	-10.96
UM0119971_01_LP2-007-b-T-OK_A004	4-Methylpyrazole hydrochloride	SIGMA	65.56	74.28	1.12	-14.92	0.81	14.16	21.86	21.8	5.81	-9.41	13.74	-2.39	-8.15	9.71	-12.2	47.21	25.6	71.36	28.03	0.25
UM0000757_02_LP2-009-b-T-OK_P021	4-NAPHTHALIMIDOBUTYRIC ACID	MICROSOURCE	81.92	27.99	1.39	-28.5	-0.65	3.19	-23.35	16.32	-4.12	-14.04	3.3	4.82	-67.16	-12.96	-22.29	50.1	-2.11	-44.92	-16.85	4.4
UM0120378_01_LP2-011-b-T-OK_C006	4-NONYLPHENOL	MICROSOURCE	9.28	-41.48	2.68	-24.54	0.07	-12.01	-14.61	-49.08	0.17	-11.51	-25.51	1.95	-31.91	-6.93	-1.6	1.18	0.2	11.38	-4.88	-12.27
UM0120101_01_LP2-007-b-T-OK_F013	4-Phenyl-3-furoxancarbonitrile	SIGMA	25.55	-5.04	2.83	-6.58	2.65	-0.74	16.39	7.89	-2.39	-4.14	0.66	-8.49	12	-1.75	7.09	-57.39	24.68	20.14	5.78	17.64
UM0121199_01_LP2-011-b-T-OK_L014	4,4'-DIMETHOXYDALBERGIONE	MICROSOURCE	-25.8	-3.56	3.26	-25.69	0.13	7.08	-23.51	-14.79	2.41	-17.93	-12.97	-5.59	-22.34	-0.9	-16.98	17.66	14.26	-17.17	-22.92	15.43
UM0119707_01_LP2-006-b-T-OK_G014	4'-Chloro-3-alpha-(diphenylmethoxy)tropane hydrochloride	SIGMA	83.65	82.34	15.06	74.79	69.15	99.28	24.72	95.57	72.11	71.06	49.51	82.53	81.99	54.11	61.41	42.07	84.35	98.68	59.01	80.35
UM0121002_01_LP2-010-b-T-OK_N013	4'-HYDROXYCHALCONE	MICROSOURCE	39.11	32.97	3.62	73.98	2.41	64.53	60.15	90.47	51.59	37.94	83.16	33.31	50.23	26.97	18.34	80.44	66.37	85.2	63.58	76.64
UM0121031_01_LP2-010-b-T-OK_B012	4'-METHOXYCHALCONE	MICROSOURCE	73.49	99.25	1.28	97.85	97.81	99.76	99.81	99.82	97.17	95.11	94.11	94.38	91.49	98.72	95.63	99.77	96.43	99.93	99.13	96.18
UM0070201_03_LP2-010-b-T-OK_B018	4'-METHOXYFLAVONE	MICROSOURCE	-20.16	25.61	9	-90.03	4.18	-16.76	-1.3	2.16	2.39	-61.79	-0.23	5.21	17.18	-16.65	26.52	0.87	-3.91	-49.06	-23.93	24.8
UM0119507_01_LP2-005-b-T-OK_L019	5-(N-Ethyl-N-isopropyl)amiloride	SIGMA	-11.35	6.45	3.22	-29.57	1.69	-3.39	-10.55	15.9	18.71	-2.74	-9.03	20.29	-4.33	9.5	19.1	-20.95	53.85	-20.57	-11.14	-5.69
UM0119509_01_LP2-005-b-T-OK_N004	5-(N-Methyl-N-isobutyl)amiloride	SIGMA	4.86	-2.68	-1.94	24.9	2.67	17.51	2.49	5.84	5.85	13.32	-8.97	20.45	-3.83	0.47	23.81	-27.36	53.33	3.91	2.48	25.64
UM0119489_01_LP2-005-b-T-OK_N021	5-(N,N-Dimethyl)amiloride hydrochloride	SIGMA	-3.98	-21.47	-0.3	-4.22	0.51	-18.64	-15.89	1.37	-2.81	7.82	2.13	0.71	-5.44	1.34	3.41	-20.51	-13.49	-33.05	-0.47	4.69
UM0119553_01_LP2-005-b-T-OK_B014	5-(N,N-hexamethylene)amiloride	SIGMA	7.48	24.19	2.48	25.18	4.95	19.27	-3.67	22.08	16.73	-5.91	-10.2	29.24	2.64	8.98	27.23	-16.74	66.37	-31.77	13.65	21.28
UM0119499_01_LP2-005-b-T-OK_J013	5-Aminovaleric acid hydrochloride	SIGMA	-14.76	-14.99	2.38	-47.24	-1.79	-3.54	3.59	-2.73	8.52	-12.1	5.93	-1.06	6.18	-2.2	-7.74	-14.26	-8.98	-26.39	2.89	-5.53
UM0128548_01_LP2-012-b-T-OK_A020	5-Aza-2'-deoxycytidine	EMD	65.54	87.32	75.65	29.32	30.77	76.83	47.38	46.09	90.66	67.79	40.34	81.68	23.71	52	71.26	-1.51	49.75	11.32	18.3	30.07
UM0119634_01_LP2-006-b-T-OK_K005	5-Bromo-2'-deoxyuridine	SIGMA	20.68	6.01	-0.1	-30.46	41.38	33.3	46.2	27.31	67.78	-57.89	14.07	-2.05	32.63	68.46	30.77	40.48	50.22	15.1	21.01	46.44
UM0119713_01_LP2-006-b-T-OK_K010	5-Carboxamidotryptamine maleate	SIGMA	-31.16	-38.53	0.88	-29.11	1.79	-21.27	-3.53	0.82	-2.19	-16.91	27.28	1.17	-10.45	-5.56	-4.83	-44.52	-18.56	-18.04	-27.86	7.85
UM0120450_01_LP2-009-b-T-OK_N021	5-CHLOROINDOLE-2-CARBOXYLIC ACID	MICROSOURCE	0.71	-24.28	5.11	-32.82	-1.57	-12.84	-24.19	-40.09	-1.98	-21.89	-8.35	-1.34	-47.25	-1.71	-15.22	-26.2	-8.48	-39.43	-23	3.65
UM0119843_01_LP2-006-b-T-OK_H006	5-fluoro-5'-deoxyuridine	SIGMA	-6.31	-14.94	-0.34	-4.52	-0.45	1	13.12	5.29	-2.63	-5.12	9.48	1.2	-15.39	0.31	2.5	-0.65	6.58	-8.44	-4.55	-6.87
UM0119528_01_LP2-005-b-T-OK_P013	5-Fluoroindole-2-carboxylic acid	SIGMA	4.91	28.19	-0.79	-24.75	0.42	-0.87	12.59	1.26	6.92	22.83	-5.46	1.56	10.17	-12.6	-25.25	12.8	28.5	-19.64	3.25	3.98
UM0119842_01_LP2-006-b-T-OK_N004	5-Fluorouracil	SIGMA	-12.07	1.38	-0.79	15.18	-2.04	6.85	80.34	-14.96	-4.39	-5.62	22.09	0.72	-0.78	1.66	-1.1	90.02	10.44	21.33	6.02	16.03
UM0121185_01_LP2-011-b-T-OK_P020	5-HYDROXY-7-METHOXYISOFLAVONE	MICROSOURCE	22.93	14.96	10.96	-4.41	-1.9	3.77	-26.74	11.29	-0.54	-2.53	-0.93	2.67	-63.59	-3.02	-16.65	-5.89	4	-18.05	10.38	12.05
UM0119906_01_LP2-006-b-T-OK_L020	5-Hydroxy-L-tryptophan	SIGMA	-36.32	15.37	1.63	-22.83	2.98	-21.9	-15.12	-15.64	-4.05	-33.56	4.9	1.07	-2.76	-3.15	-9.2	-41.64	-7.73	8.43	-16.58	-21.39
UM0119907_01_LP2-006-b-T-OK_L022	5-hydroxydecanoic acid sodium	SIGMA	-13.57	-14.58	2.34	-8.6	0.08	-14.55	6.16	-8.68	-6.18	-23.94	3.4	-4.12	-20.88	0.25	1.31	-46.1	-12.73	28.81	-7.25	-11.8
UM0120800_01_LP2-008-b-T-OK_D015	5-HYDROXYIMINOISOCARYOPHYLLENE	MICROSOURCE	-7.23	-0.65	5.18	-46.76	-0.74	-4.7	-17.06	26.41	-3.94	-13.4	-13.33	-4.92	18.63	-1.53	-6.52	-4.66	11.1	-9.63	-0.55	-4.99
UM0119915_01_LP2-006-b-T-OK_B020	5-Hydroxyindolacetic acid	SIGMA	20.63	23.46	-1.63	-49.27	0.81	-24.03	-14.22	4.39	-4.86	-14.32	-5.27	-3.95	-15.64	-6.71	-21.9	-22.59	7.96	42.01	-33.01	-3.42
UM0120059_01_LP2-007-b-T-OK_K022	5-Nitro-2-(3-phenylpropylamino)benzoic acid	SIGMA	1.88	-23.76	-0.14	-11.25	-0.63	-21.05	3.09	0.56	-0.42	-13.82	-0.65	-4.86	2.95	1.39	3.97	-34.52	-4.45	22.81	21.85	0.14
UM0121155_01_LP2-011-b-T-OK_D019	5,2'-DIMETHOXYFLAVONE	MICROSOURCE	-13.69	-15.58	0.48	-21.74	-2.27	-30.12	-4.04	-5.16	-4.13	-5.24	-3.79	-6.72	-9.31	3.13	-3	5.84	5.6	-1.44	-5.05	-7.48
UM0119711_01_LP2-006-b-T-OK_K022	5,5-Dimethyl-1-pyrroline-N-oxide	SIGMA	-4.92	-9.57	3.98	-10.68	0.38	-12.49	2.4	-2.48	-1.5	-15.74	-0.36	-2.77	-11.39	-1.41	0.64	-30.9	-3.19	30.2	-8.52	2.55
UM0119732_01_LP2-006-b-T-OK_K020	5,5-Diphenylhydantoin	SIGMA	-27.07	-19.74	0.1	-22.1	1.91	-5.12	-15.64	-17.9	-2.78	-25.7	1.54	1.82	-2.89	1.79	0.8	-27.05	-14.61	5.71	-10.12	-19.28
UM0119778_01_LP2-006-b-T-OK_N013	5,7-Dichlorokynurenic acid	SIGMA	-21.53	-18.86	-1.75	-10.14	-0.92	-17.02	-21.01	-9.58	0.64	5.25	-2.83	-0.05	-14.44	6.34	-9.14	-30.9	-10.58	-17.75	-10.24	-20.77
UM0121163_01_LP2-011-b-T-OK_B011	5,7-DIHYDROXY-4-METHYLCOUMARIN	MICROSOURCE	-21.84	26.54	0.4	-20.55	3.04	-10.15	13.74	3.66	1.25	4.1	-2.27	5.83	-2.01	-0.84	-13.08	-9.2	26.34	23.85	-5.84	4.38
UM0121172_01_LP2-011-b-T-OK_J006	5,7-DIHYDROXYISOFLAVONE	MICROSOURCE	-27.16	-33.74	1.9	-18.17	2	-34.33	-5.98	-31.74	-1.65	-15.15	-19.52	-0.88	-8.04	-5.79	0.55	-20.94	-4.04	5.18	-1.78	-6.55
UM0121173_01_LP2-011-b-T-OK_L006	5,7-DIMETHOXYISOFLAVONE	MICROSOURCE	-23.55	20.85	1.37	-80.37	4.84	-29.08	-31.62	-64.26	-3.46	-52.23	-34.24	6.54	-28.97	-16.61	2.71	-16.39	-10.68	-25.28	-20.75	16.75
UM0119654_01_LP2-006-b-T-OK_A004	5'-(N-Cyclopropyl)carboxamidoadenosine	SIGMA	46.55	70.12	10.02	-20.75	-0.82	35.72	6.27	4.07	5.73	-6.71	13.82	0.58	29.48	1.88	23.74	28.31	16.04	17.52	16.77	28.08
UM0119803_01_LP2-006-b-T-OK_H017	5'-N-Ethylcarboxamidoadenosine	SIGMA	-5.51	-23.73	4	-41.22	2.44	10.37	-9.46	3.93	-6.16	-21.26	-2.76	-2.17	-4.33	-2.03	9.8	-90.57	-18.33	30.93	-16.4	-7.13
UM0119537_01_LP2-005-b-T-OK_H016	5'-N-Methyl carboxamidoadenosine	SIGMA	-6.21	-29.61	3.12	-40.65	4.66	-21.52	-4.18	-13.01	5.09	-4.03	4.82	-4.47	-0.63	-7.71	-9.77	-38.72	-18	-41.16	-13.62	-21.46
UM0119572_01_LP2-005-b-T-OK_D010	5alpha-Androstane-3alpha,17beta-diol	SIGMA	-10.18	-37.06	-0.23	-39.24	1.48	-17.16	-12.94	-1.31	-9.35	-23.87	-6.34	2.5	-3.27	-8.61	2.9	-41.2	-17.61	-36.75	-15.43	-20.37
UM0121014_01_LP2-010-b-T-OK_J018	5alpha-CHOLESTAN-3beta-OL-6-ONE	MICROSOURCE	96.64	97.23	1.06	4.41	-1.41	99.73	-0.57	81.58	99.13	94.39	12.57	97.15	33.29	99.41	8.9	64.88	99.13	90.11	98.76	95.82
UM0120146_01_LP2-007-b-T-OK_H021	5alpha-Pregnan-3alpha-ol-20-one	SIGMA	15.54	-11.56	2.99	-0.33	1.37	-10.89	-4.99	11.3	-1.96	-1.72	-4.77	-3.46	31.23	0.36	-1.9	-37.24	-13.85	-13.39	0.62	-3.19
UM0121143_01_LP2-011-b-T-OK_J011	5beta-12-METHOXY-4,4-BISNOR-8,11,13-PODOCARPATRIEN-3-ONE	MICROSOURCE	-13.99	-19.49	0.89	-13.96	1.94	-18.38	-16.47	-19.31	0.88	-24.06	-7.31	0.41	-19	7.52	-6	-17.85	4.43	-7.64	-5.37	12.67
UM0120946_01_LP2-010-b-T-OK_G018	6-ACETOXYANGOLENSIC ACID METHYL ESTER	MICROSOURCE	-10.32	-15.77	2.35	-38.04	-0.71	-3.46	-6.45	-2.53	-0.88	-2.83	-11.08	-2.8	5.52	-2.91	-5.9	6.43	-1.13	37.82	-5.7	6.51
UM0120526_01_LP2-010-b-T-OK_G004	6-AMINONICOTINAMIDE	MICROSOURCE	10.38	15.65	-0.61	16.74	42.18	-5.81	18.68	29.24	59.67	-19.58	21.4	11.86	27.5	57.4	66.65	21.7	14.11	45.69	12.4	41.82
UM0119607_01_LP2-006-b-T-OK_G013	6-Chloromelatonin	SIGMA	-10.46	-33.06	1.69	-37.67	2.47	-9.2	6.46	12.03	-5.61	-20.09	-4.09	3.91	-5.9	-3.64	1.63	-67.88	-12.73	6.74	-23.92	-14.73
UM0119630_01_LP2-006-b-T-OK_E009	6-Fluoronorepinephrine hydrochloride	SIGMA	11.92	-17.27	-0.54	-52.82	2.96	-11.64	-11.66	0.09	3.38	-13.4	27.82	2.4	-6.9	-4.61	-12.09	-86.03	-19.29	3.81	-11.99	-11.87
UM0052204_03_LP2-003-b-T-OK_C019	6-Furfurylaminopurine	PRESTWICK	-0.2	-27.17	0.58	-28.12	-0.64	-19.33	-4.92	-9.03	-5.76	-20.43	-21.22	5.05	0.14	-6.59	-16.56	-43.43	-7.54	-20.16	-34.71	-8.26
UM0119912_01_LP2-006-b-T-OK_N014	6-Hydroxy-DL-DOPA	SIGMA	-24.49	-39.59	-2.03	-45.5	0.37	-21.96	-21.96	-9.67	-3.26	-4.62	-11.35	-4.17	-27.46	-4.48	-10.99	-40.21	-13.56	-42.38	-28.72	-11.03
UM0120763_01_LP2-008-b-T-OK_E016	6-HYDROXYANGOLENSIC ACID METHYL ESTER	MICROSOURCE	9.27	23.62	2.43	-44.17	0.87	-11.52	-17.65	-9.35	-2.08	-29.07	-7.64	-0.96	-3.69	1.12	-3.46	-13.71	-21.03	8.43	-0.29	2.99
UM0119895_01_LP2-006-b-T-OK_N012	6-Hydroxymelatonin	SIGMA	-35.94	-27.23	-2.72	-27.84	0.88	-17.71	-25.1	0.82	-4.63	-24.52	-7.06	-1.52	-5.6	7.11	7.32	-19.26	-1.03	-26.55	-12.67	14.7
UM0118941_01_LP2-004-b-T-OK_A015	6-Hydroxytropinone	PRESTWICK	28.38	47.05	-1.94	17.99	-0.24	3.12	22.75	46.26	2.52	-7.95	-5.2	-3.13	-2.77	3.12	1.01	44.46	33.19	19.01	14.7	11.35
UM0119476_01_LP2-005-b-T-OK_B015	6-Methoxy-1,2,3,4-tetrahydro-9H-pyrido[3,4b] indole	SIGMA	46.17	20.6	2.7	-16.3	1.43	-15.16	-5.45	10.65	-4.54	-9.23	11.89	0.77	-1.44	4.04	-4.22	5.6	-8.16	-1.03	-3.3	-22.74
UM0120688_01_LP2-013-b-T-OK_K003	6-METHOXYPROSOGERIN B DIETHYL ETHER	MICROSOURCE	9.54	14.05	2.33	5.18	-1.16	25.69	-3.35	27.34	-0.12	18.43	16.03	-1.01	21.16	8.99	18.4	28.11	31.14	41.84	20.02	35.85
UM0119978_01_LP2-007-b-T-OK_A010	6-Methyl-2-(phenylethynyl)pyridine hydrochloride	SIGMA	66.79	75.68	-0.07	-1.83	0.24	7.47	-0.99	22.09	-1.96	14.87	17.07	-1.96	6	-5.52	-5.91	31.83	23.58	77.32	8.1	-0.31
UM0120067_01_LP2-007-b-T-OK_D005	6-Nitroso-1,2-benzopyrone	SIGMA	9.97	-39.22	-3.53	-12.71	1.63	-13.8	-8.62	-24.92	-0.16	-15.29	-3.91	0.62	-7.11	-3.58	-14.96	-38.76	-4.79	-38.02	4.37	-11.65
UM0121078_01_LP2-011-b-T-OK_A014	6,3'-DIMETHOXYFLAVONE	MICROSOURCE	45.61	69.48	1.62	12.96	-3.52	19.22	9.91	58.73	13.28	-22.35	14.46	12.46	64.18	2.66	32.73	4	30.89	36.14	43.46	22.75
UM0017488_02_LP2-008-b-T-OK_H008	6,4'-DIMETHOXYFLAVONE	MICROSOURCE	15.05	-3.09	1.22	-24.98	-0.33	-5.08	1.21	28.67	-4.31	-17.54	-1.18	-1.74	14.61	0.72	27.56	-26.77	10.9	-7.33	16.15	22.35
UM0119761_01_LP2-006-b-T-OK_N007	6,7-ADTN hydrobromide	SIGMA	-5.72	-40.3	-2.65	-30.35	-2.12	-14.95	-17.64	-15.37	-3.14	-24.61	-7.99	-2.51	-23.38	-2.16	-6.6	-45.88	-19.94	-33.29	-10.68	-9.99
UM0120406_01_LP2-008-b-T-OK_N012	6,7-DICHLORO-3-HYDROXY-2-QUINOXALINECARBOXYLIC ACID	MICROSOURCE	-13.95	-25.93	0.25	-38.64	-3	-0.11	-27.31	-15.71	0.02	1.17	-8.68	0.11	5.08	-7.05	5.3	-32.48	2.01	-22.3	-3.8	-1.35
UM0119764_01_LP2-006-b-T-OK_J013	6,7-Dichloroquinoxaline-2,3-dione	SIGMA	-39.06	-25.36	0.95	-46.04	2.08	-19.01	-8.74	-32	1.38	-23.19	4.33	2.5	-7.88	1.13	-2.82	-43.38	-19.16	5.86	-37.78	6.26
UM0120141_01_LP2-007-b-T-OK_F021	6(5H)-Phenanthridinone	SIGMA	-12.15	-18.32	2.05	-50.56	1.15	-15.9	-18.25	11.11	-0.59	-26.52	-6.35	-1.19	19.26	2.82	0.13	-94.28	-3.82	-66.03	27.88	-0.02
UM0120482_01_LP2-009-b-T-OK_D016	6alpha-METHYLPREDNISOLONE ACETATE	MICROSOURCE	37.04	-17.25	-3.06	58.17	78.98	-20.27	29.6	34.81	8.18	-34.47	42.42	-3.54	54.68	70.51	85.13	29.6	37.08	15.53	59.76	72.18
UM0120685_01_LP2-013-b-T-OK_A003	6beta-ACETOXYGEDUNIN	MICROSOURCE	73.45	44.07	-3.24	55	-2.49	10.36	19.57	28.14	10.17	10.61	12.62	3.28	8.65	3.68	16.24	70.18	9.02	24.29	17.7	16.95
UM0119682_01_LP2-006-b-T-OK_O021	7-Chloro-4-hydroxy-2-phenyl-1,8-naphthyridine	SIGMA	83.87	92.23	-0.47	53.58	31.08	9.65	33.7	69.17	75.3	54.09	37.77	85.91	-15.37	-3.99	41.76	79.88	85	94.35	48.97	-4.3
UM0120590_01_LP2-011-b-T-OK_H020	7-CHLOROETHYLTHEOPHYLLINE	MICROSOURCE	-20.36	-5.62	-3.07	13.5	0.37	-13.83	15.71	0.48	-1.01	-15.51	2.09	-4.92	-1.31	-1.08	30.58	1.48	-2.33	8.97	-5.86	-4.14
UM0119720_01_LP2-006-b-T-OK_M010	7-Chlorokynurenic acid	SIGMA	-11.37	-11.02	-4.97	-37.05	2.01	-13.32	-6.41	-26.49	-1.49	-5.79	-5.48	5.38	-33.29	0.33	-7.5	-21.98	-8.05	-8.73	-3.49	4.27
UM0119787_01_LP2-006-b-T-OK_F017	7-Cyclopentyl-5-(4-phenoxy)phenyl-7H-pyrrolo[2,3-d]pyrimidin-4-ylamine	SIGMA	35.9	58.78	9.47	37.39	21.86	70.19	7.13	37.43	66.41	0.15	29.25	45.26	21.56	25.58	69.66	-12	8.42	85.85	44.5	57.84
UM0120927_01_LP2-010-b-T-OK_A022	7-DEACETOXY-7-OXODEOXYGEDUNIN	MICROSOURCE	47.87	6.75	0.27	-2.43	-4.99	-25.43	6.26	17.39	0.77	4.08	2.79	-7.45	-2.21	-7.19	-11.94	48.93	-22.72	-2.48	2.8	-12.99
UM0120735_01_LP2-008-b-T-OK_O014	7-DEACETOXY-7-OXOKHIVORIN	MICROSOURCE	-11.29	-12.88	-1.3	-20.22	-2.05	-8.4	-12.67	-9.3	1	11.03	-6.35	-1.05	-3.3	-3.54	-0.21	-18.99	18.73	-27.15	10.28	-8.6
UM0120674_01_LP2-013-b-T-OK_O007	7-DEACETYLDIHYDROGEDUNIN	MICROSOURCE	28.9	8.86	-1.19	-43.26	3.44	-5.92	-13.75	1.8	-3.15	-11.32	1.44	-4.03	-1.16	15.71	1.15	-3.13	28.22	-35.12	36.13	6
UM0120912_01_LP2-010-b-T-OK_M016	7-DEACETYLKHIVORIN	MICROSOURCE	13.68	-12.45	3.75	-12.06	1.06	2.44	5.95	-2.49	-0.92	1.63	4.84	8.39	2.05	4	-11.96	-9.21	14.86	-40.32	8.14	22.68
UM0120704_01_LP2-011-b-T-OK_D022	7-DEACETYLKHIVORINIC ACID	MICROSOURCE	28.89	-5.15	-3.42	-12.58	-1.9	-15.59	-8.2	1.74	-1.02	-25.85	-15.21	-4.7	-36.37	-1.95	-2.43	-5.44	-1.24	-24.17	-18.81	3.8
UM0120754_01_LP2-008-b-T-OK_C018	7-DESACETOXY-6,7-DEHYDROGEDUNIN	MICROSOURCE	-12.44	-12.6	1.07	-78.37	1.77	-21.67	11.62	12.34	-0.47	-18.09	-1.88	-9.52	12.06	17.55	-13.14	-22.4	21.89	40.12	-10.68	0.39
UM0121200_01_LP2-011-b-T-OK_L016	7-DESHYDROXYPYROGALLIN-4-CARBOXYLIC ACID	MICROSOURCE	-29.64	-35.46	-1.43	-7.78	-0.3	-29.45	-16.76	-11.38	-0.34	-19.78	-11.68	0.54	-22.71	-3.23	-7.22	-24.89	-2.13	-18.55	-14.98	-4.2
UM0120050_01_LP2-007-b-T-OK_N003	7-Nitroindazole	SIGMA	-12.9	-12.03	-2.38	6.84	3	-0.35	-7.12	-28.68	-0.11	-13.39	-9.94	-2.28	-3.22	1	2.21	14.41	19.24	10	2.53	-1.83
UM0121071_01_LP2-011-b-T-OK_E005	7-OXOCALLITRISIC ACID, METHYL ESTER	MICROSOURCE	-12.15	-14.12	4.63	6.86	1.24	17.35	5.94	-19.81	19.18	-12.01	-18.45	8.28	25.51	8.31	14.45	-8.9	21.87	9.08	17.19	20.22
UM0121035_01_LP2-011-b-T-OK_C003	7-OXOCHOLESTEROL	MICROSOURCE	22.99	95.8	76.57	-10.62	80.24	99.08	-12.52	97.12	59.62	62.5	50.12	96.04	95.07	10.91	88.52	93.72	94.13	98.66	94.62	80.88
UM0121017_01_LP2-010-b-T-OK_L016	7-OXOCHOLESTERYL ACETATE	MICROSOURCE	-25.85	-37.62	1.91	-34.14	-0.67	-23.65	-7.6	-41.33	1.64	-20.37	-22.07	-1	-12.4	-1.1	-17.19	-49.07	-5.42	-47.62	-11.6	-9.37
UM0113889_02_LP2-008-b-T-OK_J008	7,2'-DIMETHOXYFLAVONE	MICROSOURCE	-8.64	-43.36	0.67	-30.3	-4.23	0.88	-17.41	-3.95	-2.39	-16.26	-9.56	-2.32	10.37	0.07	3.02	-3.02	-27.81	-6.36	-6.89	-0.19
UM0119796_01_LP2-006-b-T-OK_D005	7,7-Dimethyl-(5Z,8Z)-eicosadienoic acid	SIGMA	-36.91	-25.32	-2.47	-5.52	1.67	-13.93	-12.23	-7.1	-1.78	-14.99	-3.66	2.05	-19.13	-5.3	-7.98	-43.99	-18.33	-13.86	-16.19	-8.33
UM0120546_01_LP2-010-b-T-OK_J021	7,8-DIHYDROXYFLAVONE	MICROSOURCE	-14.64	13.06	4.89	-37.6	-3.4	-10.92	-0.4	17.8	-2.17	2.78	18.46	-6.74	22.78	0.01	0.5	4.55	-2.71	30.38	17.83	4.78
UM0120731_01_LP2-008-b-T-OK_J005	7beta-HYDROXY-7-DESACETOXYKHIVORINIC ACID, METHYL ESTER	MICROSOURCE	-13.74	7.2	3.29	-11.67	-1.11	-5.98	-9.87	-11.33	-2.29	-9.5	3.62	-4.24	4.84	3.73	-1.93	18.61	-12.7	24.06	-5.6	-2.77
UM0119744_01_LP2-006-b-T-OK_A014	8-(3-Chlorostyryl)caffeine	SIGMA	43.43	54.65	7.64	22.28	1.11	-0.78	-4.63	17.63	-6.3	-4.29	11.31	5.74	-3.05	-0.2	0.62	-25.84	14.84	19.42	1.16	-4.5
UM0119655_01_LP2-006-b-T-OK_C019	8-(4-Chlorophenylthio)-cAMP sodium	SIGMA	-20.62	-22.6	-1.77	-26.72	1.58	-9.48	-27.41	16.32	-6.36	-20.76	-4.44	1.91	-17.97	-3.88	-11.94	-85.88	-20.17	31.96	-12.49	-11.51
UM0119576_01_LP2-005-b-T-OK_B016	8-(p-Sulfophenyl)theophylline	SIGMA	23.58	19.11	0.16	-27.66	-0.57	-7.15	12.43	-12.82	-3.48	-11.04	11.54	3.81	-15.72	6.78	-11.34	-22.36	-19.86	-19.82	-2.45	-14.95
UM0119613_01_LP2-006-b-T-OK_E007	8-Bromo-cAMP sodium	SIGMA	-47.13	-53.33	1.86	-27.22	-0.11	-11	-16.79	-7.14	-6.8	-11.98	-6.99	-3.25	-14.48	-1.83	-25.39	-94.2	-23.88	-32.85	-6.51	-14.05
UM0119571_01_LP2-006-b-T-OK_C003	8-Bromo-cGMP sodium	SIGMA	8.9	28.4	0.11	-6.1	-0.94	9.46	-10.37	-3.16	2.71	-14.07	7.16	-0.41	-14.16	2.92	14.65	-23.8	3.28	6.01	-22.2	-14.01
UM0119742_01_LP2-006-b-T-OK_C010	8-Cyclopentyl-1,3-dimethylxanthine	SIGMA	-6.85	-4.41	-3.94	-38.13	0.25	-2.85	-4.76	9.86	-1.44	-31.97	60.4	-4.02	-16.76	-6.64	-24.98	-73.78	-5.9	-10.05	-11.93	-18.76
UM0119734_01_LP2-006-b-T-OK_A010	8-Cyclopentyl-1,3-dipropylxanthine	SIGMA	74.67	70.08	8.38	4.54	-0.66	30.57	-9.03	7.64	-1.36	2.99	56.89	2.54	-10.43	-0.11	-4.4	1.69	14.25	60.99	18.61	15.06
UM0121073_01_LP2-011-b-T-OK_I011	8-HYDROXY-15,16-BISNOR-11-LABDEN-13-ONE	MICROSOURCE	-8.55	-2.34	-1.82	7.13	-1.59	-12.46	-16.23	-14.21	-1.72	-35.54	-9.66	-1.49	-12.28	4.58	-2.54	-4.09	10.38	-16.94	4.97	11.6
UM0120914_01_LP2-010-b-T-OK_M020	8-HYDROXYCARAPINIC ACID	MICROSOURCE	-22.74	-11.59	0.39	-24.75	-0.62	-20.26	1.09	-21.63	4.88	3.29	-9.34	-4.75	-5.36	-3.02	-8.53	-28.77	10.27	-36.28	-1.14	-4.47
UM0120864_01_LP2-009-b-T-OK_E007	8-IODOCATECHIN TETRAMETHYL ETHER	MICROSOURCE	-14	-2.65	0.4	-21.35	3.72	-12.53	-19.84	-17.74	-0.41	9.27	-17.25	-1.76	1.58	4.1	17.25	-63.57	4.95	-26.53	-13.88	-5.2
UM0119997_01_LP2-007-b-T-OK_M004	8-Methoxymethyl-3-isobutyl-1-methylxanthine	SIGMA	-18.26	-43.69	-0.99	-3.75	1.39	-1.91	-14.12	-39.46	-1.86	9	-14.03	-0.2	2.83	0.49	-11.89	1.61	2.21	21.47	-7.41	-4.09
UM0121150_01_LP2-011-b-T-OK_B019	8,2'-DIMETHOXYFLAVONE	MICROSOURCE	42.42	-4.5	-3.42	-11.31	0.46	-23.95	-12.71	0.25	1.1	6.81	-15.32	0.22	-33.25	-2.6	-6.37	-24.21	0.9	-22.83	-4.51	-10.47
UM0120939_01_LP2-010-b-T-OK_E020	8beta-HYDROXYCARAPIN, 3,8-HEMIACETAL	MICROSOURCE	5.28	-42.31	-0.65	-18.9	-0.6	-5.51	-6.24	-27.06	1.93	-27.99	-15.93	-2.09	-7.96	-2.16	-4.18	-60.58	-11.32	-19.45	-4.46	-7.67
UM0119663_01_LP2-006-b-T-OK_M019	9-cyclopentyladenine	SIGMA	-30.57	23.78	-0.47	-27.65	-0.79	-17.59	-13.68	-10.31	-6.37	-23.1	-7.34	-0.05	-21.79	-1.28	-8.08	-40.13	-5.39	17.22	-16.55	-20.45
UM0120682_01_LP2-013-b-T-OK_K009	9-HYDROXYDEMETHYLPTEROCARPIN	MICROSOURCE	5.55	0.42	-0.19	-12	1.69	31.2	-5.82	8.81	0.55	77.01	11.39	4.49	-10.6	-1.61	-0.43	54.22	-1.04	24.67	8.03	13.19
UM0119518_01_LP2-005-b-T-OK_L006	A-315456	SIGMA	-8.45	-14.69	-0.23	-63.5	0.52	-7.93	-20.49	-5.18	-1.36	11.36	-5.93	3.97	-10.95	-0.03	19.48	-36.56	2.07	-15.15	0.03	0.87
UM0119570_01_LP2-005-b-T-OK_D022	A-77636 hydrochloride	SIGMA	-18.9	-8.2	-0.76	-16.03	1.93	-33.13	-10.3	-1.72	-4.07	-28.7	-11.42	-7.28	-3.94	-8.99	-5.23	-29.95	-12.58	-52.94	-9.88	-16.62
UM0119496_01_LP2-005-b-T-OK_D021	AA-861	SIGMA	-2.19	-13	1.49	-49.51	1.03	-29.85	-12.51	-13.83	-6.56	-19.57	-24.28	-2	-4.29	-7.45	-9.08	-19.41	-27.79	-31.02	-1.15	-19.54
UM0119586_01_LP2-005-b-T-OK_H020	AB-MECA	SIGMA	-20.8	-29.14	1.89	-30.75	2.41	-18.44	8.64	-9.8	-0.53	-8.48	5.29	-0.77	56.39	-1.26	13.02	-19.57	-6.82	-16.69	-7.59	12.98
UM0120470_01_LP2-009-b-T-OK_J010	ABRINE (L)	MICROSOURCE	-23.26	-14.66	3.59	-19.53	3.56	-1.12	-30.86	-5.39	2.92	-0.22	-11.2	0.49	6.96	-0.86	-2.72	-70.09	-11.46	-41.86	-17.04	3.96
UM0053225_02_LP2-005-b-T-OK_M017	ABSCISIC ACID, (±)	BIOMOL	-39.42	-10.93	-1.45	-33.2	0.35	-6.6	-10.69	-8.91	-1.59	-17.76	-9.85	-1.55	-14.38	2.88	-6.63	-12.06	-2.35	-25.86	-1.76	-27.96
UM0119488_01_LP2-005-b-T-OK_B021	AC 915 oxalate	SIGMA	35.88	10.17	2.69	-19.44	0.87	-14.37	-19.86	-3.55	-1.81	-29.15	-15.4	-3.95	-10.38	5.43	-23.43	-15.6	-22.46	-18.01	4.19	-32.64
UM0118106_01_LP2-003-b-T-OK_K011	Acacetin	PRESTWICK	29.61	21.68	4.94	33.45	6.96	54.63	24.32	50.01	77.5	9.6	9.29	13.71	21.86	22.4	41	-51.17	24.62	22.09	47.92	37.33
UM0120987_01_LP2-010-b-T-OK_H019	ACACETIN DIACETATE	MICROSOURCE	27.23	22.73	3.72	29.55	-0.19	4.36	1.59	32.12	9.68	-23.54	10.27	-3.78	20.6	2.67	37.69	5.31	5.01	-7.75	22.6	2.26
UM0118449_01_LP2-001-b-T-OK_M019	Acebutolol hydrochloride	PRESTWICK	-42.67	-4.99	1.71	-21.98	-0.39	-13.94	10.51	-5.35	-8.01	-26.03	-11.84	-4.95	-5.3	-5.45	-24.85	-53.6	-5.53	-19.27	-23.66	-18.75
UM0118659_01_LP2-001-b-T-OK_D011	Aceclofenac	PRESTWICK	-18.62	-11.32	-0.98	-17.11	0.64	-18.75	1.43	-12.3	-5.06	-29.6	-19.37	-5.17	-29.91	-10.44	10.78	-17.15	-13.28	-37.33	-17.28	-24.52
UM0118572_01_LP2-001-b-T-OK_L014	Acemetacin	PRESTWICK	-32.74	-37.16	-0.79	-26.36	-0.57	-15.9	4.02	3.44	9.99	-17.3	-13	1.24	-9.66	-11.19	-0.43	-36.34	-7.3	-25.33	-20.02	-5.06
UM0118660_01_LP2-001-b-T-OK_E022	Acenocoumarol	PRESTWICK	2.2	-4.19	-3.88	-38.66	0	-9.72	-17.57	3.94	-10.21	-15.88	-16.71	-9.09	10.23	2.12	-7.45	-17.94	-17.79	-29.15	21.16	-10.7
UM0119477_01_LP2-005-b-T-OK_N015	Acetamide	SIGMA	-19.96	-5.89	-1.35	-29.75	-1.32	-14.73	-19.1	-2.91	-8.3	13.32	1.78	1.03	0.25	-1.3	10.99	-7.57	4.75	-18.67	9.72	-1.11
UM0118074_01_LP2-003-b-T-OK_N017	Acetaminophen	PRESTWICK	-34.52	-21.37	-4.82	-1.53	2	-7.71	-29.48	-8.58	-5.22	-2.48	-9.27	-0.2	10.24	-14.19	-23.59	-89.56	13.33	32.67	-6.78	-8.47
UM0120604_01_LP2-009-b-T-OK_P015	ACETAMINOSALOL	MICROSOURCE	86.17	32.13	3.62	-9.52	-1.58	12.13	-12.25	6.41	1.46	-3.38	15.93	-0.08	-24.32	-0.24	-35.58	27.02	24.83	-37.72	2.5	-8.99
UM0120660_01_LP2-009-b-T-OK_B017	ACETANILIDE	MICROSOURCE	23.2	29.01	-5.72	13.06	-0.74	-12.7	-4.06	8.13	0.1	5.15	-11.31	-0.8	-19.95	-4.48	-0.62	-20.5	-16	17.13	0.63	-2.67
UM0120616_01_LP2-008-b-T-OK_F006	ACETARSOL	MICROSOURCE	-31.07	-18.11	1.88	-24.22	0.2	1.66	-2.92	3.02	-2.16	-14.35	-13.77	0.59	-3	-5.6	-2.93	-19.12	-3.81	26.67	-18.7	-5.76
UM0118066_01_LP2-001-b-T-OK_A007	Acetazolamide	PRESTWICK	8.45	36.47	-0.87	23.59	-0.48	-6.93	11.79	-5.04	2.32	-11.06	3.4	-4.33	5.98	-0.97	10.73	34.74	5.05	9.19	30.98	-4.83
UM0120382_01_LP2-011-b-T-OK_G006	ACETOCHLOR	MICROSOURCE	0.78	-14.69	-0.54	-32.4	2.66	1.17	-2.92	-14.87	-0.13	16.72	2.99	0.69	9	-0.19	-0.26	6.6	2.14	-10.43	0.9	7.46
UM0118065_01_LP2-001-b-T-OK_K011	Acetohexamide	PRESTWICK	-8.79	-40.53	1.14	-22.98	-0.16	-0.46	-3.22	-2.56	-0.14	-0.92	-12.06	-1.8	-14.52	-1.21	-10.15	-45.61	-11.2	-59.27	-26.1	16.72
UM0121378_01_LP2-009-b-T-OK_G004	ACETOHYDROXAMIC ACID	MICROSOURCE	-42.43	8.56	3.61	-15.66	4.01	2.03	11.52	-9.76	0.81	-18.93	-7.7	-0.37	11.51	-4.38	12.37	-11.86	13.27	-35.49	-13.18	0.24
UM0118758_01_LP2-002-b-T-OK_D014	Acetopromazine maleate salt	PRESTWICK	-11.07	-27.4	1.27	-27.39	1.62	-29.43	-1.43	-6.62	-5.1	-12.89	-27.83	-9.19	-12.51	-2.68	-9.18	-16.3	-18.41	-27.19	-27.81	-23.68
UM0120533_01_LP2-010-b-T-OK_O012	ACETOSYRINGONE	MICROSOURCE	51.95	-7.26	-0.25	-41.38	-0.73	-18.09	0.95	2.03	0.13	-15.12	-2	-0.82	-4.56	-2.87	-8.27	-4.32	6.85	-59.46	3.88	1.28
UM0121367_01_LP2-011-b-T-OK_M012	ACETRIAZOIC ACID	MICROSOURCE	-4.54	9.54	-2.51	1.5	-1.27	-12.65	-12.13	6.65	2.95	-8.16	-8.1	-1.67	-5.8	-0.39	-13.26	-21.58	-4.58	-7.53	-10.85	2.74
UM0121074_01_LP2-011-b-T-OK_K011	ACETYL ISOALLOGAMBOGIC ACID	MICROSOURCE	98.82	99.77	97.1	96.01	99.37	99.85	99.09	99.5	99.72	97.36	91.6	98.68	92.48	98.28	96.61	99.62	44.83	99.69	99.12	96.47
UM0121184_01_LP2-011-b-T-OK_B020	ACETYL ISOGAMBOGIC ACID	MICROSOURCE	97.11	99.24	98.76	98.43	98.87	99.75	99.36	99.88	99.54	93.94	89.76	98.39	97.09	98.88	98.73	99.96	25.22	99.96	99.36	95.08
UM0000507_02_LP2-009-b-T-OK_D011	ACETYL TYROSINE ETHYL ESTER	MICROSOURCE	7.79	2.2	-1.54	-40.92	1.99	-22.67	2.44	-28.25	2.35	-4.9	-28.72	-2.57	-15.3	-3.63	5.73	-112.69	2.54	-39.63	-22.64	2.79
UM0118985_02_LP2-009-b-T-OK_F019	ACETYL-L-LEUCINE	MICROSOURCE	-34.26	-30.05	2.35	-33.64	-1.61	-16.38	-1.74	-34.07	2.02	-14.8	-8.69	-3.76	-28.43	-2.36	-6.37	-92.87	3.23	-76.97	-12.68	-0.77
UM0120408_01_LP2-008-b-T-OK_P012	ACETYLCARNITINE	MICROSOURCE	48.57	30.87	-4.6	1.09	-4.46	7.56	-2.5	19.58	0.03	26.07	1.37	-1.82	-3.3	2.77	-9.93	-29.87	20.18	32.3	19.03	-0.92
UM0121351_01_LP2-008-b-T-OK_J021	ACETYLCHOLINE	MICROSOURCE	-20.51	-4.36	2.37	-32.9	7.5	-27.4	-5.7	16.72	0.28	-13.16	-7.57	-2.35	7.09	5.77	1.51	-3.63	-29.06	20.79	-33.88	1.81
UM0120404_01_LP2-008-b-T-OK_P006	ACETYLGLUCOSAMINE	MICROSOURCE	35.56	19.43	-4.1	-0.14	-2.32	15.27	-12.92	0.99	1.27	15.01	-5.46	0.11	-25.9	-3.61	-14.04	-27.32	30.02	8.79	-18.38	2.03
UM0120403_01_LP2-008-b-T-OK_N006	ACETYLGLUTAMIC ACID	MICROSOURCE	-25.4	-48.55	-0.58	-41.57	-3.53	-1.86	-11.3	-15.3	-0.69	19.87	-11.56	-1.71	-7.18	1.26	-0.01	-17.29	-10.49	-13.27	-2.57	-4.51
UM0119503_01_LP2-005-b-T-OK_L004	Acetylsalicylic acid	SIGMA	-1.52	-0.62	-2.02	-27.34	-0.19	-4.45	-6.6	1.63	5.36	7.97	-2.54	1.44	-7.56	-2.49	31.26	2.22	24.21	1	-6.77	-7.3
UM0118475_01_LP2-001-b-T-OK_C018	Acetylsalicylsalicylic acid	PRESTWICK	-3.5	-1.86	-0.28	-28.11	1.5	-20.05	3.39	-5.08	-11.66	8.06	-24.75	-6.33	26.25	-15.74	-3.88	-15.03	-9.74	-28.38	-25.91	-0.46
UM0119517_01_LP2-005-b-T-OK_P004	Acetylthiocholine chloride	SIGMA	20.23	18.34	-6.64	-0.81	-0.67	-6.97	-26.16	-2.54	8.7	0.57	7.68	-3.79	-8.67	-3.79	-24.49	-12.02	21.39	-44.78	-4.81	-1.88
UM0120401_01_LP2-008-b-T-OK_L006	ACETYLTRYPTOPHAN	MICROSOURCE	-33.42	-13.67	2.69	-33.92	-0.4	-9.86	-23.43	-32.78	-1.32	-16.18	-9.97	-1.19	-8.29	-8.57	0.87	-18.02	-42.61	-53.51	-29.18	-7.42
UM0120579_01_LP2-011-b-T-OK_P009	ACETYLTRYPTOPHANAMIDE	MICROSOURCE	4.91	20.72	1.07	-27.57	-2.41	1.37	-37.31	-6.39	-0.07	-17.86	-21.64	-1.82	-49.64	-6.48	-31.8	-29.29	-6.21	-30.56	13.13	-0.41
UM0120624_01_LP2-009-b-T-OK_H012	ACEXAMIC ACID	MICROSOURCE	-22.33	-19.51	-1.33	-32.59	0.05	-4.7	6.12	-13.25	1.71	-0.36	-7.94	-1.42	-34.69	-4.69	4.38	-74.9	3.15	-6.07	-3.37	-5.64
UM0119137_01_LP2-004-b-T-OK_B003	ACIVICIN	BIOMOL	40.3	21.7	3.49	24.47	-1.39	-2.39	21.3	-11.09	20.11	9.46	5.48	-2.35	-6.75	10.2	33.61	-6.51	26.45	-29.68	16.77	2.9
UM0120802_01_LP2-008-b-T-OK_D019	ACONITIC ACID	MICROSOURCE	-9.78	-57.68	-0.63	-45.66	-1.29	-38.81	-6.6	24.98	0.22	-13.32	-11.04	-2.15	-9.68	-9.35	-8.59	-24.22	-13.75	-11.03	-12.8	-16.1
UM0118067_01_LP2-002-b-T-OK_B016	Aconitine	PRESTWICK	19.22	10.65	-1.37	2.24	-0.07	-15.66	11.6	-11.66	-7.86	-7.98	-12.8	-5.58	-21.28	3.85	7.62	32.06	-14.41	-43.33	-20.51	-10.86
UM0120651_01_LP2-009-b-T-OK_F009	ACRIFLAVINIUM HYDROCHLORIDE	MICROSOURCE	91.07	98.79	96.43	88.89	95.22	97.13	96.43	93.7	97.94	66.78	82.53	96.4	92.45	94.29	93.3	94.05	96.26	93.27	92.05	92.42
UM0121500_01_LP2-010-b-T-OK_O005	ACRISORCIN	MICROSOURCE	88.72	99.19	95.48	92.36	93.8	98.49	95.56	97.58	99.44	41.11	87.13	94.68	84.12	96.86	95.17	98.8	91.84	99.64	96.29	89.84
UM0121518_01_LP2-004-b-T-OK_B005	ACTINOMYCIN D	BIOMOL	98.99	99.54	98.54	98.1	99.18	99.93	99.41	100	99.9	95.67	94.14	98.13	97.81	99.48	99.34	99.53	92.28	99.96	99.16	95.16
UM0119484_01_LP2-005-b-T-OK_B008	Actinonin	SIGMA	41.3	27.3	-3.47	3.51	2.71	9.69	-1.93	-5.82	8.62	0.57	-6.69	0.56	0.73	8.29	5.72	-18.31	13.38	-18.32	3.19	-4.45
UM0118068_01_LP2-001-b-T-OK_A014	Acyclovir	PRESTWICK	41.98	-0.59	1.66	7.96	1.63	5.26	4.84	7.87	-6.47	2.82	3.24	-1.9	-11.54	9.42	10.26	52.1	8.59	-15.34	31.33	15.74
UM0118481_01_LP2-002-b-T-OK_A016	Adamantamine fumarate	PRESTWICK	15.88	24.08	1.01	24.42	-0.72	-19.48	-5.42	-1.82	-3.85	-2.09	-7.3	-1.96	-3.93	-0.44	7.38	30.93	31	-29.48	-3.51	-9.12
UM0121489_01_LP2-010-b-T-OK_D022	ADENINE	MICROSOURCE	26.99	-12.72	-0.92	-14.45	1.41	-2.8	-2.19	-9.78	0.21	2.28	-11.82	-4.56	-6.44	-2.29	12.99	-17.03	-23.47	46.05	-11.24	40.02
UM0119565_01_LP2-005-b-T-OK_H012	Adenosine	SIGMA	-41.54	-43.85	1.18	-61.55	-0.27	2.82	11.14	-13.9	-5.2	-13.38	-1.78	-2.24	-3.04	-8.44	3.39	-35.58	0.85	15.42	-18.02	-0.63
UM0118476_01_LP2-002-b-T-OK_G013	Adenosine 5'-monophosphate monohydrate	PRESTWICK	-21.33	-3.46	0.38	-20.36	0.07	8.09	3.5	-26	5.59	17.72	-8.47	-1.2	-5.07	-8.24	-1.38	-25.28	-15.91	-29.35	-9.89	-1.94
UM0119545_01_LP2-005-b-T-OK_J016	Adenosine amine congener	SIGMA	3.01	41.98	2.67	-37.06	88.6	15.06	-7.21	44.32	-6.36	-5.39	25.27	16.58	15.99	14.98	-15.98	-16.93	5.32	90.87	19.7	-4.7
UM0118069_01_LP2-001-b-T-OK_O011	Adiphenine hydrochloride	PRESTWICK	12.08	-28.97	-1.23	-31.9	-2.68	-25.42	-17.21	1.95	-1.98	-12.39	-16.55	-0.99	30.28	-9.56	-22.74	-39.74	13.72	-48.71	-14.55	-24.84
UM0050273_02_LP2-008-b-T-OK_B019	ADONITOL	MICROSOURCE	1.67	-44.06	-3.16	-65.69	0.19	-30.5	6.38	9.34	0.34	-19.29	-7.75	-3.53	6.33	-4.44	-9.49	-15.29	-2.15	-26.97	-2.82	-12.86
UM0119821_02_LP2-009-b-T-OK_K012	ADRENALINE BITARTRATE	MICROSOURCE	-24.57	8.88	3.68	-30.32	5.11	-3.52	-12.25	-20.67	0.64	-13.22	16.63	-1.75	5.64	-8.26	-17.87	-52.13	-1.27	-40.36	-21.25	18.08
UM0118972_01_LP2-003-b-T-OK_D020	Adrenosterone	PRESTWICK	-68.99	41.24	63.01	-12.34	-8.04	49.18	-12.93	1.2	-17.45	-25.08	-14.39	5.33	-5.43	-4.46	-3.87	-58.4	-30.12	-3.75	-47.81	0.2
UM0127805_01_LP2-012-b-T-OK_B005	AG 1024	Calbiochem	-12.89	-26.65	-1.93	9.51	1.08	-4.76	6.08	-28.99	3.2	-6.64	-18.2	-0.54	-1.79	2.74	-2.61	5.24	13.45	-8.61	0.91	-9.15
UM0127933_01_LP2-012-b-T-OK_P011	AG 112	Calbiochem	46.94	39.12	5.58	4.58	-1.14	-2.49	-22.29	12.67	-4.13	-7.67	-18.15	-1.2	-16.28	3.84	-50.79	-18.78	-9.26	5.94	12.38	6.85
UM0127934_01_LP2-012-b-T-OK_P012	AG 1295	Calbiochem	-0.82	67.9	-1.66	-46.17	3.39	19.51	-22.83	-53.28	0.26	-80.6	-1.98	11.92	11.36	-16.07	13.23	-10.07	2.69	-16.09	6.53	27.58
UM0127935_01_LP2-012-b-T-OK_P013	AG 1296	Calbiochem	49.5	57.31	-2.33	26.75	-5.28	54.24	3.63	37.89	19.96	-11.78	17.94	5.05	18.6	9.48	27.19	27.48	14.14	49.96	56.07	30.66
UM0044591_04_LP2-012-b-T-OK_P014	AG 1478	Calbiochem	53.22	24.16	2.95	5.74	-5.61	8.52	9.11	34.24	-4.77	9.26	-5.46	7.52	13.56	15.99	16.64	-10.89	20.57	17.46	31.5	13.98
UM0127932_01_LP2-012-b-T-OK_P010	AG 490	Calbiochem	70.6	43.63	-0.95	-3.83	0.61	-1.26	-17.35	-8.05	2.3	-15.01	0.15	-2.1	-7.02	0.23	-7.97	5.29	-0.49	18.05	19.66	8.41
UM0120243_02_LP2-012-b-T-OK_P009	AG 9	Calbiochem	36.02	29.89	0.47	0.73	-0.93	-3.82	-29.55	-9.58	2.2	2.47	-27.97	-1.44	-19.95	-5.11	-52.45	-19.1	-2.64	6.27	11.48	1.25
UM0120556_01_LP2-010-b-T-OK_H020	AGELASINE (stereochemistry of diterpene unknown)	MICROSOURCE	2.7	38.63	3.37	42.84	0.2	74.23	20.9	27.47	-0.97	9.61	29.98	31.37	15.05	0.12	-2.46	13.5	55.49	52.19	13.53	4.35
UM0128562_01_LP2-012-b-T-OK_E004	AGK2	EMD	-17.1	-47.26	3.52	0.98	0.49	17.21	-25.78	37.55	0.62	0.07	-4.4	-2.48	10.07	-0.36	8.57	-11.94	-0.88	1.78	2.44	6.54
UM0127806_01_LP2-012-b-T-OK_B006	AGL 2043	Calbiochem	35.53	52.94	-2.52	4.13	2.65	62.75	-17.41	-47.1	58.86	1.24	-12.25	-8.19	-15.07	15.29	-6.77	2.37	13.72	-53.72	41.89	16.62
UM0119519_01_LP2-005-b-T-OK_H008	Agmatine sulfate	SIGMA	-19.52	-35.35	2.1	-40.2	-0.79	-1.2	10.61	5.13	-7.85	-19.57	-5.11	1.09	0.5	-11.02	-3.69	-6.51	-0.36	-11.26	-8.78	-2.04
UM0119556_01_LP2-005-b-T-OK_P020	AGN 192403 hydrochloride	SIGMA	43.93	52.33	-4.63	-41.24	-2.19	-12.6	-4.33	2.45	-3.94	20.79	3.18	-4.97	50.07	-23.07	-8.17	31.88	17.62	-60.22	13.65	2.67
UM0119569_01_LP2-005-b-T-OK_D020	Agroclavine	SIGMA	-6.44	-2.52	-0.8	-19.62	0.17	-20.93	-14.99	-10.1	-6.41	-22.13	18.84	-3.46	-18.11	-7.24	-15.55	-37.39	5.75	-46.63	-18.08	-21.94
UM0119563_01_LP2-005-b-T-OK_B022	AIDA	SIGMA	46.06	27.91	0.96	-13.3	2.36	-14.88	-25.38	-10.44	-7.46	-23.49	-7.22	-2.84	3.64	-7.12	-28.09	-12.02	-20.6	-17.09	-1.51	-31.1
UM0118070_01_LP2-002-b-T-OK_H006	Ajmalicine hydrochloride	PRESTWICK	17.33	-13.4	3.53	-26.62	0.4	-19.9	-9.44	-18.11	-0.73	8.08	2.02	-4.83	-8.74	22.9	-5.72	6.68	-17.83	-13	15.88	-9.43
UM0118611_01_LP2-002-b-T-OK_J006	Ajmaline	PRESTWICK	-15.71	-27.67	0.53	-22.76	0.25	-21.34	-17.16	-27.62	-11.42	-29.31	-1.53	-1.22	0.32	-4.13	-3.69	-9.28	-17.54	-50.63	4.49	-7.47
UM0120532_01_LP2-010-b-T-OK_G014	AKLAVINE HYDROCHLORIDE	MICROSOURCE	98.44	99.65	98.27	98.65	98.51	99.94	99.8	99.82	99.81	97.27	91.7	98.45	98.15	99.15	99.01	99.77	97.07	99.93	98.94	94.12
UM0121275_01_LP2-008-b-T-OK_H014	AKLOMIDE	MICROSOURCE	-10.36	-46.21	-2.67	-20.35	-3.39	-2.31	-11.5	17.37	0.01	-26.05	-6.31	-0.1	7.71	0.21	-5.38	-31.26	-24.64	16.61	-19.55	-1.61
UM0127807_01_LP2-012-b-T-OK_B007	Akt Inhibitor IV	Calbiochem	99.02	99.69	98.04	98.34	98.85	99.95	99.65	99.59	99.88	95.13	93.88	99.34	97.65	98.61	99.09	99.95	98.43	99.93	99.29	96.89
UM0127808_01_LP2-012-b-T-OK_B008	Akt Inhibitor V, Triciribine	Calbiochem	38.7	98.14	-0.49	-4.78	20.57	98.99	18.59	94.56	3.64	40.37	64.81	86.25	77.83	19.36	75.42	84.32	76.79	48.61	72.55	-0.5
UM0127809_01_LP2-012-b-T-OK_B009	Akt Inhibitor VIII, Isozyme-Selective, Akti-1/2	Calbiochem	60.66	60.08	-1.05	2.72	1.3	20.73	0.54	22.58	1.35	-54.83	3.46	0.93	18.39	20.77	23.51	4.06	32.67	10.09	15.69	22.35
UM0127966_01_LP2-012-b-T-OK_B010	Akt Inhibitor X	Calbiochem	32.3	40.23	2.45	-4.95	-1.67	9.74	13.26	27.53	-2.63	17.21	14.58	1.6	20.18	4.51	24.26	4.06	8.35	63.12	-11.73	11.21
UM0119508_01_LP2-005-b-T-OK_F021	AL-8810	SIGMA	-36.68	-33.94	0.73	-34.38	0.41	-18.8	-23.23	-10.47	-8.37	-24.7	4.18	-2.13	3.04	0.89	5.49	-43.13	-17.35	-36.84	-13.89	-7.84
UM0120340_01_LP2-011-b-T-OK_M017	ALACHLOR	MICROSOURCE	39.05	39.28	-3.98	19.86	1.16	-15.39	-23.12	37.37	0.94	19.43	9.09	1.68	-20.45	23.36	10	39.25	39.08	15.43	17.48	28.28
UM0121136_01_LP2-011-b-T-OK_L009	ALANYL-dl-LEUCINE	MICROSOURCE	-7.08	-6.59	1.72	-18.44	0.23	-14	-24.11	-6.77	-0.03	-15.93	-12.85	-2.58	-16.31	-2.53	-18.77	-17.06	-8.23	-5.15	-20.63	-6.23
UM0119568_01_LP2-005-b-T-OK_F018	Alaproclate hydrochloride	SIGMA	-8.17	-28.43	2.86	-41.06	0.93	-15.82	9.09	-8.46	-9.3	-3.95	-6.98	0.12	20.54	-5.61	5.79	-47.22	-18.6	-28.9	-15.27	-14.51
UM0118578_01_LP2-001-b-T-OK_B016	Albendazole	PRESTWICK	92.89	93.83	96.04	95.25	92.09	59.04	94.61	79.82	98.67	71.57	70.74	90.84	82.69	90.8	89.07	97.53	86.06	96.74	15.27	9.53
UM0120431_01_LP2-009-b-T-OK_J011	ALBIZZIINE	MICROSOURCE	-28.27	-31.47	2.82	-17.07	2.27	-19.61	-26.59	-36.64	0.17	-9.92	1.44	1.25	-32.26	-1.64	-8.05	-73.04	-12.83	-64.91	-1.5	-2.16
UM0120204_01_LP2-007-b-T-OK_N022	Albuterol hemisulfate	SIGMA	-39.58	-19.6	-0.1	13.22	-0.9	-0.19	-14.6	12.08	-0.61	-15.81	-0.58	-3.97	0.55	-2.33	5.05	-4.3	-3.48	9.65	-16.21	-10.43
UM0118900_01_LP2-003-b-T-OK_K004	Alclometasone dipropionate	PRESTWICK	-3.01	13.08	-0.23	55.1	60.27	-30.11	7.83	12.47	50.62	6.5	34.18	16.4	51.61	56.51	86.32	17.51	34.87	18.03	63.1	66.43
UM0119003_01_LP2-004-b-T-OK_O013	Alcuronium chloride	PRESTWICK	3.75	-16.85	0.54	-22.34	0.26	-14.41	-9.1	-24.43	8.41	3.05	-11.85	1.66	-19.18	-3.82	-16.52	-38.78	26.56	8.6	-4.57	4.33
UM0120376_01_LP2-011-b-T-OK_E021	ALDICARB	MICROSOURCE	15.96	13.01	-0.82	-25.42	-1.49	-14.54	-7.55	-20.77	-1.14	0.32	-8.26	-3.69	-49.37	0.61	-10.08	3.63	-13.13	-16.21	-13.8	-13.33
UM0120368_01_LP2-011-b-T-OK_M004	ALDRIN	MICROSOURCE	4.15	-24.07	-0.4	5.67	0.24	8.47	-0.06	-7.35	1.07	12.94	0.24	-2.17	5.54	-3.29	12.14	-7.4	20.44	-12.19	2.27	2.9
UM0118099_01_LP2-003-b-T-OK_K016	Alexidine dihydrochloride	PRESTWICK	99.75	99.66	97.54	99.48	98.98	99.94	98.89	99.92	99.82	91.76	90.91	99.21	94.63	99.51	97.7	99.94	96.92	99.81	99.65	96.17
UM0119004_01_LP2-004-b-T-OK_I003	Alfadolone acetate	PRESTWICK	20.2	-14.86	-0.33	-7.34	-0.02	0.13	-7.6	-7.37	12.53	-14.7	-11.12	4.05	20.28	4.15	2.04	-62.81	6.93	-4.55	17.74	1.1
UM0119005_01_LP2-004-b-T-OK_I005	Alfaxalone	PRESTWICK	15.77	-27.21	0.95	1.38	1.52	-16.52	3.08	-13.84	-0.06	-5.37	-10.02	-1.78	-9.74	1.23	-7.99	-47.02	0.03	2.82	8.7	1.99
UM0121313_01_LP2-010-b-T-OK_M017	ALFLUZOCIN	MICROSOURCE	-26.93	-35.71	-0.61	-12.9	-1	-20.37	-3.57	-35.08	1.12	-4.48	-10.9	-0.59	-6.33	4.67	-12.39	-42.68	8.39	-19.38	-3.93	13.6
UM0118661_01_LP2-002-b-T-OK_A005	Alfuzosin hydrochloride	PRESTWICK	68.9	36.94	-0.02	38.52	1.92	3.84	17.07	7	18.06	3.44	-7.14	-2.97	-19.42	6.97	11.7	17.18	6.93	53.26	14.55	37.82
UM0120553_01_LP2-010-b-T-OK_D010	ALIZARIN	MICROSOURCE	-4.32	-7.61	-0.18	-21.53	-1.53	-19.28	2.3	8.77	1.33	-5.27	-17.1	-1.53	1.36	-9.72	-10.25	5.83	-7.6	-27.97	-13.56	-7.77
UM0119134_01_LP2-001-b-T-OK_A005	Allantoin	PRESTWICK	33.91	22.11	-0.14	25.82	-0.51	0.69	-8.32	5.92	8.94	-1.09	-3.64	-0.55	-8.9	-13.94	1.11	33.21	12.93	-3.39	17.91	0.43
UM0121018_01_LP2-010-b-T-OK_L018	ALLODEOXYCHOLIC ACID	MICROSOURCE	-21.24	-36.49	3.62	-33.58	-1.83	-3.94	-3.52	-26.65	1.96	-4.34	-13.49	-4.06	-3.2	-4.08	-7.26	-23.65	0.94	-48.77	5.18	3.83
UM0120146_02_LP2-011-b-T-OK_P011	ALLOPREGNANOLONE	MICROSOURCE	3.5	4.96	5.03	-4.45	-4.23	17.05	-13.41	16.89	-1.7	7.74	-4.29	4.46	-9.73	1.04	-12.3	8.06	9.83	19.53	-11.78	19.03
UM0119551_01_LP2-005-b-T-OK_L010	Allopurinol	SIGMA	-21.75	-32.23	-2.13	-34.16	0.44	-3.41	-3.59	7.55	-0.15	20.34	-6.05	1.51	-6.72	-4.21	7.62	-34.12	22.22	15.55	-6.57	-5.41
UM0121426_01_LP2-009-b-T-OK_K010	ALLOPURINOL	MICROSOURCE	-19.77	-20.54	2.28	-44.16	-0.4	9.93	-29.96	-27.41	2.5	22.62	-8.99	-3.41	33.92	0.92	-2	-61.96	0.41	-35.64	0.22	5.13
UM0120435_01_LP2-009-b-T-OK_N013	ALLOXAN	MICROSOURCE	1.2	7.24	7.17	-0.19	-1.04	-2.75	-12.5	-31.9	0.52	5.08	-4.44	-2.1	-12.12	-1.2	-15.22	-40.79	3.5	-70.4	-15.46	0.08
UM0119594_01_LP2-005-b-T-OK_J020	Alloxazine	SIGMA	-11.13	-14.66	0.99	-48.69	5.53	-20.05	-8.81	-16.17	-5.08	-12.78	-6.16	-0.67	9.59	-7.14	19.1	-30.74	2.37	0.47	-6.3	0.17
UM0121302_01_LP2-010-b-T-OK_C013	ALMOTRIPTAN	MICROSOURCE	10.8	2.44	1.81	-19.9	-1.08	-14.27	-5.66	-2.99	2.15	1.7	-15.12	-3.16	-6.91	-8.07	-14.02	29	1.39	11.53	-10.75	-10.18
UM0119339_01_LP2-005-b-T-OK_G021	ALOE-EMODINE	BIOMOL	19	20.66	2.44	-27.66	3.85	7.15	2.06	19.32	-0.45	-12.33	-0.03	6.48	7.72	4.2	15.58	-16.3	15.76	1.92	6.85	16.12
UM0120391_01_LP2-011-b-T-OK_H007	ALOIN	MICROSOURCE	-1.94	-6.01	2.01	-25.12	0.42	-26.91	-2.75	-19.16	4.35	0.82	-15.65	-2.09	8.05	-4.43	-8.22	-16.42	-19.85	-9.17	0.5	0.01
UM0127811_01_LP2-012-b-T-OK_B013	Aloisine A, RP107	Calbiochem	35.29	52.25	1.07	16.6	-0.94	7.27	0.46	2.01	5.15	-1.98	6.44	-1.38	9.22	8.54	12.39	-17.64	21.68	-10.56	8.87	1.53
UM0127812_01_LP2-012-b-T-OK_B014	Aloisine, RP106	Calbiochem	22.36	17.19	-4.39	14.4	0.1	1.09	-12.98	-14.09	8.74	11.04	-14.11	2.34	6.37	1.37	16.95	-17.32	4.98	-27.28	-3.5	4.02
UM0120444_01_LP2-009-b-T-OK_H004	alpha-CYANO-3-HYDROXYCINNAMIC ACID	MICROSOURCE	-33.28	-3.05	0.37	-12.25	3.19	9.48	3.49	-20.15	0.61	7.35	-13.24	0.93	28.31	0.92	4.85	-6.89	9.11	-34.4	-3.11	11.04
UM0120557_01_LP2-011-b-T-OK_O005	alpha-CYANO-4-HYDROXYCINNAMIC ACID	MICROSOURCE	-16.76	-15.84	0.33	-21.28	-1.09	-8.78	-19.97	-8.19	-1.2	-2.03	-17.78	-1.35	-40.58	4.82	-27.88	-40.16	3.34	-30.87	0.06	-6.68
UM0121182_01_LP2-011-b-T-OK_B016	alpha-DIHYDROGEDUNOL	MICROSOURCE	83.99	78.58	26.23	57.63	2.73	41.66	45.49	79.6	47.93	17.79	37.19	28.82	32.94	14.66	46.12	27.55	55.36	83.43	54.64	46.56
UM0119845_01_LP2-006-b-T-OK_H010	alpha-Guanidinoglutaric acid	SIGMA	-25.24	-40.97	1.27	-9.14	1.97	-21.27	13.13	31.65	-9.2	-28.12	5.58	-1.92	-7.08	-2.85	6.23	-37.18	-4.7	-17.09	-7.96	1.94
UM0121070_01_LP2-011-b-T-OK_A009	alpha-HYODEOXYCHOLIC ACID	MICROSOURCE	37.99	42.33	1.62	-12.31	0.83	-21.21	-8.44	14.01	1.21	6.38	-5.86	-0.58	1.77	-1.44	-8.12	-0.47	1.05	7.09	6.55	-16.57
UM0121111_01_LP2-011-b-T-OK_O018	alpha-MANGOSTIN	MICROSOURCE	86.06	90.8	76.31	36.16	91.06	98.85	-6.52	94.94	54.87	82.17	10.77	85.14	49.6	33.73	72.82	69.42	86.56	95.98	82.38	82.55
UM0120038_01_LP2-007-b-T-OK_I016	alpha-Methyl-5-hydroxytryptamine maleate	SIGMA	12.7	-44.81	1.59	-43.14	-0.26	-38.11	-25.63	-4.02	-0.87	-32.92	-18.64	-4.96	-9.6	-5.39	-15.55	-71.55	-17.39	-47	-21.28	-8.09
UM0120011_01_LP2-007-b-T-OK_M006	alpha-Methyl-DL-tyrosine methyl ester hydrochloride	SIGMA	-21.53	-43.84	0.94	-30.38	2.7	13.64	-32.29	-38.49	1.37	7.35	-13.39	1.35	-7.65	-1.89	-5.27	-63.3	0.36	-83.37	-24.23	-3.85
UM0120029_01_LP2-011-b-T-OK_C008	alpha-METHYL-L-TYROSINE	MICROSOURCE	20.92	-31.63	-4.07	-28.8	1.45	-6.23	-22.68	-43.74	-1.1	-11.44	-25.73	-1.01	-23.71	-12.08	-17.09	6.71	8.98	21.37	1.51	-18.5
UM0053247_02_LP2-004-b-T-OK_E022	alpha-Santonin	PRESTWICK	10.53	19.85	-0.63	-48.95	1.14	-11	-32.58	-8.76	-4.38	-14.45	-10.54	1.61	2.23	-0.61	-28.25	-27.38	-40.42	-2.58	10.41	-8.02
UM0118558_02_LP2-011-b-T-OK_J017	alpha-TOCHOPHEROL	MICROSOURCE	-16.47	-16.46	1.81	-31.44	0.12	-21.27	-12.29	-3.21	2.86	-19.57	-21.81	-3.94	-11.08	-2.4	1.28	-31.58	-4.74	6.06	-26.26	-5.87
UM0121353_01_LP2-008-b-T-OK_B021	alpha-TOCHOPHERYL ACETATE	MICROSOURCE	32.22	1.69	-0.59	-34.21	0.52	-28.81	10.94	-5.84	-1.46	-9.34	-10.67	-3.89	-10.04	-7.27	1.13	-14.68	-22.89	-36.6	-27.85	-11.39
UM0120884_01_LP2-009-b-T-OK_K017	alpha-TOXICAROL	MICROSOURCE	88.67	74	42.19	68.77	58.36	56.63	73.12	91.98	80.67	34.59	43.47	61.27	29.09	74.43	76.03	-0.57	66.04	94.35	50.93	70.25
UM0119993_01_LP2-007-b-T-OK_C012	alpha,beta-Methylene adenosine 5'-triphosphate dilithium	SIGMA	-0.42	1.49	-4.38	-27.63	0.74	-13.23	-2.09	4.18	-1.26	-23.33	-19.8	-1.38	2.75	-0.57	-17.25	-84.35	6.93	-22.19	-11.94	-3.59
UM0052011_02_LP2-001-b-T-OK_B022	Alprenolol hydrochloride	PRESTWICK	33.15	36.47	3.02	-8.68	-1.22	-4.07	-13.84	-8.6	-8.45	-6.41	-5.02	-3.64	-2.97	8.13	0.98	-0.97	-11.82	-14.41	-19.79	-21.57
UM0119006_01_LP2-004-b-T-OK_K017	Alprostadil	PRESTWICK	47.47	-19.9	4.03	-40.77	4.61	65.6	19.53	23.03	41.51	-27.36	8.2	-2.07	23.56	18.81	17.42	-44.98	-23.35	3.36	-23.49	73.75
UM0127810_01_LP2-012-b-T-OK_B011	Alsterpaullone	Calbiochem	59.68	88.35	40.31	78.54	46.63	94.45	73.02	91.06	91.33	82.32	38.09	89.28	72.51	59.65	68.9	53.05	75.95	93.19	80.23	71.49
UM0125840_02_LP2-012-b-T-OK_B012	Alsterpaullone, 2-Cyanoethyl	Calbiochem	91.83	98.71	94.86	94.53	97.29	98.95	94.17	97.54	98.41	87.8	86.81	98.13	93.71	91.96	97.43	89.33	92.91	98.73	97.15	93.78
UM0118100_01_LP2-003-b-T-OK_A004	Althiazide	PRESTWICK	73.39	15.44	0.75	23.01	-1.04	18	12.37	4.83	4.59	14.74	10.23	-1.91	-5.8	9.28	16.5	33.87	16.09	-15.33	14.48	7.27
UM0000964_02_LP2-003-b-T-OK_N014	Altretamine	PRESTWICK	-24.67	-30.42	-5.31	-23.9	0.22	-12.5	-10.51	-19.05	-2.35	0.21	-4.31	-0.27	-9.49	1.54	0.86	-94.47	-7.54	8.29	-45.7	-0.22
UM0118779_01_LP2-001-b-T-OK_D009	Alverine citrate salt	PRESTWICK	70.06	92.81	17.54	80.09	95.17	96.37	9.73	91.21	11.36	53.45	33.44	62.37	45.55	40.35	10.38	60.09	75.43	98.4	50.36	38.79
UM0119478_01_LP2-005-b-T-OK_L017	Amantadine hydrochloride	SIGMA	-37.07	-4.4	-1.03	-57.83	0.91	-21.6	-11.61	-8.01	-5.84	-9.99	-15.16	-2.61	-16.24	3.66	1.51	-20.39	-4.65	-42.27	10.54	-30.36
UM0120530_01_LP2-010-b-T-OK_F005	AMBELLINE	MICROSOURCE	-8.16	-29.48	0.37	-18.35	1.31	-4.82	5.06	-12.06	1.64	-15.91	-1.93	0.06	2.72	-5.3	-1.42	-6.58	-11.06	13.55	-7.3	-5.81
UM0110604_02_LP2-002-b-T-OK_I013	Ambroxol hydrochloride	PRESTWICK	-24.84	8.67	-1.36	-16.77	0.68	3.68	-18.57	-3.69	12.59	-12.53	4.12	1.88	-0.77	-6.43	-6.86	-25.58	-24.26	1.59	-23	10.58
UM0121423_01_LP2-008-b-T-OK_N016	AMCINONIDE	MICROSOURCE	24.99	-3.12	-3.88	53.29	56.31	-19.78	3.57	44.36	32.51	-12.28	41.34	3.54	56.29	76.54	87.15	39.74	49.2	21.94	58.33	70.09
UM0119269_01_LP2-005-b-T-OK_A013	AMENTOFLAVONE	BIOMOL	53.16	49.1	2.01	-5.4	-0.31	8.14	6.88	16.38	-4.66	2.84	0.79	2.19	3.96	-0.29	-13.44	2.97	-7.29	1.97	16.68	4.72
UM0118350_02_LP2-002-b-T-OK_K007	Amethopterin (R,S)	PRESTWICK	47.63	95.59	98.55	84.2	92.36	97.56	92.8	95.21	97.59	55.83	69.04	94.62	85.33	94.04	85.71	96.17	86.55	49.54	91.69	77.08
UM0119762_01_LP2-006-b-T-OK_N009	Amfonelic acid	SIGMA	-5.19	-5.93	-1.47	-35.16	0.78	-9.46	-16.36	-13.24	-5.62	-7.38	-8.35	5.86	-15.48	0.64	-6.75	-15.1	2.04	-9.54	2.91	-2.58
UM0118075_01_LP2-001-b-T-OK_A018	Amidopyrine	PRESTWICK	19.95	11.22	0.24	1.42	-1.46	-15.39	-0.8	-16.89	-11.6	5.48	-0.64	-1.23	38.19	-1.44	-15.33	6.43	13.68	-48.4	6.06	-8.26
UM0119498_01_LP2-005-b-T-OK_J006	Amifostine	SIGMA	2.06	-33.92	0.96	-42.61	0	-18.62	-4.96	0.81	-3.8	1.71	-10.02	-0.2	-6.24	-1.75	-7.82	-13.67	9.13	-11.26	2.2	-14.02
UM0118612_01_LP2-002-b-T-OK_O011	Amikacin hydrate	PRESTWICK	-2	-29.43	-2.37	-29.67	-3.41	-30.15	-35.73	4.46	-6.67	-3.96	-18.07	-0.07	-14.41	-2.96	-24.08	-58.91	8.09	-94.94	-23.42	-22.19
UM0121476_01_LP2-009-b-T-OK_I004	AMIKACIN SULFATE	MICROSOURCE	-21.57	-28.94	3.8	-41.93	4.76	-11.71	9.05	-14.93	0.43	0.4	9.76	-0.64	0.68	-1.92	5.94	-34.22	2.85	-10.37	-7.34	-5.99
UM0118076_01_LP2-001-b-T-OK_A015	Amiloride hydrochloride dihydrate	PRESTWICK	59.22	30.55	-3.21	14.27	-1.11	-1.61	2.91	25.91	6.81	2.24	11.49	0.85	7.41	-3.34	21.71	53.48	35.24	-21.24	29.53	-5.85
UM0121249_01_LP2-008-b-T-OK_N008	AMINACRINE	MICROSOURCE	87.77	-5.59	0.46	-22.01	91.48	98.34	3.01	96.59	99.51	7.45	0.74	93.8	78.91	96.12	95	94.59	22.64	99.33	83.99	84.2
UM0119567_01_LP2-005-b-T-OK_L016	Aminobenztropine	SIGMA	-48.92	8.93	0.09	-32.11	-0.19	-12.15	-4.2	-1.65	-6.21	-6.44	-12.3	-3.06	-15.14	7.35	4.8	-35.69	-3.78	-12.15	-7.76	-9.09
UM0119007_01_LP2-003-b-T-OK_P022	Aminocaproic acid	PRESTWICK	41.17	15.63	1.31	0.44	-0.39	8.9	-10.4	30.33	-7.27	3.23	2.68	-3.2	10.93	-3.09	-9.99	1.2	35.19	19.14	-3.78	6.31
UM0119510_01_LP2-005-b-T-OK_F008	Aminoguanidine hemisulfate	SIGMA	5.25	-43.05	0.13	-40.38	-0.11	-17.09	-9.24	-10.96	-2.34	-26.96	-15.34	-1.73	-7.05	-5.75	12.86	-38.09	-16.78	-38.21	-13.56	-5.73
UM0119552_01_LP2-005-b-T-OK_D012	Aminoguanidine hydrochloride	SIGMA	-10.91	-20.26	0.54	-44.92	2.08	-2.03	5.15	4.54	-6.83	-12.48	-23.4	0.11	-7.56	2.34	6.22	-31.53	-3.91	-54.7	0.97	-7.36
UM0119008_01_LP2-003-b-T-OK_D012	Aminohippuric acid	PRESTWICK	-19.61	-1.05	-0.88	-6.47	1	-7.63	-16.75	-3.57	-8.47	-16.43	-9.6	-2.63	-6.23	1.73	9.71	-72.68	-4.54	7.9	-17.83	-1.6
UM0120655_01_LP2-009-b-T-OK_F012	AMINOHYDROXYBUTYRIC ACID	MICROSOURCE	-4.31	-9.68	-1.24	-43.97	1.08	-8.61	4.2	-22.96	1.62	-2.83	-16.32	-0.46	-3.02	-6.3	8.66	-95.97	-1.31	-64.8	-11.72	-8.67
UM0121234_01_LP2-008-b-T-OK_P020	AMINOLEVULINIC ACID HYDROCHLORIDE	MICROSOURCE	58.15	39.58	-5.62	-0.35	-4.67	8.84	-9.35	-5.84	-1.48	5.86	-1.47	-5.38	12.16	-2.54	-11.2	-34.3	26.31	16	29.16	-8.33
UM0118147_01_LP2-003-b-T-OK_D021	Aminophylline	PRESTWICK	-27.42	15.18	0.67	-23.94	-0.96	-6.94	-18.41	-32.22	2.81	-5.91	-26.51	0.55	-3.19	-4.89	-22.73	-59.79	-24.32	2.23	-41.99	-4.07
UM0119502_01_LP2-005-b-T-OK_P017	Aminopterin	SIGMA	13.86	84.38	93.68	-35.07	88.83	86.02	-1.99	56.01	67.36	10.68	18.08	91.55	-10.84	9.85	36.31	-0.34	87.61	-38.43	72.37	32.53
UM0051891_02_LP2-001-b-T-OK_F019	Aminopurine, 6-benzyl	PRESTWICK	-0.17	-42.6	2.1	-17.75	0.15	-14.12	-6.13	-13.87	-9.95	-17.38	-15.38	-6.53	-16.34	5.48	-2.66	-37.08	-15.36	-22.74	-22.01	-5.53
UM0127813_01_LP2-012-b-T-OK_B015	Aminopurvalanol A	Calbiochem	68.59	77.38	39.99	73.07	30.78	74.64	60.97	73.96	64.69	44.69	75.36	68.14	72.49	44.86	68.02	65.41	68.37	55.31	71.02	67.88
UM0128580_01_LP2-012-b-T-OK_G010	Aminoresveratrol sulfate	EMD	-16.86	0.97	15.76	44.77	28.39	37.99	66.61	12.74	23.11	23.24	38.37	50.28	24.58	8.44	22.05	25.84	40.14	46.18	50.81	37.94
UM0121354_01_LP2-009-b-T-OK_M004	AMINOSALICYLATE SODIUM	MICROSOURCE	-14.87	-19.51	-1.26	25.17	1.06	-0.18	2.48	-13.13	-0.3	2.81	-10.21	-0.55	11.95	-5.01	6.62	-14.91	0.75	-16.9	-9.19	-4.41
UM0120610_01_LP2-010-b-T-OK_A016	AMINOTHIAZOLE	MICROSOURCE	38.51	36.66	-0.66	15.43	-0.26	12.4	0.03	20.67	2.17	11.41	-1.22	-2.27	-17.19	0.64	-11.81	38.55	-7.18	19.69	14.85	4.52
UM0118604_01_LP2-002-b-T-OK_A020	Amiodarone hydrochloride	PRESTWICK	52.75	55.19	1.47	14.61	-1.79	50.96	7.72	38.44	10.75	35.39	-5.75	7.17	-16.62	12.58	16.71	26.95	25.31	90.95	0.1	23.81
UM0118815_01_LP2-003-b-T-OK_J011	Amiprilose hydrochloride	PRESTWICK	-41.93	-40.8	2.49	-45.23	0.67	-2.86	-6.09	-39.54	-5.82	-25.16	-18.14	-7.18	-5.76	-7.79	-18.79	-102.62	-6.22	-14.6	-32.67	-12.53
UM0121409_01_LP2-010-b-T-OK_O019	AMITRAZ	MICROSOURCE	36.53	-35.44	0.46	-27.38	-1.92	-9.01	-5.73	-25.01	-1.63	-2.32	-9.02	-1.9	-14.08	-1.87	-7.99	-12.75	4.82	-22.05	-4.15	-0.65
UM0118081_01_LP2-001-b-T-OK_O009	Amitryptiline hydrochloride	PRESTWICK	13.64	38.46	5.5	-2.44	-0.19	17.25	-12.39	21.17	6.26	11.97	-7.85	3.39	83.4	4.29	-8.91	-14.44	13.72	-0.85	3.13	-14.57
UM0121338_01_LP2-010-b-T-OK_O011	AMLODIPINE BESYLATE	MICROSOURCE	39.71	-10.7	0.81	-21.69	-2.71	4.1	-5.04	-12.74	-0.05	17.02	8.53	-0.61	10.31	4.65	3.49	5.38	27.5	1.71	15.7	-11.2
UM0120164_01_LP2-007-b-T-OK_B021	Ammonium pyrrolidinedithiocarbamate	SIGMA	99.41	99.42	-1.96	96.54	98.85	99.93	97.95	99.8	99.84	95.59	92.32	97.98	95.61	99.01	98.24	99.55	-3.14	34.64	99.58	12.66
UM0118580_01_LP2-001-b-T-OK_N020	Amodiaquin dihydrochloride dihydrate	PRESTWICK	17.93	2.67	1.87	-14.92	1.08	-9.01	3.49	-0.04	-0.61	-36.83	-13.39	1.84	4.81	-4.84	-20.16	-16.56	-0.26	-24.34	-20.6	3.95
UM0121386_01_LP2-009-b-T-OK_O004	AMODIAQUINE DIHYDROCHLORIDE	MICROSOURCE	52.23	4.06	3.91	33.27	4.08	25.97	-14.89	22.42	11.77	3.01	26.12	5.4	48.58	25.61	3.38	64.65	63.22	39.09	28.52	55.88
UM0118441_01_LP2-001-b-T-OK_E006	Amoxapine	PRESTWICK	-4.56	-7.73	4.35	-1.48	3.02	0.66	0.57	-9.48	14.83	-13.8	-5.52	-0.2	3.1	-0.63	3.98	-18.88	2.39	7.07	-19.47	-19.32
UM0118609_01_LP2-002-b-T-OK_G015	Amoxicillin	PRESTWICK	-13.98	-24.8	-1.06	-4.67	-1.65	-7.77	-16.75	-26.68	7.57	-16.01	-14.91	-5.56	2.31	-2.39	-13.97	-38.88	-13.36	-7.94	-22.41	-17.35
UM0119504_01_LP2-005-b-T-OK_D008	Amperozide hydrochloride	SIGMA	31.97	-30.58	0.8	-57.46	0.15	0.01	-32.79	-18	-9.35	10	-39.76	4.14	-17.33	0.92	6.3	-50.88	-22.98	-23.48	-6.6	-21.2
UM0118616_01_LP2-002-b-T-OK_A022	Amphotericin B	PRESTWICK	55.45	50.29	2.22	17.39	2.92	0.16	-17.72	-44.63	-3.92	-3.78	-17.13	-4.98	-11.92	1.51	14.15	38.44	21.49	-31.65	-45.48	13.15
UM0121431_01_LP2-009-b-T-OK_A006	AMPICILLIN SODIUM	MICROSOURCE	42.37	39.36	-3.37	26.49	1.13	0.16	-4.96	23.46	9.41	7.35	-6.83	0.89	13.24	-13.46	-2.44	13.35	9.49	-45.59	11.43	-8.04
UM0118701_01_LP2-001-b-T-OK_G010	Ampicillin trihydrate	PRESTWICK	10.97	-21.36	0.14	-18.97	1.39	-11.72	-5.37	-13.64	-3.76	-14.22	-19.54	-0.31	85.43	-5.89	-9.58	-25.98	-3.32	-27.91	-9.88	-9.52
UM0127814_01_LP2-012-b-T-OK_B016	AMPK Inhibitor, Compound C	Calbiochem	37.12	58.82	-0.24	60.1	26.35	77.6	34.61	67.62	87.99	12.82	46.57	1.51	61.1	23.67	91.49	64.58	38.03	42.96	65.05	62.78
UM0118750_01_LP2-001-b-T-OK_A017	Amprolium hydrochloride	PRESTWICK	6.74	4.11	-0.99	2.79	-0.09	2.55	0.74	-13.37	-9.83	-9.23	-9.07	-6.24	-38.19	-10.78	-26.96	5.05	-15.27	-36.35	-3.15	-10.92
UM0118077_01_LP2-001-b-T-OK_F003	Ampyrone	PRESTWICK	7.49	-42.58	0.85	-5.64	-0.79	-11.69	-3.77	-13.41	-2.93	-7.65	-19.04	6.76	-13.83	-0.83	6.83	-17.55	-19.87	27.51	12.92	-10.51
UM0118101_01_LP2-003-b-T-OK_O022	Amrinone	PRESTWICK	3.8	23.22	1.31	-21.25	-0.14	-6.38	-16.3	0.75	-7.98	12.21	1.64	1.89	3.3	-7.18	-19.75	-8.68	17.63	11.01	-7.03	18.93
UM0119591_01_LP2-005-b-T-OK_H014	Amsacrine hydrochloride	SIGMA	89.49	91.83	94.75	92.96	94.54	95.87	90.73	92.63	99.44	81.07	81.71	92.32	84.91	96.57	89.46	88.83	88.78	98.06	84.73	81.99
UM0121323_01_LP2-011-b-T-OK_I022	AMSACRINE HYDROCHLORIDE	MICROSOURCE	89.19	94.24	95.91	94.06	93.22	96.99	91.64	94.25	98.71	72.26	82.98	92.78	87.34	96.43	91.89	94.51	89.51	95.56	89.09	88.3
UM0119463_01_LP2-005-b-T-OK_F011	AMYGDALIN	BIOMOL	-28.35	-40.56	0.01	-33.43	0.89	-10.44	3.45	-13.6	-7.21	-13.91	-11.19	1.31	-3.98	-0.78	-1.35	-39.43	0.98	-49.41	-5.42	-12.81
UM0118085_01_LP2-001-b-T-OK_I019	Amyleine hydrochloride	PRESTWICK	-16.65	-26.2	0.03	-21.8	-1.07	-10.9	9.64	-0.96	-7.36	-0.75	-6.13	-8.23	-4.55	2.36	-20.36	-16.71	4.74	-40.59	18.65	9.78
UM0120839_01_LP2-008-b-T-OK_B020	ANABASAMINE HYDROCHLORIDE	MICROSOURCE	28.11	-0.84	-3.79	-33.49	-2.37	-19.07	-12.6	1.45	0.25	-16.74	-5.83	-0.97	16.9	-2.05	-4.27	5.36	-16.26	-14.91	-10.71	-14.28
UM0118233_01_LP2-003-b-T-OK_E019	Anabasine	PRESTWICK	-9.26	13.59	-0.39	-22.66	1.87	-17.64	-14.16	-24.14	-7.21	-7.86	-13.24	-1.76	-5.8	-4.58	-21.19	-73.37	-6.04	-8.08	-33.62	-5.56
UM0128565_01_LP2-012-b-T-OK_E010	Anacardic acid	EMD	-54.61	-44.12	-1.03	-18.95	1.69	-3.25	-30.41	-27.13	-2.38	0.35	-12.87	-1.51	-1.35	-4.13	5.03	-52.42	3.03	-44.33	-15.58	-7.87
UM0119582_01_LP2-005-b-T-OK_P010	Ancitabine hydrochloride	SIGMA	95.36	98.43	93.82	96.18	94.56	96.63	76.61	98.66	99.78	86.72	73.47	96.89	83.27	98.46	85.05	99.21	87.91	92.06	98.38	85.81
UM0121137_01_LP2-011-b-T-OK_H011	ANDIROBIN	MICROSOURCE	-23.91	-5.57	0.21	-9.39	1.19	-13.53	-3.46	-11.45	0.1	-12.3	-5.35	-4.52	-19.97	-3.4	-3.86	-14.09	-9.55	-9.48	-4.19	1.45
UM0119323_01_LP2-004-b-T-OK_N018	ANDROGRAPHOLIDE	BIOMOL	-16.79	-8.66	-1.76	-14.49	-0.67	5.78	-0.56	24.05	-6.85	10.54	15.38	-3.06	-6.66	-2.41	-27.09	-125.77	21.88	6.17	-2.22	3.33
UM0119386_01_LP2-005-b-T-OK_B007	ANDROGRAPHOLIDE, DEHYDRO-	BIOMOL	16.48	5.12	-1.56	21.86	0.28	4.89	2.28	-12.71	13.95	-6.59	-30.59	2.54	-2.05	-3.43	19.73	-24.33	-5.86	-28.11	-10.87	3.72
UM0119386_02_LP2-005-b-T-OK_O010	ANDROGRAPHOLIDE, DEHYDRO-	BIOMOL	-2.52	13.45	-5.57	-13.21	-3.59	-2.9	-6.37	-0.34	-0.47	2.23	-15.69	-0.72	11.51	2.38	3.54	-0.18	4.88	-34.9	16.79	6.64
UM0121154_01_LP2-011-b-T-OK_L015	ANDROSTA-1,4-DIEN-3,17-DIONE	MICROSOURCE	3.44	-6.77	-0.55	8.9	-0.3	1.6	-14.24	-7.04	0.03	-5.03	-4.46	5.7	-8.91	7.61	2.09	-35.65	-6.02	-12.77	0.87	12.44
UM0118589_01_LP2-002-b-T-OK_C004	Androsterone	PRESTWICK	15.55	-7.85	2.49	-15.88	1.12	0.29	3.21	-22.4	-1.67	-11.46	-19.4	0.66	-14.61	3.6	11.17	-7.12	-1.76	-1.25	-9.12	2.25
UM0120549_01_LP2-010-b-T-OK_N009	ANDROSTERONE ACETATE	MICROSOURCE	40.79	-18.09	-2.62	-5.02	-0.18	3.4	7.72	-9.96	5.47	-7.72	6.15	8.9	-0.36	4.52	-0.92	-27.86	12.64	-56.93	6.04	26.83
UM0120410_01_LP2-008-b-T-OK_J016	ANDROSTERONE SODIUM SULFATE	MICROSOURCE	-12.85	-38.7	-2.53	-48.25	-0.16	-19.63	-7.99	2.74	-1.89	-25.33	-11.63	-2.52	11.27	-2.36	-16.82	-36.12	-41.21	8.61	-24.79	-11.87
UM0120661_01_LP2-011-b-T-OK_B003	ANETHOLE	MICROSOURCE	6.09	7.77	-1.67	-5.29	0.51	-2.51	6.81	-19.24	2.22	-14.15	-3.17	2.52	41.33	-9.78	-8.63	-0.17	-4.12	-41.93	-1.41	-12.69
UM0120753_01_LP2-008-b-T-OK_C016	ANGOLENSIC ACID, METHYL ESTER	MICROSOURCE	10.73	-0.65	-2.46	-9.84	0.14	-1.38	-7.26	27.29	0.56	-17.3	-2.25	4.94	16.56	2.84	-3.11	0.56	18.48	0.61	7.88	11.08
UM0120786_01_LP2-008-b-T-OK_F005	ANGOLENSIN (R)	MICROSOURCE	-24.36	-16.46	1.49	-11.75	-1.3	-6.81	1.31	1.96	-1.43	6.34	-12.04	-0.21	-1.76	-3.88	-0.13	-2.53	15.42	38.67	6.65	-13.72
UM0120953_01_LP2-010-b-T-OK_P015	ANHYDROBRAZILIC ACID	MICROSOURCE	95.02	22.19	6.44	-7.57	-1.32	23.67	0.24	-2.81	0.46	12.99	-1.72	-1.21	-12.04	-2.57	-11.22	19.82	18.06	19.91	4.01	-6.17
UM0119560_01_LP2-005-b-T-OK_N014	Aniracetam	SIGMA	-6.66	4.05	-2.77	-37.65	-2.31	-17.69	-11.02	-11.96	-0.1	-15.8	-7.62	-3.78	-11.77	-1.92	-12.15	-29.72	6.18	-36.8	2.95	-12.1
UM0052903_03_LP2-009-b-T-OK_F008	ANISINDIONE	MICROSOURCE	-26.31	-7.39	3.31	-39.47	1.34	-12.43	-23.71	-27.81	0.68	3.08	-18.53	-0.07	-9.3	-2.75	15	-84.64	1.63	-68.17	-20.08	-5.86
UM0119464_01_LP2-005-b-T-OK_J011	ANISODAMINE	BIOMOL	-3.47	-24.45	1.73	-39.97	-1.15	-10.01	-13.29	-4.92	-6.65	4.42	-7.33	0.54	-2.11	-0.88	1.36	-38.37	0.07	-35.21	20.34	-4.64
UM0118615_01_LP2-002-b-T-OK_C006	Anisomycin	PRESTWICK	98	99.54	98.4	98.11	98.99	99.89	99.44	99.83	99.75	96.61	90.57	98.34	97.89	98.79	99.33	99.8	90.84	99.86	99.58	94.41
UM0119140_01_LP2-004-b-T-OK_B007	ANISOMYCIN	BIOMOL	98.85	99.41	95.17	97.93	99.24	99.97	99.8	99.89	99.86	95.59	93.04	98.67	96.52	99.39	99.41	99.94	92.77	99.73	99	95.56
UM0118137_01_LP2-001-b-T-OK_D018	Antazoline hydrochloride	PRESTWICK	-2.79	-10.96	0.18	-28.67	2.74	-5.06	3.56	-18.38	-9.05	-8.24	-23.75	-3.93	-16.87	-1.31	-5.24	-24.11	-15.18	-23.98	-26.33	-10.82
UM0121352_01_LP2-008-b-T-OK_L021	ANTAZOLINE PHOSPHATE	MICROSOURCE	-12.59	-23.46	1.37	-25.66	-2.18	-31.66	-5.23	-8.51	0.02	-24.22	-1.29	-2.98	-3.08	-1.74	4.58	-19.05	-11.49	-6.42	-12.8	-12.67
UM0120932_01_LP2-010-b-T-OK_C016	ANTHOTHECOL	MICROSOURCE	99.4	99.52	99.39	99.32	99.21	99.87	99.74	99.95	99.91	93.53	93.9	99.15	97.52	99.09	99.33	99.77	96.65	100	99.83	96.08
UM0120421_01_LP2-009-b-T-OK_E017	ANTHRACENE-9-CARBOXYLIC ACID	MICROSOURCE	-45.75	-14.61	-0.95	-36.78	0.23	-19.07	-0.4	-41.81	-2.59	-3.66	-10.79	-0.88	-32.26	1.38	-6.56	-98.61	-21.84	-29.12	-17.49	-7.66
UM0121356_01_LP2-009-b-T-OK_C006	ANTHRALIN	MICROSOURCE	-17.21	-37.97	6.39	-59.91	4.84	-13.07	-5.35	-34.35	3.01	-6.13	-39.73	1.06	-22.31	-6.89	-21.08	-56.89	10.37	7.03	-1.53	-9.24
UM0120454_01_LP2-009-b-T-OK_L004	ANTHRAQUINONE	MICROSOURCE	-2.02	-16.04	2.79	-19.12	2.48	0.98	-3.39	-7.07	1.98	8.45	-1.18	3.51	8.95	-5.56	17.07	-35.26	9.83	-26.63	-2.79	-5.39
UM0120875_01_LP2-009-b-T-OK_O013	ANTIAROL	MICROSOURCE	23.91	33.67	4.78	33.5	4.22	47.07	34.51	-2.62	72.87	9.55	7.14	-2.87	1.43	9.68	-31.95	26.19	12.54	-50.72	5.97	14.89
UM0119141_01_LP2-004-b-T-OK_L007	ANTIBIOTIC A-23187	BIOMOL	94.08	98.54	91	91.03	95.64	99.62	96.85	99.59	97.71	77.59	76.96	94.34	88.48	98.61	77.68	91.17	89.73	99.38	97	94.59
UM0118788_01_LP2-001-b-T-OK_N005	Antimycin A	PRESTWICK	93.45	96.24	90.81	93.17	92.18	95.43	91.32	97.59	97.74	88.86	72.46	97.5	74.94	91.44	93.06	93.78	82.03	98.14	82.81	87.07
UM0118087_01_LP2-001-b-T-OK_E019	Antipyrine	PRESTWICK	9.01	-29.08	-0.27	-17.56	2.28	-17.83	-9.16	-17.62	-8.75	-7.9	-14.55	-9.56	-16.59	-2.56	-7.22	-38.86	-21.73	-15.39	-17.89	-15.64
UM0118317_01_LP2-001-b-T-OK_E021	Antipyrine, 4-hydroxy	PRESTWICK	14.75	-5.4	-1.73	-31.86	0.14	-18.03	-7.69	-5.85	-11.13	-12.31	-20.32	-8.59	-9.47	3	-17.51	-18.88	-17.09	-53.84	10.4	-13.93
UM0119554_01_LP2-005-b-T-OK_L014	Antozoline hydrochloride	SIGMA	-27.17	-7.35	-1.71	-43.38	-0.13	-21.48	-24.44	-11.52	-0.63	-11.8	-12.24	-2.54	-16.75	-8.51	33.75	-30.39	-12.41	-21.5	-2.97	-24.76
UM0119458_01_LP2-005-b-T-OK_N011	APHIDICOLIN	BIOMOL	92.06	95.45	92.97	92.69	92.41	98.57	88.97	96.01	99.22	84.46	71.72	94.9	65.69	95.98	84.56	97.84	88.56	97.13	92.41	67.38
UM0121094_01_LP2-011-b-T-OK_E008	APHYLLIC ACID	MICROSOURCE	-28.69	-34.45	4.97	-37.62	0.92	-29.63	-5.01	-35.27	1.85	-27.2	-45.21	0	-8.12	-6.93	6.93	3.14	-0.04	-1.36	-16.28	-12.65
UM0128544_01_LP2-012-b-T-OK_A012	Apicidin	EMD	96.28	98.49	97.42	94.61	98.1	99.82	98.04	99.74	99.59	86.5	90.57	98.66	96.91	98.38	99.04	100	97.43	99.33	98.44	94.99
UM0118614_01_LP2-002-b-T-OK_C010	Apigenin	PRESTWICK	30.19	42.65	4.83	32.23	21.48	45.37	3.86	51.97	50.28	-7.71	6.07	6.26	31.01	20.41	46.62	8.79	33.43	19.22	62.41	25.98
UM0121171_01_LP2-011-b-T-OK_L004	APIGENIN TRIACETATE	MICROSOURCE	60.13	32.92	2.91	45.51	44.19	72.04	26.92	72.46	82.61	16.15	45.76	10.48	41.36	31.1	77.68	41.73	41.88	46.58	63.16	70.86
UM0119277_01_LP2-004-b-T-OK_J016	APIGENIN-7-GLUCOSIDE	BIOMOL	21.54	-38.33	2.3	-39.44	1.51	-28.23	-8.44	0.03	-10.01	-27.94	-4.26	-3.53	-9.18	1.51	-21.33	-63.57	-38.13	-9.56	-27.34	-7.53
UM0121122_01_LP2-011-b-T-OK_P003	APIIN	MICROSOURCE	-33.95	-22.95	1.95	-9.16	0.06	-11.06	-22.99	2.7	-0.28	-18.57	-6.75	0.12	2.47	-9.07	-18.27	-25.19	-24.47	-61.79	-6.06	5.37
UM0120574_01_LP2-011-b-T-OK_B005	APIOLE	MICROSOURCE	-1.05	-27.51	0.31	-0.81	0.97	-18.08	-8.9	-47.62	1.57	-0.75	-19.24	0.83	3.64	-5.25	-0.31	-27.48	3.23	-23.75	-5.57	-12.08
UM0119009_01_LP2-004-b-T-OK_I011	Apramycin	PRESTWICK	15.05	-24.22	3.93	-26.22	1.55	-24.85	-6.64	-14.1	-8.38	-7.2	-6.67	0.76	0.35	4.82	-8.48	-78.53	-12.09	-29.76	0.53	5.24
UM0050273_03_LP2-010-b-T-OK_J012	ARABITOL(D)	MICROSOURCE	-23.16	-25.74	3.4	-30.44	2	-23.95	-11.38	-22.18	0.85	-11.67	-0.44	-1.56	8.6	2.28	-6.79	-10.04	-1.54	-37.72	-1.59	-9.07
UM0119078_01_LP2-004-b-T-OK_M013	Arbutin	PRESTWICK	-6.5	-12.98	0.4	-25.48	2.16	-0.45	-9.76	-16.13	9.22	-21.36	0.56	-3.16	-7.84	6.19	-17.99	-85.9	0.3	-16.15	-12.81	14.41
UM0118881_01_LP2-003-b-T-OK_P013	Arcaine sulfate	PRESTWICK	19.66	12.44	-4.09	4.57	-0.59	4.64	4.28	21.52	9.73	18.98	8.52	2.94	19.15	-9.91	-29.28	11.49	30.88	4.57	28.42	-12.09
UM0118881_02_LP2-005-b-T-OK_J015	Arcaine sulfate	SIGMA	-27.29	-16.07	2.96	-38.61	1.12	-8.92	-13.8	-3.32	-6.61	-11.57	-3.13	-0.74	6.49	-1.23	-24.65	-34.16	-17.04	-6.63	-8	-10.47
UM0119577_01_LP2-005-b-T-OK_N016	Arecaidine propargyl ester hydrobromide	SIGMA	-13.65	4.35	-0.51	-19.44	0.03	-18.83	-21.04	-0.23	-3.45	-0.93	-5.35	-1.41	-10.4	2.03	16.97	-3.32	3.41	-18.32	5.18	1.13
UM0053253_02_LP2-002-b-T-OK_A006	Arecoline hydrobromide	PRESTWICK	54	37.91	-1.39	31.8	0.45	-6.31	5.19	2.97	12.43	-2.98	-21.06	-1.17	-20.19	-1.97	3.32	9.47	23.58	24.21	-11.19	34.4
UM0119142_01_LP2-004-b-T-OK_J009	ARISTOLOCHIC ACID A	BIOMOL	24.58	-20.1	0.31	-22.17	2.5	12.3	-4.01	9.35	11.67	-11.36	4.59	19.3	4.93	3.49	-3.43	-82.22	1.22	-3.62	7.89	15.03
UM0119587_01_LP2-005-b-T-OK_H022	ARL 67156 trisodium salt	SIGMA	1.22	-25.83	-1.88	-25.57	-0.28	-12.93	-0.56	4.05	-6.12	-2.9	-11.19	4.5	13.42	-3.67	19.45	-30.98	-6.12	5.49	-2.58	-3.84
UM0120711_01_LP2-011-b-T-OK_D005	ARTEMISIN	MICROSOURCE	1.67	-35.18	-0.69	-12.19	2.42	-11.34	-9	-39.72	1.06	-10.66	-26.96	-0.39	-19.2	-7.53	-1.99	-5.18	-6.95	-7.53	-10.78	2.93
UM0118698_01_LP2-002-b-T-OK_D017	Artemisinin	PRESTWICK	21.6	19.72	-2.92	-14.49	13.81	45.69	37.78	6.03	18.67	9.07	-10.3	7.07	-2.11	13.6	23.91	25.48	19.75	33.6	-16.06	12.69
UM0119143_01_LP2-004-b-T-OK_H011	ARTESUNATE	BIOMOL	48.24	39.03	1.85	-4.2	5.46	65.14	5.39	79.37	71.12	-17.53	24.33	36.31	21.58	63.27	8.37	-35.98	72.87	17.66	20.96	34.37
UM0121026_01_LP2-010-b-T-OK_P016	ARTHONIOIC ACID	MICROSOURCE	90.82	12.04	10.04	-37.8	-0.01	7.66	-16.61	-12.29	2.53	-5.56	-4.87	-3.66	-22.72	-5.37	-10.81	10.42	11.7	-2.12	-8.26	-12.6
UM0118131_01_LP2-004-b-T-OK_O005	Articaine hydrochloride	PRESTWICK	0.67	-33.03	-5.66	-9.04	0.66	0.88	-20.58	-30.03	6.81	-10.45	-1.27	-1.15	-12.24	-1.16	-19.81	-43.58	24.16	-6.78	-3.06	0.08
UM0119340_01_LP2-005-b-T-OK_I004	ASARININ, (-)	BIOMOL	11.68	-14.3	-0.65	-53.92	-0.11	19.38	15.36	6.21	4.49	15.36	5	10.66	-2.28	0.33	20.34	-7.61	12.29	0.33	3.14	-9.09
UM0120540_01_LP2-010-b-T-OK_H013	ASARYLALDEHYDE	MICROSOURCE	-24.24	5.68	-0.38	-1.64	1.99	18.93	7.89	14.02	1.41	-7.5	-5.94	3.5	8.32	-2.7	-2.91	-45.01	7.94	27.35	-1.63	3.18
UM0118585_01_LP2-002-b-T-OK_A011	Ascorbic acid	PRESTWICK	73.11	55.67	1.25	35.24	0.07	6.04	2	4.16	5.69	2.11	9.23	-6.72	7.11	2.54	-1.95	22.93	47.58	35.63	21.14	2.78
UM0119393_01_LP2-005-b-T-OK_G014	ASIATIC ACID	BIOMOL	-19.68	-48.45	-0.29	-50.56	0.39	-6.89	9.2	0.7	4.16	-11.42	0.15	-2.83	0.71	-3.95	0.12	-54.5	-15.22	-36.58	0.47	-19.34
UM0118942_01_LP2-004-b-T-OK_E019	Asiaticoside	PRESTWICK	15.87	-51.59	3.13	-32.46	1.83	-10.17	-8.77	-21.35	-5.51	-13.28	-14.99	-3.56	-12.08	-5.95	-16.84	-92.56	-38.13	-34.34	-24.4	-15.9
UM0120663_01_LP2-010-b-T-OK_I021	ASPARTAME	MICROSOURCE	22.02	-11.67	1.13	-20.06	-0.97	0.58	-9.33	2.89	0.46	-3.04	-8.95	-5.11	23.66	-1.9	4.35	-14.25	-1.92	30.89	2.01	4.25
UM0118608_01_LP2-002-b-T-OK_C012	Aspartic acid, N-acetyl (R,S)	PRESTWICK	14.74	-17.62	-3.15	-9.89	3.1	3.75	-26.4	-20.28	-2.55	-12.44	-13.46	0.1	-108.55	-6.65	9.38	23.66	-1.07	-72.78	-3.58	-17.81
UM0119583_01_LP2-005-b-T-OK_L012	Astaxanthin	SIGMA	-13.93	-12.87	-1.48	-26.39	-1.31	-17.87	-1.28	-5.11	-4.59	12.12	-10.37	-3.73	-3.89	-5.72	-12.4	-33.96	-2.96	-11.88	1.57	-8.71
UM0118095_01_LP2-001-b-T-OK_K014	Astemizole	PRESTWICK	57.75	93.83	61.98	38.34	82.05	99.72	32.08	92.97	47.44	73.4	38.93	74.94	14.46	36.65	14.62	48.4	90.17	99.07	64.36	78.51
UM0127803_01_LP2-012-b-T-OK_B003	ATM Kinase Inhibitor	Calbiochem	-4.72	-12	-4.92	-10.62	1.34	-7.37	20.47	-11.37	1.72	-2.46	-8.44	-0.55	39.32	-1.43	-10.32	-4.83	3.87	-41	-15.77	-21.13
UM0127804_01_LP2-012-b-T-OK_B004	ATM/ATR Kinase Inhibitor	Calbiochem	11.07	19.56	-1.51	15.23	1.22	2	21.91	21.46	2.01	18.1	-11.92	2.89	21.4	7.1	-1.96	-29.63	6.9	-29.82	11.19	-6.38
UM0121290_01_LP2-009-b-T-OK_J020	ATORVASTATIN CALCIUM	MICROSOURCE	94.12	98.49	95.87	95.22	96.23	99.59	85.45	99.44	40.63	87.76	73.34	79.96	82.21	67.26	98.81	98.6	94.85	98.91	97.32	95.04
UM0118901_01_LP2-002-b-T-OK_L009	Atovaquone	PRESTWICK	53.13	80.69	95.11	85.94	73.15	90.61	83.98	92.87	71.93	15.05	74.81	75.07	2.88	52.65	56.68	82.52	63.53	81.76	66.97	64.72
UM0119580_01_LP2-005-b-T-OK_F022	ATPA	SIGMA	-15.99	-12.87	-1.72	-39.11	-1.39	-16.21	-6.54	-5.74	-7.96	-10.44	-5.76	-5.27	4.54	-2.18	9.77	-32.74	-13.1	-16.38	-17.64	-4.99
UM0119542_01_LP2-005-b-T-OK_J010	ATPO	SIGMA	-12.36	-23.38	-0.95	-30.98	-0.29	0.66	-9.91	0.85	-7.59	-6.22	-9.85	-0.33	-3.85	-2.27	10.81	-32.51	7.83	-17.39	-9.82	-10.76
UM0118104_01_LP2-003-b-T-OK_C016	Atractyloside potassium salt	PRESTWICK	-2.16	-35.06	-0.57	-20.53	1.16	6.18	-3.81	-28.83	-9.05	-5.74	-16.87	-0.2	13.56	-6.73	-16.56	-39.9	-19.47	7.87	-26.84	-1.31
UM0118902_01_LP2-001-b-T-OK_A011	Atracurium besylate	PRESTWICK	64.31	33.1	1.9	-1.92	-0.88	5.57	5.1	13.07	-1.87	17.54	12.77	-3.79	41.58	-6.71	-20.73	32.18	25.85	-12.8	15.36	-7.78
UM0120984_01_LP2-010-b-T-OK_H011	ATRANORIN	MICROSOURCE	-3.6	10.2	2.6	-25.03	3.34	4.38	17.38	7.77	17.14	12.92	16.61	3.36	26.98	11.04	-4.16	-15.3	14.67	-18.37	8.89	2.33
UM0120356_01_LP2-011-b-T-OK_G015	ATRAZINE	MICROSOURCE	-5.01	11.37	-0.39	-14.23	1.86	-7.83	-8.86	-24.64	0.94	-9.59	-13.19	-2.11	-0.57	-5.28	7.69	-16.61	0.43	-26.81	-16.06	0.84
UM0118795_01_LP2-002-b-T-OK_B012	Atropine sulfate monohydrate	PRESTWICK	33.64	19.01	0.28	-6.26	-0.27	-13.85	-2.31	4.03	3.56	-6.28	-3.48	-3.35	7.52	-6.65	-5.24	12.91	12.44	25.16	6.63	-10.51
UM0119341_01_LP2-005-b-T-OK_G006	AUCUBIN	BIOMOL	-2.19	-45.28	4.9	-38.34	0.67	11.9	-20.02	1.74	-2.14	-9.99	4.18	5.43	6.18	-0.69	-7.16	-25.43	-5.17	-25.24	-8.45	-16.4
UM0119394_01_LP2-005-b-T-OK_C016	AURAPTENE	BIOMOL	6.25	-10.63	0.29	-22.53	0.13	-12.31	-0.97	-10.59	-9.35	-7.57	-24.22	1.68	1.65	-2.75	2.78	-16.7	-0.36	-41.34	-13.84	-3.1
UM0119513_01_LP2-005-b-T-OK_D019	Aurintricarboxylic acid	SIGMA	-2.24	-15.24	-0.15	-56.14	1.67	-19.63	-26.92	-13.97	-7.73	-17.08	8.27	-0.02	-30.27	-6.24	-16.43	-46.28	-27.44	-78.08	-9.19	-22.32
UM0127815_01_LP2-012-b-T-OK_B017	Aurora Kinase Inhibitor II	Calbiochem	16.44	68.47	1.66	-24.5	-1.05	23.39	-15.43	-4.36	45.85	17.69	-10.18	12.45	-2.49	11.07	9.14	-5.93	-13.25	-9.4	22.12	24.87
UM0127816_01_LP2-012-b-T-OK_B018	Aurora Kinase Inhibitor III	Calbiochem	69.26	88.86	51.66	73.19	63.4	69.09	40.15	81.45	80.61	44.42	52.29	67.33	68.18	68.25	67.05	2.37	73.23	67.16	69.44	53.25
UM0127967_01_LP2-012-b-T-OK_B019	Aurora Kinase/Cdk Inhibitor	Calbiochem	52.79	0.25	12.1	49.7	5.79	25.74	36.98	60.28	19.18	27.08	25.74	24.6	22.09	13.38	48.22	-26.35	31.14	14.84	16.59	13.23
UM0119335_01_LP2-005-b-T-OK_C008	AUROVERTIN B	BIOMOL	97.6	98.73	96.78	96.5	97.59	98.26	91.53	99.29	99.3	77.6	79.61	96.61	79.25	97.94	99.14	92.45	91.25	99.43	93.23	91.51
UM0119144_01_LP2-004-b-T-OK_D013	AUSTRALINE	BIOMOL	-3.56	-57.54	2.99	-30.73	1.68	-5.43	0.35	-6.47	-3.89	-16.61	-1.85	-8.2	0.64	18.56	-4.68	-60.41	15.14	-22.97	-18.3	-3.61
UM0118205_01_LP2-003-b-T-OK_I003	Austricine	PRESTWICK	16.76	-9.03	1.99	-7.88	2.63	8.99	-10.65	-21.11	8.34	-7.21	-11.64	3.62	4.69	-3.81	1.53	-41.34	5.84	-5.63	23.2	0.12
UM0121506_01_LP2-003-b-T-OK_C021	Avermectin B1	PRESTWICK	70.23	73.86	17.34	46.1	27.55	39.48	13.09	50.5	78.13	18.25	26.64	33.14	40.08	34.51	50.89	-10.88	57.77	32.94	46.01	60.23
UM0121377_01_LP2-008-b-T-OK_B022	AVOBENZONE	MICROSOURCE	10.47	10.85	2.83	-14.6	-0.13	-25.43	9.48	0.94	-1.34	-0.43	-6.16	-3.44	2.55	4.07	-14.97	-22.4	3.47	-13.39	-33.98	-4.99
UM0121178_01_LP2-011-b-T-OK_P018	AVOCADANOFURAN	MICROSOURCE	20.03	25.7	5.45	3.14	-3.32	-11.12	2.09	4.12	2.33	-10.44	4.89	-1.03	-58.01	-6.52	-10.11	-13.53	11.39	-20.04	7.43	7.59
UM0120678_01_LP2-013-b-T-OK_M009	AVOCADENE ACETATE	MICROSOURCE	13.59	39.65	-0.57	-25.22	3.91	32.05	-5.95	9.4	38.4	12.87	10.27	10.53	-10.15	9.04	20.82	-10.49	18.69	-26.66	21.63	20.12
UM0121201_01_LP2-011-b-T-OK_L018	AVOCADENOFURAN	MICROSOURCE	-24.73	-9.32	-3.02	-30.94	-1.32	-22.69	-23.34	-4.28	1.75	-24.92	-10.5	-3.78	-24.26	1.17	-23.15	-28.91	1.25	-15.94	-22.47	6.59
UM0120506_01_LP2-010-b-T-OK_G015	AVOCADYNE	MICROSOURCE	40.19	66.73	3.52	2.9	4.02	70.39	-4.84	1.43	58.55	14	13.64	21.81	6.86	14.79	32.08	2.75	7.87	-9.7	17.56	25.55
UM0120595_01_LP2-013-b-T-OK_O009	AVOCADYNE ACETATE	MICROSOURCE	41.28	71.71	-0.99	30.24	31.01	83.9	2.39	20.75	59.18	31.48	13.31	31.43	-2.19	17.94	40.66	18.59	41.68	15.52	27.53	25.1
UM0121208_01_LP2-011-b-T-OK_N018	AVOCADYNOFURAN	MICROSOURCE	-32.71	-20.09	-3.18	-37.12	-1.17	-32.24	-33.63	-18.28	0.59	-11.16	-20.75	-2.5	-46.75	7.21	-15.2	-33.39	-7.81	-27.35	-6.55	12.44
UM0120488_01_LP2-010-b-T-OK_I015	AVOCADYNONE ACETATE	MICROSOURCE	10.38	-0.2	0.86	-40.11	1.08	5.46	3.61	27.79	3.07	-12.39	12.5	-1.53	10.89	5	-11.1	-5.15	16.56	63.82	-6.42	11.54
UM0120577_01_LP2-011-b-T-OK_H021	AVOCATIN A	MICROSOURCE	46.08	35.71	1.47	-2.76	12.89	41.21	-10.64	4.92	44.02	8.52	6.74	18.12	4.29	11.02	47.88	9.83	6.14	25.77	3.33	11.15
UM0120575_01_LP2-011-b-T-OK_D021	AVOCATIN B	MICROSOURCE	38.34	40.43	-1.43	13.69	13.66	42.62	-16.23	19.65	43.33	4.53	3.16	12.73	-12.18	10.6	46.35	23.75	2.1	11.57	9.69	10.13
UM0127965_01_LP2-012-b-T-OK_C007	AZ-628	Axon Medchem	65.05	55.88	46.75	80.49	64.04	77.59	17.91	60.13	76	12.68	58.86	69.09	68.18	17.49	63.35	46.99	47.76	60.17	71.99	41.96
UM0042603_02_LP2-001-b-T-OK_C008	Azacyclonol	PRESTWICK	13.44	-0.48	1.62	-14.25	-0.04	-3.43	-3.83	-2.6	-4.19	-3.58	-17.82	-1.04	56.14	1.14	-23.56	-8.42	-9.43	-16.06	-18.34	-30.7
UM0118805_01_LP2-003-b-T-OK_N013	Azacytidine-5	PRESTWICK	-25.67	62.27	46.42	-2.98	26.58	92.05	10.81	89.57	83.84	81.07	50.38	96.8	0.67	-3.23	15.38	-1.05	70.52	79.95	70.97	15.94
UM0120481_01_LP2-009-b-T-OK_D020	AZADIRACHTIN	MICROSOURCE	6.97	-17.09	8.29	-21.81	1.95	-3.94	-0.71	-1.74	-0.95	-6.82	31.65	1.66	-15.43	0.89	0.68	-67.76	15.52	-50.56	5.66	18.08
UM0118098_01_LP2-001-b-T-OK_A003	Azaguanine-8	PRESTWICK	97.93	99.78	99.21	98.66	97.79	99.52	97.2	99.2	99.63	97.17	90.25	98.12	98.2	98.88	98.41	100	94.6	99.79	99.61	95.91
UM0118130_01_LP2-004-b-T-OK_O016	Azaperone	PRESTWICK	-1.11	23.75	6.24	-11.22	-10.37	4.2	13.23	8.19	10.5	-8.78	1.97	0.72	-5.7	16.31	-27.26	-68.95	44.88	22.02	-28.24	5.7
UM0118133_01_LP2-004-b-T-OK_I007	Azapropazone	PRESTWICK	10.43	-27.15	3.79	-14.86	1.47	-3.81	-5.03	-16.39	-5.63	-22.86	-5.15	-3.43	-4.34	0.28	-1.1	-62.63	-28.4	-14.65	8.08	4.65
UM0121256_01_LP2-009-b-T-OK_B006	AZASERINE	MICROSOURCE	38.4	4.92	-0.03	-5.28	0.54	-14.02	-11.85	-15.9	1.11	5.42	-24.01	1.42	-30.01	-5.92	-11.35	-31.48	11.36	-39.48	-7.13	-7.12
UM0066952_02_LP2-001-b-T-OK_C010	Azathioprine	PRESTWICK	92.39	98.2	96.67	93.05	96.6	93.64	95.24	85.02	98.49	73.07	74.01	23.48	78.31	94.91	95.51	96.6	87.3	96.84	69.35	37.23
UM0118565_01_LP2-002-b-T-OK_B007	Azathymine, 6	PRESTWICK	41.09	-7.93	2.5	8.62	-1.33	-21.66	9.04	-22.7	-0.3	3.18	-18.01	-2.75	9.02	-10.34	-2.59	11.83	-2.4	-16.31	0.35	5.33
UM0127946_01_LP2-012-b-T-OK_O007	AZD8330	Selleck Chemicals	74.93	71.87	63.63	86.04	77.87	89.59	72.49	75.97	85.47	52.3	71.15	88.5	75.73	41.25	77.32	82.22	66.22	83.95	74.99	69.22
UM0119511_01_LP2-005-b-T-OK_L013	Azelaic acid	SIGMA	-14.99	2.36	-1.56	-51.01	-0.25	-19.97	-10.47	-1.2	11.61	-2.44	-0.91	0.3	-14.88	-1.52	39.15	-22.44	16.41	-16.2	11.28	-16.36
UM0121342_01_LP2-010-b-T-OK_M006	AZELASTINE HYDROCHLORIDE	MICROSOURCE	16.26	19.82	0.71	-28.57	2.62	8.65	-5.32	16.84	-1.33	15.29	13.21	5.72	7.85	10.89	9.55	0.49	16.93	78.98	4.29	8.08
UM0120355_01_LP2-011-b-T-OK_G013	AZINPHOS METHYL	MICROSOURCE	-24.62	5.06	-3.19	-3.18	3.2	7.15	12.62	-26.72	0.42	4.96	-18.17	-0.01	-10.86	-0.82	0.8	-8.52	-8.04	-11.81	-13.01	33.1
UM0121404_01_LP2-009-b-T-OK_B020	AZITHROMYCIN	MICROSOURCE	23.04	13.49	11.53	9.28	5.13	-3.37	2.88	9.86	0.48	-30.55	30.95	25.06	-26.86	-2.28	-0.44	-31.22	24.26	14.7	23.28	31.72
UM0118105_01_LP2-003-b-T-OK_F003	Azlocillin sodium salt	PRESTWICK	-4.76	9.05	-1.59	-3.22	0.1	-0.23	-12.46	-17.88	-1.61	-6.39	-14.28	5.29	3.22	0.63	12.81	-40.48	3.67	-14.49	12.78	-8.11
UM0120399_01_LP2-008-b-T-OK_D012	AZOBENZENE	MICROSOURCE	-3.12	4.45	-2.74	-38.13	-2.76	17.51	-2.97	14	1.96	-32.42	-11.67	0.93	1.36	-0.82	-6.4	-30.41	-8.03	18.55	-30.98	-4.77
UM0118781_01_LP2-001-b-T-OK_F011	Aztreonam	PRESTWICK	0.94	-32.54	1.51	-6.94	0.24	-17.59	-2.34	-6.76	-7.37	-20.04	-6.52	-4.98	-11.39	-3.72	-0.4	-41.27	-10.67	-26.57	-8.69	-19.8
UM0119606_01_LP2-006-b-T-OK_K011	B-HT 933 dihydrochloride	SIGMA	-29.92	-33.02	3.68	-27.84	3.37	-5.09	-19.15	-16.68	0.52	-20.93	8.05	-1.11	-10.16	2.15	-10.78	-61.53	-10.39	-34.61	-13.29	-8.82
UM0128566_01_LP2-012-b-T-OK_E012	B2	EMD	21.26	28.27	2.98	-3.46	4.71	45.49	23.85	24.03	43.86	5.49	-2.94	35.02	8.74	23.17	24.43	-18.05	17.74	26.25	13.11	29.88
UM0118662_01_LP2-002-b-T-OK_C014	Bacampicillin hydrochloride	PRESTWICK	-5.51	-19.44	-1.13	-15.96	0.93	-24.4	-23.93	-19.51	-3.8	-11.19	-27.39	-7.99	-17.86	-7.64	-9.91	-15.32	-1.36	-38.47	-28.05	-36.45
UM0119256_01_LP2-004-b-T-OK_B018	BACCATIN III	BIOMOL	31.93	3.7	2.97	-5.28	-3.82	10.78	6.41	22.21	1.25	25.2	5.38	-2.56	-12.86	15.37	-5.22	-45.1	37.59	20.74	-0.12	14.98
UM0119135_01_LP2-003-b-T-OK_H020	Bacitracin	PRESTWICK	-34.97	-13.03	3.11	-7.31	0.38	-12.05	-8.35	0.47	-3.95	-13.49	-9.05	-0.09	0.22	-1.82	9.38	-81.87	-19.38	-22.96	-29.81	0.82
UM0118139_02_LP2-009-b-T-OK_E006	BACLOFEN	MICROSOURCE	-46.08	-41.39	-0.71	-57.22	2.66	-7.41	7.94	-35.11	-0.27	-12.33	-17.14	0.24	-0.05	-2.94	6.69	-67.81	-6.69	-28.86	-18.09	-8.86
UM0118139_01_LP2-001-b-T-OK_A012	Baclofen (R,S)	PRESTWICK	48.93	21.37	2.91	0.16	0.71	0.07	0.78	-2.79	5.29	17.29	18.14	-2.35	35.31	-6.03	16.6	29.17	8.9	12.91	-2.47	-4.64
UM0121092_01_LP2-011-b-T-OK_I014	BAEOMYCESIC ACID	MICROSOURCE	1.96	-5.13	-2.13	-5.83	0.73	-25.69	-4.86	-16.74	3.27	-12.73	-15.88	-3.17	-16.41	-1.22	9.79	-16.42	-11.11	-18.09	-15.18	-1.6
UM0119145_01_LP2-004-b-T-OK_P013	BAICALEIN	BIOMOL	10.58	-0.82	3.85	-0.4	0.02	-0.82	3.74	11.16	12.85	-5.87	7.1	-1.34	-18.44	-12.04	-25.69	32.42	55.1	-14.07	15.38	6.48
UM0118663_01_LP2-002-b-T-OK_I003	Bambuterol hydrochloride	PRESTWICK	16.36	-10.34	3.39	-0.73	0.85	-7.45	-8.63	-2.29	7.23	-9.14	1.02	-2.48	6.97	-2.11	14.84	-16.74	-10.58	43.73	14.23	-15.45
UM0121121_01_LP2-011-b-T-OK_F003	BATYL ALCOHOL	MICROSOURCE	-15.99	-8.54	-1.25	-23.24	0.41	-22.85	-21.05	-8.35	-0.48	10.66	0.69	-0.52	-2.61	-3.6	1.08	-12.74	-14.68	-7.79	-0.23	-0.32
UM0119281_01_LP2-004-b-T-OK_F018	BAVACHININ A	BIOMOL	-22.71	-36.22	5.9	-43.45	-1.31	-12.27	3.72	-12.48	-14.1	-25.27	-15.2	3.84	-11.72	-9.58	-16.23	-104.72	-45.31	-42.63	-24.37	-14.5
UM0127817_01_LP2-012-b-T-OK_B020	BAY 11-7082	Calbiochem	35.17	-9.2	-3.36	-15.18	1.35	17.7	-6.14	-44.94	-0.18	15.7	-8.38	-5.78	11.58	-5.99	14.64	-29.17	-7.5	-37.34	-10.61	-4.11
UM0119612_01_LP2-006-b-T-OK_O005	Bay 11-7085	SIGMA	23.8	5.16	-5.04	-22.79	6.77	32.61	57.28	-48.01	3.56	62.2	-2.12	0.91	22.45	11.95	7.41	22.03	33.24	19.13	37.15	7.13
UM0127818_01_LP2-012-b-T-OK_B021	Bcr-abl Inhibitor	Calbiochem	33.89	8.02	-1.57	2.47	1.09	-1.06	-7.29	19.33	0.66	15.29	-6.47	0.49	-7.1	10.44	16.28	-33	5.21	-4.84	-6.47	-11.7
UM0119595_01_LP2-005-b-T-OK_J022	Beclomethasone	SIGMA	20.9	-37.56	1.95	30.26	70.08	-26.89	13.92	27.26	44.93	-29.98	34.44	-11.59	62.78	72.54	79.29	20.9	41.37	5.93	52.95	66.87
UM0118822_01_LP2-003-b-T-OK_L011	Beclomethasone dipropionate	PRESTWICK	14.05	-36.27	-0.72	31	57.45	-47.11	10.77	20.39	48.67	-2.8	25.92	-0.7	42.41	63.13	69.79	-16.26	34.42	11.55	48.9	61.69
UM0121420_01_LP2-008-b-T-OK_P008	BEKANAMYCIN SULFATE	MICROSOURCE	35.4	31.57	-6.15	-11.75	-3.47	4.15	-22.28	-19.08	0.22	-6.71	-3.95	-2.56	-32.32	-1.4	-11.44	-16.81	10.09	-34.36	-18.57	-14.25
UM0118973_01_LP2-003-b-T-OK_B006	Bemegride	PRESTWICK	9.4	-24.59	-2.64	-5.55	0.92	-17.47	-24.32	-23.01	-0.79	-6.72	-19.9	-3	-20.35	-2.36	-10.42	-5.73	-4.18	1.46	-34.5	-13.49
UM0121340_01_LP2-010-b-T-OK_K011	BENAZEPRIL HYDROCHLORIDE	MICROSOURCE	-3.12	-21.88	2.72	-29.8	-0.31	-17.8	-6.56	-15.11	0.61	-8.15	-13.52	-3.83	-12.49	-6.64	-6.35	-29.74	5.19	-28.91	-11.28	3.05
UM0119620_01_LP2-006-b-T-OK_G005	Benazoline oxalate	SIGMA	-1.69	2.27	0.55	-24.14	3.44	-2.44	0.23	-2.62	-5.11	0.65	-1.65	5.33	-3.14	2.43	9.44	-8.14	-1.63	-4.41	-13.05	-7.74
UM0120380_01_LP2-011-b-T-OK_I021	BENDIOCARB	MICROSOURCE	-21.9	6.18	-1.12	-9.93	-1.02	-2.6	-0.04	18.31	3.59	-2.96	-4.01	-2.5	-6.87	4.13	18.83	-6.27	-13.13	-12.69	-9.74	14.08
UM0118824_01_LP2-003-b-T-OK_M010	Bendroflumethiazide	PRESTWICK	-34.67	-14.88	-2.13	-24.75	0.84	-10.87	-12.29	-23.86	2.91	-15.45	-13.57	9.62	-11.63	-8.42	-5.28	-76.55	1.94	20.33	-14.69	5.97
UM0118778_01_LP2-002-b-T-OK_I015	Benfluorex hydrochloride	PRESTWICK	-8.74	11.84	0.05	-6.03	-1.24	4.07	-15.29	-6.7	-5.73	-14.76	3.13	-0.29	8.96	7.15	-1.85	-12.47	-17.42	24.48	-28.3	-1.44
UM0120337_01_LP2-011-b-T-OK_K015	BENFLURALIN	MICROSOURCE	-29.75	-12.06	-0.99	-5.52	0.11	-17.88	-5.48	-8.15	1.67	-12.3	-13.36	-1.79	-13.75	0.17	-6.76	-40.2	-1.4	-19.16	3.5	-7.84
UM0118124_01_LP2-003-b-T-OK_C009	Benfotiamine	PRESTWICK	-1.7	-4.36	-3.51	-26.11	3.26	-12.68	-12.29	-11.13	-5.89	-2.4	-15.77	-1.25	8.42	-1.96	-25.85	-52.85	3.35	-7.74	-30.16	7.22
UM0119641_01_LP2-006-b-T-OK_I009	Benoxathian hydrochloride	SIGMA	-5.62	-4.98	4.54	-15.62	1.84	4.87	-0.91	0.54	8.08	-31.88	27.46	0.18	7.47	11.4	7.17	-31.96	8.69	56.74	-0.94	37.8
UM0118765_01_LP2-001-b-T-OK_K015	Benoxinate hydrochloride	PRESTWICK	-25.22	-2.22	79.95	-25.32	-2.04	78.01	7.16	6.99	13.12	6.81	-17.82	53.72	-7.96	-5.58	-17.98	-28.4	-14.65	8.2	-10.07	-0.78
UM0118664_01_LP2-002-b-T-OK_B009	Benperidol	PRESTWICK	70.14	20.66	4.22	-21.02	-0.81	7.79	-5.33	8.7	3.16	14.87	-12.63	8.73	1.68	10.13	-6.17	0.83	5.37	-37.66	-2.03	7.1
UM0118134_01_LP2-003-b-T-OK_L018	Benserazide hydrochloride	PRESTWICK	-42.43	-1.72	-1.87	-21.61	2.08	-1.06	-18.14	-9.51	-8.89	-22.06	-16.15	-2.66	-11.55	2.01	-25.97	-98.35	-16.43	21.63	-36.16	-4.59
UM0120357_01_LP2-011-b-T-OK_G017	BENTAZON	MICROSOURCE	-10.26	1.31	0.14	4.06	-0.55	-13.08	4.62	-14.21	-1.05	-17.5	-32.61	-2.94	-5.57	-0.55	-5.79	-7.17	3.07	-3.51	-9.45	-1.89
UM0120664_01_LP2-008-b-T-OK_F016	BENZALKONIUM CHLORIDE	MICROSOURCE	94.22	98.38	96.73	95.83	96.04	99.78	98.46	99.31	99.73	78.67	94.16	97.62	93.91	98.75	97.85	99.03	90.71	99.64	98.23	94.3
UM0119596_01_LP2-006-b-T-OK_G003	Benzamide	SIGMA	26.43	-4.38	-3.24	-6.71	0.24	7.91	-3.85	-4.29	-2.93	-13.99	4.22	4.69	-6.44	0.05	9.82	-39	-1.12	15.98	-7.69	-11.87
UM0119628_01_LP2-006-b-T-OK_A007	Benzamidine hydrochloride	SIGMA	72.41	52.56	5.86	-6.98	-3.24	3.18	-13.81	21.38	1.81	-8.72	-2.83	1.38	-10.86	-7.46	-7.67	38.52	17.83	-7.04	0.63	17.2
UM0118818_01_LP2-003-b-T-OK_C015	Benzamil hydrochloride	PRESTWICK	46.92	14.12	0.68	-19.16	-0.95	4.94	4.83	36.56	20.35	-14.39	4.39	-0.16	-1.66	4.23	4.77	-2.67	15.87	8.21	14.51	30.77
UM0120499_01_LP2-010-b-T-OK_C019	BENZANTHRONE	MICROSOURCE	20.64	-1.25	-0.34	-11.03	-2.61	1.33	1.59	33.39	-1.43	5.51	4.35	-5.25	4.08	3.61	0.33	1.02	-15.99	-7.97	-0.29	-7.67
UM0119010_01_LP2-004-b-T-OK_M017	Benzathine benzylpenicillin	PRESTWICK	-19.29	-53.9	1.54	-26.31	0.57	7.49	-10.29	2.59	-2.52	-8.62	-14.47	-2.38	-11.7	2.88	-22.9	-112.67	-7.91	-7.24	-28.11	-5.38
UM0118606_01_LP2-002-b-T-OK_I021	Benzbromarone	PRESTWICK	-18.14	-4.22	-0.16	-12.4	1.98	-18.49	-0.65	-5.98	-3.17	-12.8	-1.15	-6.38	7.34	4.81	6	-20.47	-12.03	39.55	-7.86	-3.09
UM0118827_01_LP2-003-b-T-OK_M017	Benzethonium chloride	PRESTWICK	91.4	97.51	93.78	96.39	94.66	99.54	94.5	99.31	98.1	66.63	83.37	96.51	84.88	99.02	81.07	98.9	86.98	99.35	97.42	89.12
UM0120566_01_LP2-011-b-T-OK_E006	BENZO[a]PYRENE	MICROSOURCE	-55.68	20.23	40.11	-16.6	10.82	20.01	15.42	-74.39	74.5	-114.26	-31.1	58.05	11.51	-0.17	13.62	2.87	37.45	-22.83	9.1	31.27
UM0118823_01_LP2-003-b-T-OK_O005	Benzocaine	PRESTWICK	-1.7	-16.42	-5.29	-10.17	1.73	10.05	-30.5	-29.07	19.38	0.38	-9.55	-1.66	-19.31	-5.49	-11.88	-76.72	30.65	9.28	-14.94	3.06
UM0118903_01_LP2-001-b-T-OK_C005	Benzonatate	PRESTWICK	-4.2	-12.87	0.22	-2.7	0.19	-0.24	-6.78	-7.53	0.32	-3.66	-12.39	3.35	-12.81	0.87	9.14	-21.25	11.02	-15.7	8.7	-7.94
UM0118825_01_LP2-003-b-T-OK_F009	Benzthiazide	PRESTWICK	-4.36	0.35	1.76	-16.99	2.48	-15.73	-15.15	-19.49	-1.81	-9.58	-17.42	0.63	-6.84	-5.59	-19.63	-73.26	-28.27	-21.5	-43.4	-12.84
UM0121429_01_LP2-009-b-T-OK_G006	BENZTROPINE	MICROSOURCE	32.24	81.68	4.71	38.05	37.01	96.69	-1.53	75.93	38.56	54.19	37.01	49.89	76.27	23.19	14.16	21.06	77.75	90.83	20.33	63.37
UM0119621_01_LP2-006-b-T-OK_G007	Benztropine mesylate	SIGMA	6.91	46.59	1.2	7.4	6.16	74.37	-5.35	61.03	8.42	14.78	24.41	25.83	4.17	10.82	13.68	-44.29	34.8	96.19	16.48	24.28
UM0118384_01_LP2-001-b-T-OK_L016	Benzydamine hydrochloride	PRESTWICK	-13.13	76.05	86.57	-17.45	42.55	86.2	9.77	30.26	32.78	4.15	3.18	62.28	11.07	8.3	-11.21	-8.22	13.64	61.61	7.09	18.78
UM0121490_01_LP2-013-b-T-OK_A015	BENZYL BENZOATE	MICROSOURCE	49.32	60.7	0.99	20.73	2.01	4.76	0.39	41.49	0.79	33.61	26.49	4.58	1.18	2.2	7.09	25.26	33.04	29.06	19.89	29.82
UM0120606_01_LP2-009-b-T-OK_P010	BENZYL ISOTHIOCYANATE	MICROSOURCE	53.87	29.06	2.61	23.17	-1.72	13.18	-9.95	11.18	-2.57	6.18	5.28	-1.12	-32.28	4.54	-6.44	-8.7	19.56	-52.79	6.16	-8.07
UM0121374_01_LP2-009-b-T-OK_H003	BENZYL PENICILLIN POTASSIUM	MICROSOURCE	-25.98	19.98	4.14	-9.56	4.42	18.38	4.55	3.64	3.06	-6.13	-12.07	1.69	-1.78	-5.56	10.69	-2.9	5.9	-23.58	-8.01	1.31
UM0120545_01_LP2-010-b-T-OK_J017	BENZYLHYDRAZINE HYDROCHLORIDE	MICROSOURCE	-33.35	-16.52	-1.13	-47.51	1.55	-17.16	0.45	-39.69	1.41	-27.63	-18.88	-0.88	7.57	-8.49	-9.63	-41.48	-7.11	-1.9	-28.7	-2.05
UM0119011_01_LP2-004-b-T-OK_G018	Benzylpenicillin sodium	PRESTWICK	13.9	-9.11	3.35	-54.86	2.23	-26.58	-17.01	-4.63	-14.8	-7.95	-10.81	0.43	-5.76	-8.64	-20.03	-78.24	-33.89	-31.41	-31.08	6.18
UM0119012_01_LP2-003-b-T-OK_L014	Bephenium hydroxynaphthoate	PRESTWICK	-41.58	-13.31	-3.97	-41.49	0.55	-17.66	-21.86	-29.51	-4.81	-24.83	-6.3	-3.27	-16.8	-10.73	-6.03	-137.25	-3.09	6.49	-45.7	-10.29
UM0118596_01_LP2-002-b-T-OK_I017	Bepridil hydrochloride	PRESTWICK	12.15	10.67	1.42	-11.17	8.69	27.08	-10.54	7.05	6.72	51.01	23.6	6.97	7.17	19.07	15.66	25.18	9.77	51.5	2	47.82
UM0119227_01_LP2-004-b-T-OK_B016	BERBAMINE	BIOMOL	33.28	27.32	2.33	21.37	-0.07	-3.74	22.33	37.5	21.54	3.05	18.62	8.38	8.79	22.24	13.94	55.86	33.03	43.41	12.96	36.39
UM0120437_01_LP2-009-b-T-OK_H015	BERBAMINE HYDROCHLORIDE	MICROSOURCE	-12.26	-6.88	0.81	-42.56	2.85	-7.25	-8.09	-19.63	3.01	-3.25	3.53	-2.79	-26.34	1.76	-6.16	-88.73	0.83	-58.95	-7.1	-2.32
UM0118145_01_LP2-002-b-T-OK_F014	Berberine chloride	PRESTWICK	27.92	50.26	45.94	-17.12	20.66	50.87	32.95	16.08	80.73	-10.92	3.96	52.96	-7.84	25.8	17.71	-25.23	38.83	-0.71	6.98	0.57
UM0119439_01_LP2-005-b-T-OK_N007	BERGAPTEN	BIOMOL	3.96	-4.95	-6.23	-29.93	2.03	-2.29	-5.31	11.24	-3.25	7.21	-12.77	0.61	2.39	-3.93	-1.23	-4.98	19.88	-10.29	-6.99	-10.47
UM0118120_01_LP2-003-b-T-OK_D003	Bergenin monohydrate	PRESTWICK	-2.21	0.38	5.03	-29.73	0.81	-3.8	-13.98	-23.05	0.63	-10.31	-2.28	-1.44	-22.41	-3.76	-5.02	-36.03	-10.85	-22.42	-9.25	-2.09
UM0119635_01_LP2-006-b-T-OK_K007	Bestatin hydrochloride	SIGMA	-28.95	-27.79	-1.07	-35.97	2.61	-7.85	-9.24	-20.88	-3.88	-27.37	2.25	-1.39	-11.2	5.26	-0.89	-60.47	-6.86	-15.92	-13.67	-4.17
UM0118206_01_LP2-003-b-T-OK_I005	beta- Belladonnine dichloroethylate	PRESTWICK	-18.56	-7.04	-0.82	-11.25	1.51	-9.55	-4.12	-17.59	4.01	-7.46	-2.28	-1.09	-3.86	-0.21	-17.21	-22.09	12.78	-4.59	10.63	-5.74
UM0121060_01_LP2-011-b-T-OK_K007	beta-AMYRIN	MICROSOURCE	-8.67	-32.88	-2.05	-2.99	0.36	-24.43	-23.53	-24.49	2.89	-23.21	-17.67	-1.7	-7.72	1.97	0.36	-25.57	8.74	-14.45	-8.56	-9.02
UM0120943_01_LP2-010-b-T-OK_N005	beta-AMYRIN ACETATE	MICROSOURCE	-10.68	-9.71	-0.47	-57.41	1.38	-13.11	0.19	-20.13	3.25	2.57	-0.69	-1.09	-4.04	-8.14	-4.55	-25.91	3.28	-27.83	-3.29	-18.71
UM0121379_01_LP2-009-b-T-OK_I006	beta-CAROTENE	MICROSOURCE	-19.72	-30.75	-0.39	-52.17	2.67	-13.8	-8.87	-13.25	0.67	-4.9	-6.19	-1.62	-13.75	-2.7	-18.34	-28.01	1.48	-36.01	1.04	10.44
UM0121025_01_LP2-010-b-T-OK_P014	beta-CARYOPHYLLENE ALCOHOL	MICROSOURCE	40.25	27.18	9.28	15.23	-1.9	-5.97	-5.27	-0.21	1.1	25.22	1.69	-0.89	5.72	4.15	-13.94	-11.47	14.56	24.82	2.31	-11.23
UM0119660_01_LP2-006-b-T-OK_O006	beta-Chloro-L-alanine hydrochloride	SIGMA	-15.67	-2.04	-4.86	-47.58	-0.02	4.78	-11.86	-29.65	-4.49	-11.14	-4.48	5.01	-4.62	1.09	-3.71	-44.82	-13.05	-73.98	-10.56	5.31
UM0121508_01_LP2-003-b-T-OK_G013	Beta-Escin	PRESTWICK	-10.41	-49.48	4.25	-38.68	0.47	-2.95	-14.35	-27.74	1.99	2.42	4.22	-6.82	-8.6	-7.81	-7.39	-98.23	-9.4	-15.14	-27.9	-3.92
UM0120612_01_LP2-011-b-T-OK_K020	beta-ESCIN	MICROSOURCE	-20.25	-30.2	-1.43	-41.07	-2.59	-13.36	-23.39	4.77	2.48	-6.52	-12.01	-5.27	-32.01	8.8	6.95	-26.81	9.4	-4.16	-7.9	-1.09
UM0120417_01_LP2-008-b-T-OK_H022	beta-PELTATIN	MICROSOURCE	92.97	95.5	97.3	94.17	95.25	98.52	96.17	95.85	98.54	69.92	79.79	92.8	94.27	96.63	92.91	95.81	84.79	98.36	90.4	79.49
UM0121258_01_LP2-010-b-T-OK_K003	BETA-PROPIOLACTONE	MICROSOURCE	9.96	-12.86	3.22	-10.23	1.54	-1.5	15.64	-24.51	4.07	9.54	3.6	10.81	6.97	2.15	0.17	-9.44	23.67	-20.61	8.97	-7.8
UM0118072_01_LP2-004-b-T-OK_E011	Beta-sistosterol	PRESTWICK	-19.78	-11.94	-0.53	-36.1	1.67	-33.91	-27.34	-7.22	-7.07	-23.28	-8.03	-2.37	-17.86	-6.02	-20.89	-84.21	-31.72	-32.15	-8.8	-6.86
UM0121114_01_LP2-011-b-T-OK_B009	beta-TOXICAROL	MICROSOURCE	80.16	77.82	38.38	67.41	48.04	47.68	74.21	88.15	74.37	36.04	11.83	64.3	28.4	69.89	75.52	30.52	57.5	92.23	59.63	51.67
UM0118715_01_LP2-002-b-T-OK_N007	Betahistine mesylate	PRESTWICK	-34.45	-35.71	3.87	-26.7	-0.78	-19.23	-14.55	-9.12	-6.59	-6.37	-19.4	-2.2	-9.59	-12.39	-12.56	-63.23	-18.64	-39.95	-15.53	-8.96
UM0119611_01_LP2-006-b-T-OK_E005	Betaine aldehyde chloride	SIGMA	-13.2	-33.76	0.41	-28.46	1.58	-2.81	-3.03	-14.6	0.26	-9.14	-4.41	5.68	-2.14	-5.39	11.27	-60.17	-13.01	-8.51	-19.36	-5.8
UM0119602_01_LP2-006-b-T-OK_C005	Betaine hydrochloride	SIGMA	-25.62	-36.38	-3.24	-25.3	1.15	2.06	-18.54	-3.16	1.6	-22.27	-3.19	2.59	-24.89	-1.28	3.83	-40.96	-13.6	-19.36	-0.82	-5.31
UM0118601_01_LP2-002-b-T-OK_I005	Betamethasone	PRESTWICK	25.65	-17.3	-5.05	53.63	84.14	-43.04	32.91	31.69	57.97	-45.01	48.68	-4.3	60.88	70.24	89.62	67.06	39.17	6.52	61.04	70.65
UM0121463_01_LP2-011-b-T-OK_E007	BETAMETHASONE VALERATE	MICROSOURCE	17.49	0.55	2.66	39.99	70.75	-21.94	30.07	28.09	60.88	-36.9	36.91	-6.93	59.37	74.65	87.07	62.23	52.88	68.24	64.02	66.9
UM0000492_02_LP2-010-b-T-OK_M007	BETAMIPRON	MICROSOURCE	-27.35	-43.49	-0.35	-36.25	1.82	-23.11	-8.85	-29.61	0.6	-20.23	-8.81	0.19	-12.42	-9.72	-6.53	-28.01	18.14	-50.72	3.39	-10.94
UM0118665_01_LP2-002-b-T-OK_M005	Betaxolol hydrochloride	PRESTWICK	-3.89	-23.28	-1.27	-22.91	0.13	-0.05	-1.36	-4.03	-5.6	-1.73	-8.25	2.57	-1.99	-6.36	-5.36	-34.12	-14.52	-58.53	-24.72	-15.42
UM0118904_01_LP2-001-b-T-OK_I007	Betazole hydrochloride	PRESTWICK	-2.44	-45.92	-1.63	-4	-1.75	0	-6.49	-9.74	-4.93	-14.22	-7.51	-1.88	34.88	0.32	-2.64	-6.4	1.77	-25.12	-18.79	-0.93
UM0119013_01_LP2-004-b-T-OK_G008	Bethanechol chloride	PRESTWICK	5.33	-59.23	5.25	-36.18	2.04	-11.21	-20.62	-7.75	-9.67	-19.36	-17.46	1.04	-6.34	-3.85	-12.06	-91.22	-36.29	-8.86	-16.07	-6.92
UM0118251_01_LP2-003-b-T-OK_A017	Betonicine	PRESTWICK	7.7	22.85	0.55	38.55	-0.75	-6.91	-19.29	21.52	-10.87	3.56	-13.79	-3.66	0.81	-3.44	-44.97	-8.28	-0.73	-17.09	-31.04	0.9
UM0121061_01_LP2-011-b-T-OK_O003	BETONICINE	MICROSOURCE	-12.15	-16.52	0.76	-6.25	1.46	-1.31	-7.74	-15.25	0.33	-17.29	1.03	15.61	9.65	5.2	-21.17	-27.71	2.26	-25.59	-8.42	-0.12
UM0118946_01_LP2-004-b-T-OK_E021	Betulin	PRESTWICK	4.13	-3.36	4.34	-45.81	-0.77	-8.51	-40.76	-26.73	-9.48	-10.7	-22.43	-5.34	2.85	-0.38	-33.98	-44.04	-22.59	-24.4	9.37	-18.67
UM0118149_01_LP2-002-b-T-OK_C016	Betulinic acid	PRESTWICK	6.37	-18.95	0.16	-6.1	3.97	-4.81	-6.9	-23.76	-0.78	-6.73	-13.91	-4.22	2.33	-8.49	5.4	13.21	7.92	-9.83	4.98	6.85
UM0118619_01_LP2-002-b-T-OK_K017	Bezafibrate	PRESTWICK	-13.55	-43.27	-0.2	-28.32	-2.35	-19.78	-11.64	-18.49	-6.48	-11.9	-8.86	-1.81	1.64	-0.97	-11.01	-69.12	-7.04	-46.17	-39.38	-18.99
UM0118150_01_LP2-002-b-T-OK_F020	Bicuculline (+)	PRESTWICK	-25.7	-30.95	-2.2	-23.76	-1.14	-11.85	-15.25	-26.43	-9.44	-8.16	-6.92	-10.59	-9.16	-1.01	6.66	-31.76	-44.62	-29.76	-28.02	12.13
UM0121343_01_LP2-010-b-T-OK_O021	BIFONAZOLE	MICROSOURCE	77.2	92.35	64.89	88.54	84.45	98.86	44.67	95.21	82.98	73.18	61.99	85.27	71.84	38.11	85.78	95.71	91.69	97.04	91.16	80.89
UM0121041_01_LP2-011-b-T-OK_E003	BILIRUBIN	MICROSOURCE	3.56	-20.69	-2.51	-3.68	-0.13	-17.04	-27.9	-5.7	0.42	9.09	-4.91	-1.63	4.81	-3.6	5.57	-4.88	-5.71	4.41	13.16	-0.7
UM0119138_01_LP2-004-b-T-OK_H017	BILOBALIDE	BIOMOL	7.59	-11.78	1.39	-49.32	2.24	-18.99	-16.66	0.37	-13	-10.12	-14.26	-4.02	-5.79	-1.53	-19.29	-59.24	-37.59	6.75	-22.56	20.25
UM0119396_01_LP2-005-b-T-OK_C022	BIOCHANIN A	BIOMOL	7.26	6.56	0	-22.3	2.56	-1.81	-13.78	2.75	-3.24	-5.23	-8.56	-0.04	4.92	-12.63	-5.79	-20.87	-32.77	-30.85	-6.16	-17
UM0121020_01_LP2-010-b-T-OK_N014	BIOCHANIN A DIACETATE	MICROSOURCE	-8.82	-24.66	-0.97	-34.78	0.36	-12.06	-7.48	3.9	5.07	-3.62	-3.24	-0.99	-0.27	-5.78	-0.75	-5.22	-2.29	-71.45	-3.08	-6.62
UM0121093_01_LP2-011-b-T-OK_G016	BIOCHANIN A, DIMETHYL ETHER	MICROSOURCE	-7.61	5.19	-2.1	-44.75	6.59	-18.67	-15.48	-42.94	-3.7	-32.62	-27.18	-1.9	-18.33	-16.61	7.58	-15.75	-11.54	7.97	-30.31	14.53
UM0118102_01_LP2-002-b-T-OK_C018	Biotin	PRESTWICK	-11.23	-27.34	-1.11	-27.66	0.33	-12.71	-32.81	-33	-7.25	-7.98	-26.22	-6.78	-29.53	-4.56	-8.08	-12.67	-8.38	-33.27	-26.37	-2.72
UM0118716_01_LP2-002-b-T-OK_F005	Biperiden hydrochloride	PRESTWICK	-3.78	-20.33	3.27	6.42	1.19	-14.24	5.99	-20.79	-0.36	6.21	-1.04	-0.62	-8.67	-10.62	5.14	-23.22	-2.17	-28.4	-17.43	3.4
UM0127947_01_LP2-012-b-T-OK_K007	BIRB796	Selleck Chemicals	-42.78	-30.84	-1.79	-3.5	0.64	-5.33	-37.71	-10.36	1.91	-97.73	-26.9	-2.12	-5.67	-7.5	2.13	-37.47	6.63	19.44	5.07	-21.04
UM0120586_01_LP2-011-b-T-OK_D016	BISABOLOL	MICROSOURCE	0.43	12.93	0.97	-27.49	-1.98	-16.16	-1.72	-17.13	2.32	-6.24	-12.24	-3.69	-3.56	1.55	5.94	9.83	0.39	4.83	-4.02	4.95
UM0120879_01_LP2-009-b-T-OK_E011	BISABOLOL ACETATE	MICROSOURCE	-19.34	8.67	-2.39	-30.36	0.84	-9.16	2.94	-27.53	0.02	-23.61	-9.63	3.13	-21.01	-12.32	4.03	-104.41	-4.44	-69.78	-38.32	-4.06
UM0118666_01_LP2-002-b-T-OK_C020	Bisacodyl	PRESTWICK	18.9	-12.29	-2.71	-6.92	-0.18	-16.73	-5.76	-22.61	-6.82	-11.46	-7.92	3.4	-17.49	-8.31	6.07	-11.88	-6.58	-12.13	-7.82	-17.97
UM0120541_01_LP2-010-b-T-OK_H004	BISANHYDRORUTILANTINONE	MICROSOURCE	-28.79	1.74	1.49	-4.03	0.78	-8.15	-3.35	-1.48	-0.27	-8.08	-7.18	-0.01	5.63	-1.92	-7.78	1.02	8.54	-21.54	-5.32	4.81
UM0127819_01_LP2-012-b-T-OK_B022	Bisindolylmaleimide I	Calbiochem	53.83	72.3	-9.62	38.52	22.07	33.02	42.52	73.99	67.72	-49.14	56.33	22.31	19.31	51.84	66.86	54.79	3.3	81.71	49.3	32.77
UM0127820_01_LP2-012-b-T-OK_D003	Bisindolylmaleimide IV	Calbiochem	-67.91	22.01	-4.94	-34.57	1.5	4.95	-0.06	-69.08	17.51	-71.34	0.6	13.26	34.27	8.62	32.07	-17.14	31.68	16.15	8.48	32.4
UM0118905_01_LP2-002-b-T-OK_A021	Bisoprolol fumarate	PRESTWICK	72.14	32.55	0.94	11.52	-0.04	6.55	-5.31	7.3	-5.22	-8.69	-13.52	-7.46	-3.87	10.48	2.11	23.22	30.71	8.07	-13.08	5.17
UM0120567_01_LP2-011-b-T-OK_O016	BISSALICYL FUMARATE	MICROSOURCE	-11.68	-1.3	-0.13	-9.85	-1.2	3.46	-7.82	-0.21	-1.07	2.67	-16.44	-1.75	-32.21	-0.88	-9.41	-43.28	10.45	-49.2	-24.59	7.27
UM0120671_01_LP2-009-b-T-OK_K006	BITHIONOL	MICROSOURCE	-37.2	-3.56	14.98	-60.36	5.98	-9.16	-20.55	-6.67	10.71	6.52	-29.01	10.74	-6.33	1.48	24.91	-67.66	0.18	-39.58	-1	-6.3
UM0128567_01_LP2-012-b-T-OK_E014	BIX-01294	EMD	97.87	98.63	47.01	93.29	43.98	99.77	99.63	99.89	15.39	92.87	95.23	98.15	69.19	67.92	76.55	100	99.5	99.85	99.68	97.35
UM0120703_01_LP2-011-b-T-OK_F020	BIXIN	MICROSOURCE	-7.84	-5.54	2.15	-6.25	-1.39	-18.01	10.51	-23.34	3.15	-13.37	-27.63	-4.13	-20.35	-0.82	1.33	-16.35	-8.16	-14.64	-9.35	-15.68
UM0119465_01_LP2-005-b-T-OK_D009	BLEOMYCIN	BIOMOL	30.12	9.01	3.52	-47.79	7.12	23.84	24.89	38.58	61.69	17.85	5.52	7.22	-1.67	2.55	16.77	-4.07	30.45	74.77	20.45	24.97
UM0128543_01_LP2-012-b-T-OK_A010	BML-210	EMD	64.87	88.52	1.67	65.82	4.47	73.66	34.03	83.46	35.6	-6.03	53.98	41.11	39.98	21.65	55.83	60.94	38.92	68.81	61.52	59.23
UM0047184_02_LP2-012-b-T-OK_C020	BML-266	EMD	-20.46	-47.06	2.52	-22.64	-5.41	-12.74	-26.23	-32.9	-2.79	5.69	21.82	-4	-9.47	-2.11	12.12	-43.85	-11.87	-8.31	-36.03	-17.99
UM0128573_01_LP2-012-b-T-OK_G022	BML-278	EMD	-3.5	8.34	-1.62	-17.21	-5.27	13.45	-13.02	0.33	1.96	-2.87	-7.65	-3.89	39.34	10.47	-2.22	-21.01	-5.2	-10.45	-0.36	1.96
UM0128577_01_LP2-012-b-T-OK_G012	BML-281	EMD	94.63	98.46	96.11	92.87	96.61	99.81	97.69	99.25	98.24	71.83	89.11	98.06	92.78	97.84	97.79	99.91	96.32	99.25	97.54	93.46
UM0119631_01_LP2-006-b-T-OK_A011	BMY 7378 dihydrochloride	SIGMA	72.52	66.41	6.41	2.19	-0.45	12.99	-0.11	2.49	-3.17	29.83	27.57	3.16	6.62	7.82	-1.83	40.26	28.7	14.58	14.37	-10.44
UM0127821_01_LP2-012-b-T-OK_D004	Bohemine	Calbiochem	-5.27	-11.54	-0.97	-28.31	2.24	-5.7	-0.18	-5.07	1.83	5.35	-11.52	2.73	12.21	4.31	4.84	-22.93	-10.26	-17.74	-7.57	5.51
UM0118103_01_LP2-002-b-T-OK_H022	Boldine	PRESTWICK	-8.53	-11.45	1.44	1.62	-0.04	-26.05	-12.38	-7.12	-6.05	-32.97	-16.07	-7.94	-10.76	3.14	-6.93	-19.39	1.66	-32.12	-34.82	-16.6
UM0127822_01_LP2-012-b-T-OK_D005	BPIQ-I	Calbiochem	-19.42	-10.77	0.29	-17.46	-1.97	1.84	-15.23	-11.85	0.55	17.07	-20.62	-4.8	10.4	8.54	15.92	-34.64	-1.95	-19.65	-9.44	7.66
UM0119452_01_LP2-005-b-T-OK_I018	BRASSININ	BIOMOL	-17.22	-3.9	1.37	-51.92	3.26	-9.53	-8.42	-33.9	1.92	-21	-18.14	5.99	5.49	-16.27	7.74	-24.05	-12.8	-14.35	-13.43	5.81
UM0120962_01_LP2-010-b-T-OK_B017	BRAZILEIN	MICROSOURCE	7.92	4.44	2.17	-38.04	-3.91	-21.54	5.7	-10.87	3.04	-11.1	-14.62	-8.47	0.24	1.64	-9.09	15.91	-2.14	3.88	3.99	-0.12
UM0120684_01_LP2-013-b-T-OK_O003	BRAZILIC ACID	MICROSOURCE	0	7.72	-1.09	-3.56	-0.56	2.33	5.24	-3.46	-0.37	-6.09	1.11	-0.74	12.12	-0.08	-2.55	-33.06	21.26	5.18	-1.6	-10.27
UM0120959_01_LP2-010-b-T-OK_B011	BRAZILIN	MICROSOURCE	22.86	32.4	-1.54	2.98	-1.6	-6.53	5.79	-9.87	0.86	14.22	-10.26	-3.17	-0.23	-7.08	-6.63	49.61	3.05	-27.03	-0.03	-15.31
UM0119139_01_LP2-004-b-T-OK_P017	BREFELDIN A	BIOMOL	97.69	99.19	96.26	98.39	98.76	99.98	99.38	99.81	99.82	95	93.3	98.44	91.05	99.39	99.73	99.77	93.1	99.69	99.64	94.51
UM0119598_01_LP2-006-b-T-OK_C007	Brefeldin A from Penicillium brefeldianum	SIGMA	96.56	97.21	96.67	97.42	98.91	99.95	99.54	99.41	99.44	95.32	94.56	98.55	93.72	99.29	99.18	99.92	91.28	99.78	99.44	95.36
UM0119014_01_LP2-003-b-T-OK_N006	Bretylium tosylate	PRESTWICK	-23.97	-33.22	-6.03	-15.27	1.18	-13.71	-3.15	-20.26	1.05	-1.42	-12.85	-0.61	-16.27	-0.51	-15.89	-117.08	9.61	24.12	-16.46	3.53
UM0121402_01_LP2-009-b-T-OK_N019	BRETYLIUM TOSYLATE	MICROSOURCE	17.26	-12.94	-0.32	-65.87	-0.23	-2.83	-29.83	-15.49	1.98	3.63	5.74	-2	-56.95	1.98	-38.63	-41.1	-2.76	-50.51	-20.13	-8.92
UM0118906_01_LP2-002-b-T-OK_I011	Brinzolamide	PRESTWICK	-8.91	-29.13	1.32	-14.8	2.58	12.51	-16.71	-15.53	-7.86	-12.44	-8.14	-3.67	4.88	3.78	-5.67	-29.36	-17.36	-45.56	-1.05	2.9
UM0119614_01_LP2-006-b-T-OK_A009	BRL 15572	SIGMA	71.55	60.55	8.09	-19.01	-1.02	16.71	-19.5	13.34	-4.94	3.49	26.81	2.12	24.27	-5.12	-14.89	-18.2	10.81	17.08	0.69	-7.65
UM0119624_01_LP2-006-b-T-OK_O011	BRL 37344 sodium	SIGMA	-15.08	3.15	-0.74	-38.56	3.16	-10.59	-6.41	-21.65	1.72	-4.62	-16.65	0	-17.6	-2.91	1.01	-1.64	-3.1	-49.35	1.46	-16.06
UM0119645_01_LP2-006-b-T-OK_M007	BRL 50481	SIGMA	-28.42	-27.37	-1.43	-25.6	0.87	3.1	-15.47	-9.94	-1.95	-27.54	-5.55	2.18	-13.75	-3.93	-1.47	-31.43	-12.41	4.83	-16.34	-3.55
UM0120236_01_LP2-008-b-T-OK_K005	BRL 52537 hydrochloride	SIGMA	-16.92	5.4	2.9	-4.18	-1.04	8.61	4.97	-1.92	-3.07	4.43	0.08	1.05	-6.72	-1.51	-4.25	-10.55	-11.79	-24.3	-5.09	-0.46
UM0119632_01_LP2-006-b-T-OK_A013	BRL 54443 maleate	SIGMA	37.73	61.29	5.48	17.27	0.79	2.22	-2.66	23.83	-7.03	-10.47	3.29	7.12	-6.22	-4.68	-29.72	6.15	20.58	4.91	1.16	-10.12
UM0121333_01_LP2-008-b-T-OK_L014	BROMHEXINE HYDROCHLORIDE	MICROSOURCE	-22.38	-17.51	0.66	-26.17	-4.94	-4.59	-6.19	-6.48	-3.02	-9.74	-11.45	-6.12	-2.66	9.58	-9.18	-20.09	-10.44	13.34	-2.91	6.79
UM0121167_01_LP2-011-b-T-OK_H006	BROMO-3-HYDROXY-4-(SUCCIN-2-YL)-CARYOLANE gamma-LACTONE	MICROSOURCE	-25.62	-18.58	0.59	-8.09	0.1	-5	-23.12	-14.02	0.27	-10.87	-4.57	-0.49	1.28	-8.09	1.84	12.47	-4.15	-5.92	-2.96	4.82
UM0119636_01_LP2-006-b-T-OK_G009	Bromoacetyl alprenolol menthane	SIGMA	38.53	8.8	3.82	-4.05	6.31	19.41	2.85	44.85	35.03	31.67	28.71	5.3	21.38	17.96	45.35	-36.42	61.78	16.78	13.13	66.58
UM0119623_01_LP2-006-b-T-OK_O009	Bromoacetylcholine bromide	SIGMA	5.41	-0.49	-3.23	-34.55	1.6	0.4	-24.47	-31.64	-4.18	-15.33	-4.48	-3.4	-8.79	1.86	0.75	-31.58	9.57	-38.13	-11.66	-11.12
UM0118658_01_LP2-001-b-T-OK_I004	Bromocryptine mesylate	PRESTWICK	68.34	1.12	2.72	29.46	-0.1	17.04	-14.24	31.37	18.92	2.49	8.11	13.61	18.06	10.81	28.77	3.71	25.37	41.01	25.86	37.9
UM0119588_01_LP2-006-b-T-OK_E003	Bromoenol lactone	SIGMA	7.88	8.94	2.01	-18.24	-0.18	1.04	5.08	-8.36	-3.55	0.65	2.79	2.18	-7.9	-2.65	11.87	-49.89	1.26	-2.06	-13.67	-3.68
UM0119321_01_LP2-004-b-T-OK_P016	BROMOLAUDANOSINE, (±)-6 -	BIOMOL	2.45	6.33	4.68	-10.77	-1.66	-23.64	4.84	2.7	-5.99	-16.2	10.51	-1.03	-7.62	3.28	-19.51	14.71	48.25	-6.16	8.53	-3.71
UM0118117_01_LP2-003-b-T-OK_M009	Bromopride	PRESTWICK	-31.77	-13.03	-2.6	-37.24	1.9	-9.88	-19.31	-17.51	-5.5	-17	-12.35	6.53	-16.33	-4.93	-11.55	-73.83	7.43	7.41	-13.07	0.69
UM0118667_01_LP2-002-b-T-OK_F019	Bromperidol	PRESTWICK	17.12	-14.97	1.53	-13.68	57.32	-13.71	3.23	8.91	-10.74	-5.66	-3.37	-4.42	-2.63	1.47	-18.95	-25.28	-5.94	15.84	-45.58	30.73
UM0118780_01_LP2-002-b-T-OK_O012	Brompheniramine maleate	PRESTWICK	-5.99	-1.46	-1.6	-30.21	-3.38	-17.03	-17.45	8.62	-2.67	-4.5	-17.24	1.13	-19.42	-4.41	-11.49	-26.71	14.24	-83.52	-35.56	-11.94
UM0120602_01_LP2-009-b-T-OK_H009	BROXYQUINOLINE	MICROSOURCE	64.38	85.64	78.99	73.92	79.17	97.51	74.39	83.15	92.66	43.12	34.56	69.13	75.26	81.14	81.61	-24.54	67.03	82.34	75.89	47.92
UM0119232_02_LP2-011-b-T-OK_L019	BRUCINE	MICROSOURCE	-13.99	21.25	-2.12	-24.27	-1.74	0.51	-12.75	24.41	-1.26	-3.96	17.6	-2.05	-36.17	6.88	-5.06	1.26	9.87	20.56	-8.22	12.31
UM0119232_01_LP2-004-b-T-OK_F006	BRUCINE-N-OXIDE	BIOMOL	-3.76	-26.37	3.87	-14.65	1.74	-5.07	9.49	-2.34	-4.9	-18.86	-19.24	-1.62	-5.54	-10.62	-10.54	-88.41	-29.33	-18.65	-10.06	-10.82
UM0119642_01_LP2-006-b-T-OK_E011	BTCP hydrochloride	SIGMA	-22.61	-9.74	-0.36	-48.35	1.53	-29.19	-9.44	18.99	-6.22	-9.3	-0.15	-1.25	0.8	3.51	-9.07	-106.91	-11.59	7.33	3.98	-1.74
UM0119599_01_LP2-006-b-T-OK_I011	BU224 hydrochloride	SIGMA	-10.19	-30.05	5.1	-22.94	3.25	-9.53	-3.73	1.04	-3.03	-15.41	6.37	-0.14	1.18	11.47	5.32	-35.9	3.6	26.02	-12.99	2.91
UM0119876_01_LP2-006-b-T-OK_F020	BU99006	SIGMA	-28.47	-51.85	2.16	-28.92	3.95	-15.02	1.01	4.66	-6.57	-3.37	-6.45	-5.35	1.98	-2.56	-3.92	-49.13	-25.67	25.66	5.46	-9.11
UM0120643_01_LP2-008-b-T-OK_J014	BUCLADESINE	MICROSOURCE	-16.55	-50.9	0.36	-30.64	-0.23	-2.3	-13.16	-9.67	-0.27	-11.17	-14.7	-2.62	9.6	2.42	7.28	-35.64	-26.45	-7.39	10.38	-4.53
UM0118092_01_LP2-003-b-T-OK_D007	Bucladesine sodium salt	PRESTWICK	-14.61	-30.78	-0.4	-8.36	1.58	-3.78	-15.52	-33.43	-4.3	-10.39	-35.82	-1.8	-19.59	-3.74	-14.52	-64.41	-4.91	-7.7	-41.25	-3.86
UM0121001_01_LP2-010-b-T-OK_N011	BUDDLEOFLAVONOLOSIDE	MICROSOURCE	-8.94	-54.32	-1.14	-42.89	-1.74	-9.45	-8.94	-23.87	1.92	-4.7	-7.42	-3.1	-12.62	-6.9	-6.89	-36.81	16.07	-61.12	-2.1	-15.44
UM0118717_01_LP2-002-b-T-OK_H017	Budesonide	PRESTWICK	26.51	2.82	-6.5	56.18	85.74	-20.65	15.32	43.96	69.47	-13.87	50.07	3.23	64.67	73.47	87.07	61.22	45.55	24.62	52.07	78.04
UM0119231_01_LP2-004-b-T-OK_N004	BUFALIN	BIOMOL	98.94	98.96	95.89	98.39	99.15	99.95	99.03	99.92	99.66	96.5	93.51	98.98	98.26	99.17	99.61	99.94	91.47	99.96	99.26	95.56
UM0118579_01_LP2-001-b-T-OK_B008	Bufexamac	PRESTWICK	23.68	45.18	4.65	1.72	-0.46	35.33	31.02	17.54	7.01	24.27	-1.86	1.22	-2.3	15.29	2.62	29.02	13.99	85.51	12.63	1.82
UM0118668_01_LP2-002-b-T-OK_E014	Buflomedil hydrochloride	PRESTWICK	-1.51	-7.2	-0.46	-38.75	0.76	-20.13	-24.27	-29.78	8.08	-5.12	-20.34	-4.86	-21.44	-5.48	-14.26	-36.23	-15.1	-27.05	-30.93	-7.16
UM0119397_01_LP2-005-b-T-OK_B003	BULLEYACONITINE A	BIOMOL	26.32	10.2	6.73	-2.22	-3	0.28	5.02	-1.76	-0.04	-16.17	-7.86	-1.71	-19.57	0.94	-0.04	3.99	-18.39	-43.9	-7.32	10.8
UM0118581_01_LP2-001-b-T-OK_H014	Bumetanide	PRESTWICK	-18.17	-24.68	-1.56	-17.78	0.57	-4.78	9.08	-18.84	-0.86	2.9	-3.36	0.74	-10.58	-1.1	5	-31.26	-4.51	9.19	2.13	-17.35
UM0118764_01_LP2-001-b-T-OK_N012	Bupivacaine hydrochloride	PRESTWICK	12.89	-11.82	1.15	-6.42	-0.8	-8.96	7.5	17.08	-2.96	-4.24	-4.97	1.6	-9.82	1.04	-3.63	-32.39	0.71	-10.01	-10.94	3.41
UM0118571_01_LP2-001-b-T-OK_B020	Bupropion hydrochloride	PRESTWICK	23.27	7.71	-3.06	-16.04	-0.74	-20.63	-7.44	-9.51	-5.94	-15.88	-12.5	-6.66	-10.58	-15.46	-3.38	-19.96	-12.66	-21.6	-13.19	-21.63
UM0118607_01_LP2-002-b-T-OK_I019	Buspirone hydrochloride	PRESTWICK	-11.71	-8.06	3.62	9.66	1.13	9.46	6.08	-1.52	-6.47	4.25	10.56	-6.68	4.99	9.17	-11.49	-30.14	8.67	7.12	15.46	21.32
UM0120937_01_LP2-010-b-T-OK_E016	BUSSEIN	MICROSOURCE	30.71	15.48	1.44	20.08	-1.92	4.84	0.94	14.25	9.29	-2.9	5.59	6.68	11.9	9.35	1.27	1.85	18.06	7.99	9.12	36.33
UM0121427_01_LP2-009-b-T-OK_M006	BUSULFAN	MICROSOURCE	-10.51	38.17	0.48	-15.3	54.78	55.44	60.99	26.71	71.04	17.87	41.96	36.62	13.29	11.97	-7.58	37.78	40.05	10.61	60.67	40.98
UM0118817_01_LP2-003-b-T-OK_H003	Butacaine	PRESTWICK	3.15	55.66	-3.42	4.37	75.26	18.36	15.69	32.19	-5.34	-11.62	15.35	9.89	-8.78	3.2	-6	-14.17	11.01	92.37	9.99	0.74
UM0118826_01_LP2-003-b-T-OK_I004	Butamben	PRESTWICK	-6.61	7.09	0.3	-18.52	1.78	2.42	-13.3	-29.64	9.71	-9.66	-12.41	-1.01	-4.62	1.75	-1.83	-50.25	9.06	8.9	2.58	2.23
UM0119233_01_LP2-004-b-T-OK_N006	BUTEIN	BIOMOL	10	-41.58	-4.67	-40.31	3.66	-9.27	-10.62	-25.64	-8.36	-14.28	-4.78	-2.38	-20.98	-6.16	-29.52	-95.72	-5.68	-29.79	-20.01	1.42
UM0118115_01_LP2-003-b-T-OK_A021	Butirosin disulfate salt	PRESTWICK	48.47	54.93	5.84	35.42	-2.69	10.06	-9.44	3.74	-4.7	19.8	-4.09	-1.38	7.11	-1.57	-9.12	51.5	20.08	-35.04	-0.14	2.67
UM0118907_01_LP2-002-b-T-OK_A018	Butoconazole nitrate	PRESTWICK	91.95	97.02	87.49	91.81	91.13	99.31	39.24	97.45	91.9	71.71	54.89	88.58	80.08	51.09	81.51	98.48	87.36	99.05	95.62	75.77
UM0119015_01_LP2-003-b-T-OK_D010	Butylparaben	PRESTWICK	-27.52	-30.72	0.19	-38.48	0.17	-21.45	-19.29	-20.14	-9.13	-8.52	-14.23	-3.18	-9.49	1.19	-22.2	-52.5	-14.3	-17.4	-15.65	-0.98
UM0128568_01_LP2-012-b-T-OK_E016	Butyrolactone 3	EMD	-38.27	-15.22	2.15	-19.03	1.15	9.74	-7.13	-36.29	1.51	-6.64	-21.51	-2.64	-8.2	-0.44	3.3	-46.13	4.75	-36.25	-2.67	6.01
UM0120112_01_LP2-007-b-T-OK_J007	BW 245C	SIGMA	-17.19	-29.43	4.56	-7.08	0.47	14.37	-26.09	-39.02	-2.1	-30.24	-2.45	-4.33	12.22	-1.09	6.77	21.15	0.95	-41.4	-6.78	35.21
UM0119558_01_LP2-005-b-T-OK_F012	BW 284c51	SIGMA	-29.13	-14.41	0.27	-44.38	-0.48	-18.13	17.52	0.63	-9.76	-8.18	-9.55	1.71	1.13	-1.37	-4.52	-39.9	-15.57	-44.16	-13.07	-14.54
UM0119638_01_LP2-006-b-T-OK_C013	BW 723C86	SIGMA	-12.61	-29.14	1.77	-55.56	-0.43	-20.3	-11.27	12.57	-6.03	-31.05	-7.06	-3.05	-8.97	-5.83	-17.61	-58.51	-0.76	14.29	-23.68	-19.67
UM0119627_01_LP2-006-b-T-OK_I005	BWB70C	SIGMA	-35.08	-67.35	-0.07	-33.55	-1.04	-6.86	-2.86	-45.11	-7.44	-20.34	-17.41	-2.03	-2.51	-1.08	-4.7	-24.85	-13.05	22.72	-13.79	-3.03
UM0120877_01_LP2-009-b-T-OK_G017	BYSSOCHLAMIC ACID	MICROSOURCE	-5.78	-10.06	-0.54	-46.66	1.04	-10.98	-1.74	-10.52	-2.41	-5.03	-24.76	-3.37	-7.96	-3.88	2.96	-80.91	3.23	-39.58	-7.46	8.86
UM0119146_01_LP2-004-b-T-OK_D003	C2 PHYTOCERAMIDE	BIOMOL	5.19	-30.89	10.15	-37.83	0.55	-6.75	-24.17	-17.18	0.95	-20.53	-6.04	0.7	2.32	-6.23	4.91	-67.37	-3.61	-32.15	-19.39	-8.04
UM0119150_01_LP2-004-b-T-OK_D005	C6 CERAMIDE	BIOMOL	12.6	-27.21	0.38	12.33	0.32	19.52	-11.3	-4.25	-4.57	-4.03	-2.58	0.73	-4.27	-6.73	15.07	-29.78	6.12	-17	9.44	5.75
UM0120409_01_LP2-008-b-T-OK_F018	CACODYLIC ACID	MICROSOURCE	-12.28	-14.56	0.54	-44.08	-3.41	-23.42	0.74	-3.58	2.06	-24.14	-16.88	-0.39	4.9	-0.53	-7.15	-38.19	-21.28	7.94	-14.63	-11.76
UM0121175_01_LP2-011-b-T-OK_J010	CADAVERINE TARTRATE	MICROSOURCE	-23.43	-27.93	-0.93	-18.52	0.87	-19.75	-30.71	-33.47	3.14	-10.73	-23.55	-1.45	-1.04	-3.22	6.12	-7.7	-7.69	-15.1	-4.53	19.45
UM0120810_01_LP2-008-b-T-OK_H015	CADIN-4-EN-10-OL	MICROSOURCE	3.39	-32.62	2.44	-27.96	-2.09	-24.76	-12.19	-12.44	-0.59	-11.49	-8.6	-1.29	22.83	1.88	2.76	-12.49	-28.61	-0.6	-23.94	0.74
UM0120565_01_LP2-011-b-T-OK_A006	CADMIUM ACETATE	MICROSOURCE	55.06	20.02	-2.83	3.99	-1.68	14.24	-16.47	10.68	16.58	5.53	-8.71	18.51	9.37	-4.9	-4.8	9.94	13.6	-42.81	23.72	-13.68
UM0119390_01_LP2-005-b-T-OK_J003	CAFESTOL	BIOMOL	12.12	6.53	2.82	-29.84	0.31	17.97	8.66	10.94	12.92	13.25	12.94	8.08	-2.03	2.48	13.14	-8.71	3.67	12.77	8.18	-2.46
UM0119391_01_LP2-005-b-T-OK_F005	CAFESTOL ACETATE	BIOMOL	-3.81	-27.82	-1.11	-37.2	-0.96	8.89	0.75	3.98	4.5	3.52	-1.2	2.36	-1.17	-4.31	6.53	-13.2	10.3	-11.71	-8.91	-3.07
UM0118955_01_LP2-003-b-T-OK_F006	Caffeic acid	PRESTWICK	-32.47	-14.49	-0.91	-8.88	3.34	-12.77	5.76	-29.51	-1.55	-9.98	-2.94	0.1	-23.57	-5.42	2.78	-70.25	-13.25	-7.97	-40.61	-5.63
UM0119643_01_LP2-006-b-T-OK_O013	Caffeine	SIGMA	2.72	2.9	0.23	-16.08	0.14	-5.01	-5.93	-17.99	-4.24	-9.89	-6.84	-1.18	-11.82	7.38	-9.38	7.13	18.79	-11.08	-14.68	-0.31
UM0120432_01_LP2-009-b-T-OK_D013	CALCEIN	MICROSOURCE	72.38	55.09	21.94	-5.1	9.85	8.73	3.3	-19.27	35.9	26.61	-3.63	16.22	54.27	58.77	12.37	-94.68	5.21	-31.29	35.89	11.23
UM0118480_01_LP2-002-b-T-OK_C022	Calciferol	PRESTWICK	30.13	-2.05	6.23	4.91	-0.65	19.19	-25.25	25.92	17.81	2.91	1.91	2.88	20.77	1.55	15.39	-23.76	8.32	27.32	-6.84	21.2
UM0119662_01_LP2-006-b-T-OK_E019	Calmidazolium chloride	SIGMA	72.25	63.3	35.92	54.05	16.74	58.39	68.52	88.11	34.41	-10.39	74.51	5.59	2.66	60.4	66.08	97.35	76.88	82.99	38.1	69.43
UM0118618_01_LP2-002-b-T-OK_H012	Calycanthine	PRESTWICK	-52.16	2.71	-0.67	-34.35	-1.06	-20.94	-0.92	-23.76	-7.28	-30.73	-12.35	-6.62	-0.39	-6.61	-10.44	-39.96	-28.79	-51.17	-21.71	-7.31
UM0119151_01_LP2-004-b-T-OK_N007	CAMPTOTHECIN	BIOMOL	98.56	99.15	95.98	96.57	94.25	99.51	97.8	100	99.12	91.92	88.48	96.84	92.01	98.96	95.32	99.53	88.48	99.96	94.29	95.29
UM0118156_01_LP2-009-b-T-OK_H010	CAMPTOTHECIN	MICROSOURCE	96.08	98.73	97.81	95.68	96.9	99.37	98.64	99.88	99.17	94.22	90.34	95.15	93.07	97.51	97.16	99.17	91.19	99.95	96.43	96.43
UM0118156_01_LP2-001-b-T-OK_H021	Camptothecine (S,+)	PRESTWICK	97.23	99.36	96.35	96.1	96.43	98.93	97.11	99.92	98.95	92.52	82.15	95.92	95.44	97.73	95.22	99.26	89.15	99.95	94.69	94.61
UM0120554_01_LP2-010-b-T-OK_J022	CANAVANINE	MICROSOURCE	1.38	-4	-0.39	-23	-3.6	-8.56	-14.85	-4.9	0.49	-13.9	-4.73	-4.2	12.07	2.05	-3.29	3.12	-2.44	19.26	-5.93	5.89
UM0118336_01_LP2-002-b-T-OK_J020	Canavanine sulfate monohydrate (L,+)	PRESTWICK	-30.18	-22.42	0.61	-8.34	-2.36	-17.16	-12.47	3.74	-6.77	-13.33	-1.65	-10.14	-3.12	-3.14	2.58	-40.89	-14.64	-27.19	13.78	-8.31
UM0121260_01_LP2-010-b-T-OK_G009	CANDESARTAN CILEXTIL	MICROSOURCE	-16.44	-3.54	2.92	-23.56	-0.02	9.05	-7.12	17.57	2.63	-2.97	-8.28	6.02	8.17	-4.52	2.11	-6.8	-7.63	34.57	5.63	3.96
UM0118777_01_LP2-001-b-T-OK_M018	Canrenoic acid potassium salt	PRESTWICK	-32.94	-52.01	-1.9	-24.62	0.24	-3.92	-9.94	10.97	-8.84	-25.94	1.02	-2.79	58.75	-7.59	-31.77	-42.01	0.58	-38.68	-3.73	-25.76
UM0121262_01_LP2-010-b-T-OK_C017	CANRENONE	MICROSOURCE	33.11	17.75	3.95	-20.85	4.41	14.67	2.57	12.6	10.84	1.99	12.11	4.96	34.31	14.64	22.24	9.14	-0.3	14.13	-0.59	7.78
UM0119688_01_LP2-006-b-T-OK_I006	Cantharidic Acid	SIGMA	97.53	-31.04	-3.45	-6.75	99.51	97.15	99.07	98.51	-1.33	-7.71	9.05	95.76	95.2	96.14	7.24	99.24	85.27	99.93	97.99	16.84
UM0118949_01_LP2-003-b-T-OK_B012	Cantharidin	PRESTWICK	97.5	99.47	92.71	96.18	-2.95	99.81	96.71	99.23	98.64	93.31	89.15	-7.19	92.41	98.9	3.19	99.83	91.16	-4.75	99.22	95.58
UM0120713_01_LP2-011-b-T-OK_A010	CANTHAXANTHIN (euglenanone)	MICROSOURCE	30.9	35.84	-0.04	8.13	0.46	-11.58	10.37	-2.67	-0.73	12.51	-11.57	3.37	43.95	-9.73	-1.99	9.04	1.56	13.71	17.73	-30.1
UM0119152_01_LP2-004-b-T-OK_J011	CAPE	BIOMOL	59.64	44.16	5.13	42.82	26.66	51.87	81.63	87.52	83.88	20.2	75.96	61.4	67.57	80.34	40.53	55.34	65.43	91.6	38.56	86.23
UM0119377_01_LP2-005-b-T-OK_A006	CAPREOMYCIN	BIOMOL	68.64	46.89	2	15.14	-1.91	6.12	-10.94	-9.95	9.39	0.88	9.44	3.15	-18.94	0.04	-8.93	-0.57	10.52	-17.48	-1.62	11.7
UM0121430_01_LP2-009-b-T-OK_A008	CAPREOMYCIN SULFATE	MICROSOURCE	50.92	29.9	-0.32	-11.25	-0.76	4.74	22.91	7.01	1.82	5.42	-22.03	0.75	10.47	-3.9	-6.3	-35.41	-12.53	-33.31	0.84	-10.12
UM0118255_01_LP2-003-b-T-OK_P019	Capsaicin	PRESTWICK	48.22	62.07	-1.96	11.04	0.83	43.27	29.92	24.07	11.76	19.06	48.5	4.98	14.83	-1.47	-17.47	33.63	60.86	36.74	27.15	21.51
UM0120515_01_LP2-010-b-T-OK_G010	CAPSANTHIN	MICROSOURCE	-17.64	-24.2	2.13	-23.24	1.79	-4.21	-3.74	22.09	-1.45	-15.34	-10.58	-0.32	10.5	-7.21	0.95	-9.51	-7.26	33.7	-7.77	3.5
UM0119728_01_LP2-006-b-T-OK_O012	Capsazepine	SIGMA	9.28	1.42	-2.2	-26.91	1.72	-7.03	-3.31	-0.27	6.26	-9.64	-0.26	-1.29	-8.99	6.78	0.58	-3.38	7.59	-11.88	-0.05	-1.44
UM0118157_01_LP2-001-b-T-OK_C019	Captopril	PRESTWICK	9.76	-2	-2.08	-4.15	1.37	-15.19	8.42	-18.99	-8.88	-21.45	-13.33	-7.81	-21.31	-14.75	-7.42	-13.5	-7.39	-5.04	-23.24	-18.69
UM0120945_01_LP2-010-b-T-OK_G016	CARAPIN	MICROSOURCE	-1.86	-1.81	0.96	6.12	1.6	5.4	-5.73	10.37	0.13	-10.66	8.07	-0.14	-4.5	-2.85	5.45	-18.24	8.02	-8.98	10.15	15.75
UM0120736_01_LP2-008-b-T-OK_O016	CARAPIN-8 (9)-ENE	MICROSOURCE	2.4	-10.25	-0.06	-21.75	-0.89	-4.23	-10.06	3.94	1.18	15.65	0.85	-0.24	-0.09	6.7	5.39	-23.25	13.16	-31.75	4.6	-0.46
UM0118860_01_LP2-003-b-T-OK_P021	Carbachol	PRESTWICK	42.37	38.84	-0.87	1.68	-0.77	20.97	-15.35	39.87	0.53	13.11	1.8	-2.91	17.62	0.07	-10.37	-18.34	48.52	24.08	7.02	-1.05
UM0121314_01_LP2-010-b-T-OK_I019	CARBADOX	MICROSOURCE	-13.56	-5.45	3.28	14.31	1.05	23.75	0.44	-1.57	3.36	-2.75	-5.69	3.83	20.2	1.01	13.28	-30.42	15.99	22.73	6.65	22.35
UM0118158_01_LP2-001-b-T-OK_K005	Carbamazepine	PRESTWICK	7.24	-16.36	-0.68	1.72	-0.14	-13.05	-1.52	10.51	-6.89	-16.63	-11.28	16.4	16.95	-6.77	-26.73	-3.78	4.34	-2.97	-13.84	3.79
UM0118908_01_LP2-002-b-T-OK_C008	Carbarsone	PRESTWICK	3.84	2.68	-1.21	-16.57	0.22	-6.98	-10.27	-35.25	-7.44	-5.03	-30.61	-3.84	-19.64	13.99	1.32	-6.09	-15.91	-34.48	-3.33	-17.81
UM0121432_01_LP2-009-b-T-OK_C008	CARBENICILLIN DISODIUM	MICROSOURCE	5.72	-39.96	1.19	-49.48	0.75	-17.26	-9.37	-63.35	0.64	-7.1	-35.71	-0.42	-13.57	-6.81	4.82	-35.51	4.91	5.12	1.59	-22.06
UM0118080_01_LP2-003-b-T-OK_H015	Carbenoxolone disodium salt	PRESTWICK	-21.57	-15.5	1.37	-24.42	1.95	-15.24	-7.84	-24.26	5.81	-20.67	-15.49	-4.28	-8.76	-5.52	-12.51	-79.79	-8.08	-20.28	-38.77	-2.07
UM0118638_01_LP2-002-b-T-OK_M015	Carbetapentane citrate	PRESTWICK	4.48	69.48	25.49	3.29	19.36	94.85	5.37	59.27	20.55	56.09	19.88	46.35	34.45	13.6	1.63	-8.79	52.51	98.04	5.96	43.78
UM0119735_02_LP2-009-b-T-OK_F006	CARBIDOPA	MICROSOURCE	-42.54	-31.28	-3.34	-63.55	1.96	-11.97	-9.35	-36.8	-2.62	3.43	-3.4	0.12	-12.82	6.4	-8.56	-50.27	-7.99	-65.58	-20.03	-3.08
UM0118674_01_LP2-002-b-T-OK_G020	Carbimazole	PRESTWICK	-9.28	-6.01	0.5	-13.56	-1.35	0.36	0.43	-16.2	2.69	7.82	-3.42	-5.11	10.15	-1.33	5.16	-35.84	-21.89	-1.45	-21.92	9.12
UM0118288_01_LP2-003-b-T-OK_B003	Carbinoxamine maleate salt	PRESTWICK	26.21	0.8	4.34	12.24	-0.41	-0.12	13.83	-9.39	3.97	-3.05	-6.9	-1.75	-26	6.43	18.11	5.02	11.78	-23.65	-3	-3.73
UM0120374_01_LP2-011-b-T-OK_C021	CARBOFURAN	MICROSOURCE	15.19	-13.62	-4.41	-5.02	0.47	2.89	-9.25	-6.39	0.49	-3.74	-6.92	-4.41	-37.88	-3.85	-4.11	-1.34	2.37	-50.31	-11.96	-14.94
UM0119644_01_LP2-006-b-T-OK_E017	Carboplatin	SIGMA	-40.03	-16.21	2.6	-30.23	3.06	5.92	-6.78	11.3	3.88	-44.43	3.36	9.56	-1.53	-2.56	-3.17	-95.71	2.41	48.9	4.13	5.87
UM0121457_01_LP2-009-b-T-OK_N004	CARBOPLATIN	MICROSOURCE	14.6	16.37	8.63	45.11	13.05	46.08	23.28	9.34	32.37	24.82	15.29	26.16	66.81	9.41	38.27	22.93	41.16	-18.24	29.24	32.67
UM0118600_01_LP2-002-b-T-OK_E006	Carcinine	PRESTWICK	-2.75	-15.05	3.87	-6.22	-0.09	-3.85	3.86	-40.9	0.83	-23.33	-16.24	-2.6	-13.54	-10.37	0.82	-42.32	-10.46	-39.48	0.49	-0.36
UM0120722_01_LP2-010-b-T-OK_F022	CARDIOLIPIN SODIUM	MICROSOURCE	-3.48	-33.6	0.16	-29.13	-0.58	-13.88	-9.96	6.59	0.23	-1.24	-8.77	-5.43	9.72	1.59	-5.86	-36.89	-4.85	-32.52	-5.25	-9.4
UM0118107_01_LP2-002-b-T-OK_E008	Carisoprodol	PRESTWICK	4.48	-34.57	-1.85	-13.1	-0.04	-18.32	-6.3	-19.43	-4.57	-19.58	-26.83	-2.04	-14.94	-7.11	-3.26	-23.66	-39.75	-50.69	26.37	-15.36
UM0119257_01_LP2-004-b-T-OK_P018	CARMINIC ACID	BIOMOL	12.31	-4.24	6.26	-8.46	-0.47	0.44	6.85	15.93	9.52	-17.69	14.64	-0.43	-15.76	-5.22	-37.76	11.32	22.59	-22.78	18.7	-9.98
UM0120827_01_LP2-008-b-T-OK_B010	CARMINIC ACID	MICROSOURCE	45.45	40.06	1.79	-21.79	-0.81	-1.7	-10.21	4.68	-0.69	4.91	5.51	-5.6	-3.38	-1.07	-27.67	6.21	10.14	-33.33	-3.26	-17.25
UM0120647_01_LP2-010-b-T-OK_K004	CARMOFUR	MICROSOURCE	91.06	97.36	96.05	93.67	92.64	97.73	95.22	84.18	99.24	79.51	85.07	94.75	12.5	93.24	90.71	98.57	88.45	97.98	88.84	75.47
UM0119617_01_LP2-006-b-T-OK_I013	Carmustine	SIGMA	-15.99	-21.65	4.55	-13.04	2.78	-15.8	-0.39	-28.61	5.51	-13.65	8.55	3.2	12.95	6.45	-4.36	-31.51	-5.25	21.11	-15.42	-1.28
UM0120644_01_LP2-009-b-T-OK_J009	CARNITINE HYDROCHLORIDE	MICROSOURCE	-34.37	-26.68	-0.16	-13.16	1.99	-11.96	-27.74	-22.64	1.31	2.53	-7.7	-2.17	7.99	-2.01	0.42	-63.47	-4.78	-54.76	-10.14	-3.84
UM0119378_01_LP2-005-b-T-OK_O006	CARNITINE, (±)	BIOMOL	-15.1	-4.86	-1.63	-59.01	-3.53	-7.07	-23.83	2.45	23.4	18.68	-27.78	2.51	-11.77	-8.82	-8.05	-17.6	12.25	-30.89	8.64	-12.68
UM0119392_01_LP2-005-b-T-OK_D007	CARNOSIC ACID	BIOMOL	-8.39	-44.1	-2.86	-73.77	-1.21	0.41	-24.64	-10.21	-6.66	-19.34	-24.34	2.29	-33.68	-11.47	-1.68	-35.1	-19.51	-45.62	-29.28	-22.58
UM0120828_01_LP2-008-b-T-OK_L010	CARNOSINE	MICROSOURCE	-27.79	-38.51	1.8	-8.65	-1.93	-14.97	-9.8	0.25	-1.69	-15.07	-11.96	2.59	9.48	3.87	-2.07	-12.31	-31.62	-35.21	1.98	-4.13
UM0121282_01_LP2-009-b-T-OK_J019	CARPROFEN	MICROSOURCE	-20.32	-14.23	-0.53	-26.81	0.43	4.43	-7.36	-17.82	-2.01	-5.1	8.07	-2.35	-24.58	1.53	-5.05	-76.1	-15.96	-24.56	-1.74	1.91
UM0118909_01_LP2-002-b-T-OK_I014	Carteolol hydrochloride	PRESTWICK	-24.84	0.09	-0.32	-12.79	2.33	-6.47	-17.76	-14.38	2.67	-26.81	7.79	-1.28	6.55	2.54	-1.85	-28.82	-26.41	-21.72	-17.95	7.04
UM0121337_01_LP2-010-b-T-OK_O007	CARVEDILOL TARTRATE	MICROSOURCE	39.95	13.81	-2.51	-63.22	3.63	-16.32	-4.37	-25.69	0.48	-34.32	-10.51	-0.18	12.01	1.7	5.28	-0.94	8.69	-42.27	-6.08	24.61
UM0120830_01_LP2-008-b-T-OK_D010	CARYLOPHYLLENE OXIDE	MICROSOURCE	8.28	-27.68	0.8	-24.43	-0.25	-18.31	-6.06	11.51	0.04	-19.45	-1.29	-4.6	3.91	-9.44	-9.49	-9.34	-14.1	10.73	-26.21	-13.18
UM0119336_01_LP2-005-b-T-OK_I010	CARYOPHYLLENE	BIOMOL	0.89	-28.45	1.56	-16.44	-2.89	-4.52	-14.62	1.37	-8.66	-19.49	-11.83	4.36	2.72	0.66	1.76	-33.3	3.97	-30.14	-6.35	-12.84
UM0121156_01_LP2-011-b-T-OK_N019	CARYOPHYLLENE [t(-)]	MICROSOURCE	29.6	21.25	0.52	-5.44	-2.32	-6.53	-31.21	28.2	0.73	1.68	1.25	3.32	-27.87	13.01	-13.89	-11.23	16.32	-10.66	8.46	21.73
UM0120822_01_LP2-008-b-T-OK_P017	CARYOPHYLLENYL ACETATE	MICROSOURCE	26.76	0.52	-4.83	-30.64	-3.49	12.2	-6.09	-7.5	-1.66	6.66	-13.37	-2.98	-10.14	-2.16	-19.36	-62.49	40.26	-37.63	5.77	-4.64
UM0127827_01_LP2-012-b-T-OK_D010	Casein Kinase I Inhibitor, D4476	Calbiochem	-9.72	-47.66	-0.79	-40.21	0.56	-16.71	-15.74	-6.56	1.04	-1.91	-10.51	-3.38	-10.63	0.32	-21.76	1.64	-4.59	-11.94	-3.99	-3.33
UM0127828_01_LP2-012-b-T-OK_D011	Casein Kinase II Inhibitor III, TBCA	Calbiochem	7.23	-40.58	-0.65	-33	2.33	-7.21	-11.17	-19.56	0.2	-10.41	-28.75	-2.36	-4.78	-1.21	20.34	-32.96	-0.72	-45.83	-11.34	-10.14
UM0119153_01_LP2-004-b-T-OK_B015	CASTANOSPERMINE	BIOMOL	12.84	37.66	0.45	-4.53	2.21	-11.77	10.85	38.14	6.61	-15.28	-14.42	-1.94	4.97	2.48	-13.33	-19.2	29.71	6.52	-14.36	3.39
UM0119234_01_LP2-004-b-T-OK_H008	CATALPOL	BIOMOL	2.54	-31.18	4.44	-16.47	1.4	-6.73	-20.6	-9.1	-10.94	-23.69	-8.5	-1.23	-7.79	5.78	-1.61	-84.5	-23.51	-27.06	-9.48	-4.33
UM0121146_01_LP2-011-b-T-OK_D004	CATECHIN PENTAACETATE	MICROSOURCE	-4.36	-37.29	0.38	-19.06	0.55	-24.4	-14.98	-17.51	2.83	-12.23	-14.53	-1.77	1.03	-3.25	1.03	-6.38	-18.88	-21.84	4.58	0.33
UM0120892_01_LP2-009-b-T-OK_O011	CATECHIN PENTABENZOATE	MICROSOURCE	23.47	-36.22	4.15	-18.94	-0.12	-9.34	-14.13	-33.19	-1.79	-16.11	-11.43	-1.1	-22.74	4.07	-28.81	-51.77	6.97	-49.42	-18.23	-12.02
UM0121008_01_LP2-010-b-T-OK_N006	CATECHIN TETRAMETHYLETHER	MICROSOURCE	-2.82	-8.28	-1.41	-30.88	2.83	-20.59	-11.62	-21.22	2.68	-14.91	-4.84	-1.15	-19.58	-4.47	-3.4	-54.49	-9.93	-32.09	-1.23	-13.12
UM0118829_01_LP2-003-b-T-OK_D015	Catechin-(+,-) hydrate	PRESTWICK	-10.01	-32.24	1.62	-34.06	0.72	-21.84	-10.98	-30.81	-10.63	-14.8	-21.39	-3.18	-0.13	-9.21	-29.28	-75.68	-4.77	-6.32	-34.01	-5.82
UM0119398_01_LP2-005-b-T-OK_A012	CATHARANTHINE BASE	BIOMOL	65.06	65.05	3.91	-26.34	0.27	9.48	11.92	24.17	6.65	-5.99	3.83	2.36	22.31	-0.17	20.06	17.8	20.05	28.07	2.92	18.4
UM0119626_01_LP2-006-b-T-OK_C017	CB 1954	SIGMA	22.03	-7.27	4.53	-44.46	5.98	24.02	-2.8	24.78	0.47	-0.27	25.1	9.25	-7.7	-6.09	0.79	-41.79	36.32	64.59	15.38	-6.64
UM0119651_01_LP2-006-b-T-OK_I004	CB34	SIGMA	15.14	-2.89	-1.15	0.77	-0.68	16.52	-6.08	-24.23	3.77	13.36	4.26	2.05	-0.96	3.1	14.13	-47.99	-6.54	51.9	2.44	8.37
UM0127832_01_LP2-012-b-T-OK_D015	Cdc2-Like Kinase Inhibitor, TG003	Calbiochem	-27.17	-32.07	-1.76	-31.34	2.86	-0.5	-2.7	-7.38	0.44	-29.4	-2.82	-8.31	8.86	6.94	2.08	-29.58	-7.12	-20.28	-14.48	-1.34
UM0127833_01_LP2-012-b-T-OK_D016	Cdk/Crk Inhibitor	Calbiochem	97.01	99.66	98	96.73	99.22	99.94	99.4	99.89	99.85	95.96	93.32	98.77	98.28	99.04	99.59	99.95	96.02	98.73	99.25	96.45
UM0127823_01_LP2-012-b-T-OK_D006	Cdk1 Inhibitor	Calbiochem	5.52	56	10.71	-62.04	20.19	31.6	-2.2	-70.61	30.11	-81.14	-42.39	49.73	49.18	25.82	51.41	-40.38	49.03	-91.61	-30.99	35.54
UM0127824_01_LP2-012-b-T-OK_D007	Cdk1 Inhibitor, CGP74514A	Calbiochem	61.27	48.23	77.76	78.87	69.05	55.14	71.29	81.11	48.2	48.6	75.75	69.64	72.6	23.55	81.4	84.37	64.15	89.19	70.63	60.19
UM0127825_01_LP2-012-b-T-OK_D008	Cdk1/2 Inhibitor III	Calbiochem	96.58	98.74	98.61	97.76	98.97	99.81	99.61	99.96	99.87	93.35	93.49	98.8	98.01	99.3	99.04	100	97.55	99.93	99.32	96.67
UM0127826_01_LP2-012-b-T-OK_D009	Cdk1/5 Inhibitor	Calbiochem	-10.46	-43.09	-3	-45.59	5.12	-9.68	-7.62	-23.55	-0.3	-2.53	-16.29	-3.2	2.01	-3.25	-16.91	-25.75	-21.1	-19.76	-27.63	-6.78
UM0127838_01_LP2-012-b-T-OK_D021	Cdk2 Inhibitor III	Calbiochem	7.72	-15.71	3.17	-12.78	3.04	33.74	-23.98	5.62	6.35	17.41	25.63	-1.45	-18.98	7.1	33.34	-23.02	4.41	-12.09	1.96	16.34
UM0127839_01_LP2-012-b-T-OK_D022	Cdk2 Inhibitor IV, NU6140	Calbiochem	71.46	92.32	33.34	68.06	62.94	70.34	50.25	83.2	86.12	-0.27	62.4	63.55	75.63	77.93	71.36	41.43	81.54	67.31	70.9	50.08
UM0127829_01_LP2-012-b-T-OK_D012	Cdk4 Inhibitor	Calbiochem	-2.28	47.83	42.16	-55.78	54.77	58.34	18.43	23.43	41.39	18.51	39.21	12.96	75.4	26.99	69.72	71.56	59.67	37.8	18.08	54.31
UM0127830_01_LP2-012-b-T-OK_D013	Cdk4 Inhibitor II, NSC 625987	Calbiochem	-12.59	-24.65	1.74	-9.75	1.71	-2.39	-0.39	-9.47	1.52	-0.2	-9.95	-4.31	-3.34	-2.36	-3.52	-34.82	6.36	-17.48	-10.9	-1.43
UM0127831_01_LP2-012-b-T-OK_D014	Cdk4 Inhibitor III	Calbiochem	82.37	98.09	2.04	-30.51	1.8	90.25	-15.39	-18.71	47.63	31.12	-17.53	33.95	-12.42	17.09	-1.58	-58.75	54.81	-13.47	49.93	69.97
UM0121162_01_LP2-011-b-T-OK_F006	CEAROIN	MICROSOURCE	-15.11	-24.93	-1.11	-13.88	0.5	-10.04	4.22	-11.07	-0.2	-26.13	-6.47	-3.09	-2.88	1.7	5.64	22.28	-6.8	-6.8	-3.63	-18.5
UM0120901_01_LP2-010-b-T-OK_I016	CEDRELONE	MICROSOURCE	86.56	96.96	74.48	93.99	79.44	97.5	95.5	98.45	98.84	39.24	84.47	88.01	86.17	86.85	92.91	92.33	91.2	99.21	84.15	83.9
UM0120419_01_LP2-009-b-T-OK_G011	CEDROL	MICROSOURCE	-39	-13.29	-0.44	-54.9	1.41	-15.76	-12.9	-23.96	1.13	7.14	-7.94	-3.31	0.6	-5.11	10.25	-85.15	6.78	-48.96	-15.51	-7.98
UM0120817_01_LP2-008-b-T-OK_H019	CEDRYL ACETATE	MICROSOURCE	-2.18	-10.98	0.36	-5.71	-1.26	-9.34	-9.16	4.13	0.02	-21.59	-7.9	-2.01	11.19	-4.88	-6.89	-23.61	-14.75	-27.45	-10.24	-3.97
UM0118669_01_LP2-002-b-T-OK_B011	Cefaclor	PRESTWICK	40.39	21.83	-0.21	-20.94	-0.18	-23.1	-5.07	-21.76	3.65	3.89	-10.52	-5.96	-10.64	-16.33	-12.51	0.69	30.07	-30.03	-12.45	-19.61
UM0118786_01_LP2-002-b-T-OK_G010	Cefadroxil	PRESTWICK	5.29	-15.05	-1.58	-25.66	1.09	3.45	-25.95	-31.77	-6.26	-9.32	2.79	-2.84	-8.59	2.29	-9.08	-12.37	-19.16	-68.86	9.82	-2.35
UM0119016_01_LP2-004-b-T-OK_G013	Cefalonium	PRESTWICK	6.83	-61.5	3.2	-36.3	0.25	-1.03	-16.11	-22.33	7.66	-12.95	-5.41	-4.26	-13.33	-8.69	-4.53	-82.39	-19.32	-25.13	-15.49	4.38
UM0121371_01_LP2-009-b-T-OK_F021	CEFAMANDOLE NAFATE	MICROSOURCE	3.59	-6.23	-0.71	-20.4	-1.12	-13.93	-12.34	-20.03	0.58	1.57	-4.1	-3.22	-6.43	-0.02	21.72	-101.25	-8.37	-16.43	-11.7	-0.77
UM0118084_01_LP2-003-b-T-OK_E016	Cefamandole sodium salt	PRESTWICK	-41.18	-14.38	1.11	-30.29	1.34	-18.16	-8.74	-27.94	-5.77	0.38	-21.99	-2.52	-9.45	-5.59	-31.82	-41.11	-9.85	-16.33	-38.03	-0.35
UM0118808_01_LP2-003-b-T-OK_C014	Cefazolin sodium salt	PRESTWICK	-13.26	6.39	-2.24	-15.99	0.84	-7.41	-10.3	-26	-5.78	-12.76	-27.55	-1.5	-20.06	-12.27	-8.07	-63.43	-0.05	1	-52.97	-2.93
UM0121311_01_LP2-010-b-T-OK_I013	CEFDINIR	MICROSOURCE	-27.59	-22.45	4.99	-20.06	1.2	-13.02	-2.54	-29.43	5.17	-4.98	-1.4	-2.94	10.28	-1.72	-7.33	-59.68	4.74	-11.58	-4.34	-2.7
UM0120646_01_LP2-010-b-T-OK_A008	CEFDITORIN PIVOXIL	MICROSOURCE	2.22	8.13	4.03	-0.17	-0.47	-29.1	3.28	19.62	2.78	11.05	1.76	1.58	11.51	-5.6	-32.02	65.4	-4.36	10.38	-11.47	-20.67
UM0118910_01_LP2-004-b-T-OK_O018	Cefepime hydrochloride	PRESTWICK	-21.7	-23.77	0.82	-36.01	-0.99	6.91	11.45	30.17	12.36	3.38	-7.72	0.73	-10.99	7.27	-31.75	-79.35	26.18	-6.28	-10.45	-6.73
UM0118911_01_LP2-002-b-T-OK_M006	Cefixime	PRESTWICK	-13.98	-35.41	0.99	-31.06	-0.48	-19.88	-1.52	-10.86	-2.25	-13.6	-13.3	1.92	-3.77	1.44	-7.43	-46.98	-14.17	-53.6	-24.37	-12.07
UM0118082_01_LP2-003-b-T-OK_K021	Cefmetazole sodium salt	PRESTWICK	-23.82	-9.9	0.02	2.81	0.53	-19.67	2.76	-4.58	-0.8	6.82	13.81	1.17	2.79	-6.45	14.22	-93.03	5.84	-4.02	14.48	-3.81
UM0118627_01_LP2-002-b-T-OK_A015	Cefoperazone dihydrate	PRESTWICK	5.24	39.81	0.52	34.12	2.24	15.23	-3.32	15.87	0.03	-1.55	-3.53	-1.71	3.24	-1.22	6.73	42.81	51.47	12.87	8.59	1.85
UM0121418_01_LP2-008-b-T-OK_J012	CEFOPERAZONE SODIUM	MICROSOURCE	6.25	31.09	1.93	-28.39	-1.28	13.23	6.94	9.25	-1.09	-2.97	26.56	0.86	10.25	16.21	12.12	4.94	-1.25	80.85	-13.24	14.29
UM0118912_01_LP2-002-b-T-OK_M022	Ceforanide	PRESTWICK	-23.59	-8.85	-3.24	-10.93	2.26	-7.82	-25.81	9.34	1.84	-3.78	-8.58	-1.94	-11.35	-5.69	3.73	-51.45	2	-18.14	-16.27	-5.98
UM0118702_01_LP2-001-b-T-OK_K020	Cefotaxime sodium salt	PRESTWICK	0.79	-13.04	1.3	-24.99	0.71	-12.99	-4.45	-3.48	19.65	-15.22	-11.84	-0.11	5.67	0.56	-19.77	-34.42	-6.77	-20.67	-19.7	5.88
UM0118913_01_LP2-002-b-T-OK_O008	Cefotetan	PRESTWICK	-2.1	-12.45	3.24	-36.67	-2.6	8.9	-27.45	2.93	-6.09	-16.28	-28.11	-1.91	-3.18	-9.59	-20.48	-50.81	-5.36	-65.55	-24.02	9.49
UM0118914_01_LP2-002-b-T-OK_B005	Cefotiam hydrochloride	PRESTWICK	25.22	2.25	2.94	5.18	0.04	-14.32	-10.83	-16.42	8.3	7.55	-14.02	-3.44	-31.17	3.81	-7.79	-15.66	-12.38	-37.05	0.52	-0.42
UM0118073_01_LP2-009-b-T-OK_B021	CEFOXITIN SODIUM	MICROSOURCE	36.6	15.57	-0.85	-22.03	-0.76	-22.9	-17.21	-26.81	0.94	-25.26	-9.74	-3.42	-45.91	1.6	-9.28	-67.24	-4.1	3.98	-8.25	-1.12
UM0118073_01_LP2-003-b-T-OK_H005	Cefoxitin sodium salt	PRESTWICK	-17.11	18.35	1.43	-20.73	2.08	1.95	-12.11	-14.56	-1.89	-6.23	-4.86	5.72	-3.01	-1.92	-1.35	-37.59	-9.22	-16.33	9.43	-6.7
UM0118810_01_LP2-003-b-T-OK_D009	Cefsulodin sodium salt	PRESTWICK	-18.56	3.93	-0.62	-41.01	0.99	-17.97	-15.15	-16.14	-7.32	-9.98	-25.79	-1.87	-1.5	1.96	-30.67	-59.79	-6.99	-9.85	-32.38	-10.34
UM0118915_01_LP2-002-b-T-OK_B019	Ceftazidime pentahydrate	PRESTWICK	21.17	21.72	-1.11	-19.7	0.15	-17.63	-11.86	-6.45	-5.03	-8.87	-25.67	-5.45	-27.4	-24.31	-13.18	3.29	-25.25	-41.85	-53.75	-21.17
UM0121307_01_LP2-010-b-T-OK_G013	CEFTIBUTEN	MICROSOURCE	-22.56	-31.69	0.57	-8.88	0.76	9.79	1.14	0.89	-1.17	2.21	-7.71	-2.55	-2.84	-0.68	-4.8	-32.08	-4.06	11.6	-5.66	0.66
UM0119658_01_LP2-006-b-T-OK_I021	Ceftriaxone sodium	SIGMA	-11.85	2.27	0.57	-22.48	0.38	-12.43	-7.79	23.55	2.29	-17.33	-0.22	0.27	-6.44	11.24	0.67	-29.69	2.41	28.59	8.13	-6.67
UM0121459_01_LP2-009-b-T-OK_D014	CEFTRIAXONE SODIUM	MICROSOURCE	-17.6	-29.35	0.41	-25.86	0.9	-14.17	4.64	-24.4	3.54	-6.13	-18.36	-2.45	-25.51	-3.15	1.08	-87.69	-1.16	-21.71	-12.54	-6.65
UM0121468_01_LP2-013-b-T-OK_C017	CEFTRIAXONE SODIUM TRIHYDRATE	MICROSOURCE	19.22	-2.46	1.55	-38.48	0.76	-22.96	-24.65	-6.55	1.12	4.25	-5.37	0.14	-17.01	-0.94	-12.19	-14.99	-1.56	4.36	-22.21	-3.49
UM0118831_01_LP2-003-b-T-OK_O021	Cefuroxime sodium salt	PRESTWICK	-7.86	20	-0.65	-31.17	-1.81	-1.66	-19.4	-2.8	-4.97	10.09	-0.73	-2.68	2.75	-6.87	-25.1	-47.88	4.94	7.75	-14.34	3.81
UM0120535_01_LP2-010-b-T-OK_C014	CELASTROL	MICROSOURCE	98.5	99.57	99.07	98.69	99.31	99.86	99.44	99.82	99.83	91.95	94.36	98.83	96.81	99.22	99.09	98.95	97.48	99.86	99.77	95.95
UM0121289_01_LP2-009-b-T-OK_N018	CELECOXIB	MICROSOURCE	14.49	-0.65	5.4	-28.36	2.76	-11.72	-13.3	7.89	-1.29	-9.37	35.78	9.7	-40.71	19.08	-14.15	-23.45	25.32	-17.47	20.24	20.51
UM0121180_01_LP2-011-b-T-OK_L010	CELLOBIOSE (D[+])	MICROSOURCE	-29.1	-39.84	1.39	-10.66	0.52	-2.15	-17.96	-17.4	0.94	-3.53	-22.54	-1.73	-14.57	-3.69	-7.04	-8.49	-13.17	-16.06	-4.78	-5.78
UM0121124_01_LP2-011-b-T-OK_K018	CENTAUREIN	MICROSOURCE	-12.57	-8.31	-2.74	-31.1	-4.42	-8.08	-19.83	-17.55	3.9	-11.09	5.28	-8.54	-20.72	-1.35	11.96	-30.08	3.27	15.05	-5.67	11.03
UM0118670_01_LP2-002-b-T-OK_E018	Cephaeline dihydrochloride heptahydrate	PRESTWICK	97.79	99.7	97.59	97.95	98.9	99.93	98.88	99.62	99.5	94.56	88.4	97.92	97.49	98.12	98.78	100	87.65	99.86	99.51	94.75
UM0118640_01_LP2-002-b-T-OK_G017	Cephalexin monohydrate	PRESTWICK	0.65	-26.64	-1.88	-21.17	1.57	-24.73	-19.85	-17.73	-7.19	-0.3	-15.35	-5.21	-16.84	0.41	-9.08	-18.26	-22.52	-29.01	-47.06	0.51
UM0121336_01_LP2-009-b-T-OK_L021	CEPHALORIDINE	MICROSOURCE	-14.82	-15.82	0.62	-49.57	-1.89	-11.7	-15.55	-13.69	2.4	-11.36	-7.65	-4.05	-38.49	6.93	-15.43	-54.98	-11.96	-36.01	-1.84	-5.99
UM0118610_01_LP2-002-b-T-OK_E010	Cephalosporanic acid, 7-amino	PRESTWICK	12.37	-20.74	1.61	-12.52	-0.88	-0.19	-8.5	-20.62	10.7	-1.82	-12.24	-1.71	2.49	-6.36	-7.82	-30.93	-24.78	-4.43	4.59	-8.59
UM0120390_01_LP2-011-b-T-OK_A003	CEPHALOSPORIN C SODIUM	MICROSOURCE	48.38	25.88	6.11	19.48	1.54	2.44	19.7	2.32	2.41	20.36	4.11	1.7	43.48	-7.69	19.66	28.49	21.29	-12.84	20.36	-12.08
UM0119668_01_LP2-006-b-T-OK_M017	Cephalosporin C zinc salt	SIGMA	-15.35	-5.44	2.18	-44.46	1.33	-15.41	-13.72	-28.75	-5.58	-23.69	-11.78	-1.29	-39.1	2.68	-8.73	-80.44	-8.88	21.11	-21.52	-19.54
UM0121029_01_LP2-010-b-T-OK_H022	CEPHALOTAXINE	MICROSOURCE	4.86	7.56	2.31	-23.68	-1.03	-10.1	-0.63	16.39	1.01	0.77	0.73	-5.41	18.51	92.11	9.81	47.43	12.76	-32.38	6.01	-8
UM0118804_01_LP2-003-b-T-OK_O019	Cephalothin sodium salt	PRESTWICK	2.5	11.54	-3.02	-23.74	-0.15	-17.63	-10.61	-21.63	-1.19	-3.7	-13.79	-1.68	-3.94	-8.86	-40.63	-98.98	3.71	4.99	-14.44	-19.06
UM0119666_01_LP2-006-b-T-OK_K006	Cephapirin sodium	SIGMA	-20.83	-69.76	0.07	-20.17	2.45	-16.87	-11.64	-19.89	-7.02	-10.22	-5.05	-1.03	-9.77	-2.78	-3.32	-43.38	-10.3	-4.92	-10.09	1.71
UM0119402_01_LP2-005-b-T-OK_K012	CEPHARANTHINE	BIOMOL	61.26	26.23	2.14	10.5	6.8	29.59	13.55	51.54	31.18	50.06	62.08	11.33	13.48	43.68	29.26	87.89	64.34	67.98	30.79	45.79
UM0120329_01_LP2-006-b-T-OK_A017	Ceramide	SIGMA	36.92	53.02	-0.23	-26.03	0.3	-12.07	-2.28	5.74	-9.42	-4.62	1.43	-0.67	-33.2	-4.37	-24.65	-16.76	-1.08	14.36	-9.53	-25.48
UM0119154_01_LP2-004-b-T-OK_N015	CERULENIN	BIOMOL	-3.56	-22.47	0.96	-45.35	-0.72	-19.15	-17.27	-4.14	-9.99	8.54	-5.67	-0.7	-20.23	-1.75	-46.93	-63.16	17.42	11.14	-33.15	-10.2
UM0118718_01_LP2-002-b-T-OK_F007	Cetirizine dihydrochloride	PRESTWICK	-12.42	-26.48	0.02	-2.2	0.57	-12.83	-12.58	-9.16	-7.05	-26.63	-11.13	-3.37	-9.75	-5.48	2.13	-23.02	-27.45	-21.65	-10.03	-16.14
UM0120623_01_LP2-009-b-T-OK_J014	CETRIMONIUM BROMIDE	MICROSOURCE	98.2	99.19	97.55	96.95	98.64	99.94	98.47	99.44	99.62	92.71	89.29	98.2	93.74	99.28	99.26	99.48	96.07	99.74	98.68	96.72
UM0121433_01_LP2-009-b-T-OK_E008	CETYLPYRIDINIUM CHLORIDE	MICROSOURCE	95.59	98.76	97.13	95.68	98.61	99.9	98.77	99.36	99.63	95.25	92.49	98.6	96.3	99.28	98.84	99.64	96.99	99.33	98.78	96.37
UM0119147_01_LP2-004-b-T-OK_J017	CEVADINE	BIOMOL	33.81	-17.92	-0.34	-46.51	0.37	-18.29	-20.73	5.78	-8.04	-35.1	-2.37	-1.34	-7.66	-3.05	-14.76	-75.9	-29.76	5.28	-34.7	-3.55
UM0127855_01_LP2-012-b-T-OK_F018	cFMS Receptor Tyrosine Kinase Inhibitor	Calbiochem	-51.87	-10.77	2.67	-44.47	0.45	-1.13	-0.53	-7.12	0.19	-10.48	11.49	3.47	-15.36	-0.17	28.25	-27.85	-19.37	-41.68	-15.31	-15.37
UM0119722_01_LP2-006-b-T-OK_K014	CGP 20712A methanesulfonate	SIGMA	-29.33	-49.73	3.71	-42.64	2.71	-19.31	-4.16	-4.74	-0.6	-16.58	1.46	-3.01	-10.52	1.53	1.79	-48.3	-19.89	32.03	-12.87	1.12
UM0119608_01_LP2-006-b-T-OK_E015	CGP-13501	SIGMA	-12.5	-38.78	0.94	-41.1	0.69	-6.85	-8.2	-24.86	-5.88	-20.84	-8.02	0.75	-6.97	-5.98	0.79	-101.01	-23.56	6.37	-31.03	-38.64
UM0119674_01_LP2-006-b-T-OK_O017	CGP-74514A hydrochloride	SIGMA	98.49	97.81	97.38	95.87	98.03	99.17	98.72	99.28	97.41	89.96	91.41	98.31	97.34	98.12	98.71	99.47	92.57	99.93	99.08	93.47
UM0119600_01_LP2-006-b-T-OK_C015	CGP-7930	SIGMA	-6.21	-10.7	-2.64	-21.94	4.99	-23.45	-0.24	4.16	-3.26	-3.2	-17.55	9.06	-26.85	-17.91	-14.76	-71.14	-10.99	-5.8	-32.69	-27.66
UM0119699_01_LP2-006-b-T-OK_G010	CGS-12066A maleate	SIGMA	-26.32	3.82	-0.94	-28.34	-1.3	36.34	2.37	39.2	-4.77	7.84	19.19	2.3	-8.47	3.05	17.02	-62.67	0.94	80.42	-22.97	24.28
UM0119692_01_LP2-006-b-T-OK_C014	CGS-15943	SIGMA	11.54	29.6	7.78	-20.78	30.38	15.42	-9.24	-10.76	63.7	3.74	22.95	54.65	32.42	19.77	40.64	-47.47	42.6	-12.03	41.21	39.84
UM0119691_01_LP2-006-b-T-OK_E012	CGS-21680 hydrochloride	SIGMA	-12.01	-29.84	-1.34	-25.14	2.49	6.86	-20.04	15.1	-4.83	-40.75	-3.84	0.54	16.85	-4.99	-3.52	-106.07	-19.48	17.88	-8.22	-6.12
UM0119368_01_LP2-005-b-T-OK_I017	CHACONINE, alpha-	BIOMOL	-2.41	-27.63	2.6	-45.29	-0.13	-21.47	-4.55	-0.42	-4.26	-9.16	-7.33	-1.13	-11.47	-4.16	4.15	-37.46	-7.34	-23.17	-12.19	-7.94
UM0119148_01_LP2-004-b-T-OK_B019	CHAETOMELLIC ACID A	BIOMOL	40.35	-21.88	-2.08	-4.86	1.07	-9.61	21.43	9.31	2.07	-20.03	-2.48	-2.85	-24.22	-1.13	-4.19	-67.19	-19.87	-6.13	-43.96	-19.45
UM0119467_01_LP2-005-b-T-OK_H009	CHARTREUSIN	BIOMOL	14.19	-2.82	76.29	-26.84	74.68	79.32	9.09	88.3	20.37	-4.4	37.01	74.88	23.07	-1.92	72.27	-16.89	83.53	-6.28	38.42	83.02
UM0120576_01_LP2-011-b-T-OK_D017	CHAULMOOGRIC ACID	MICROSOURCE	-20.42	-56.65	-3.02	-29.18	2.27	-38.08	4.06	-36.53	3.89	-25.2	-35.69	-4.25	-26.43	-8.31	-0.31	0.13	22.96	-5.73	-16.82	-20.27
UM0120395_01_LP2-008-b-T-OK_J019	CHAULMOOGRIC ACID, ETHYL ESTER	MICROSOURCE	-18.06	-7.62	-0.73	-11.46	-1.44	-26.51	-12.72	10.26	1.75	-40.61	-5.02	-1.4	31.34	2.89	7.36	-6.42	-4.21	24.91	-9.45	-3.17
UM0120609_01_LP2-010-b-T-OK_A010	CHAULMOSULFONE	MICROSOURCE	37.55	54.93	1.54	16.26	0.65	-17.4	1.01	25.83	0.93	20.33	1.33	0.55	-11.24	7.21	-15.94	46.52	0.23	48.29	89.07	0.53
UM0119149_01_LP2-004-b-T-OK_P019	CHELERYTHRINE	BIOMOL	57.09	80.27	26.03	46	28.72	59.91	64.25	92.22	29.18	48.52	60.57	78.56	15.26	57.11	7.81	58.44	78.96	86.08	65.74	18.88
UM0127834_01_LP2-012-b-T-OK_D017	Chelerythrine Chloride	Calbiochem	-6.67	-4.26	2.17	-57.9	-5.37	15.2	-30.13	9.54	-5.09	-4.11	5.09	22.91	-18.29	4.29	12.67	-38.88	-11.79	-1.47	-6.91	-9.55
UM0119679_01_LP2-006-b-T-OK_E006	Chelidamic acid	SIGMA	-29.33	-22.07	-1.38	-37.44	1.43	-3.61	-7.08	-12.34	-0.77	-15.66	-12.25	5.61	-101.19	4.11	6.57	-85.43	-9.98	-30.21	-20.66	-14.21
UM0118644_01_LP2-002-b-T-OK_F016	Chelidonine (+)	PRESTWICK	93.74	88.36	89.33	94.67	88.57	92.81	92.82	79.42	91.58	66.27	73.31	86.53	82.33	93.65	89.24	97.45	80.34	96.62	48.53	66.98
UM0118479_01_LP2-001-b-T-OK_J012	Chenodiol	PRESTWICK	15.86	-58.15	3.48	-15.89	-1.92	-13.84	7.45	-13.68	-8.43	-32.01	-3.86	-6.64	-13.79	4.16	-5.51	-41.82	0.89	-21.34	-14.74	4.77
UM0118703_01_LP2-002-b-T-OK_E012	Chicago sky blue 6B	PRESTWICK	-11.12	2.6	-1.39	-28.9	-1.69	-27.6	-12.56	-19.3	-7.11	-24.84	6.12	-5.38	-3.45	0.2	-0.78	-30.04	-12.09	-54.75	-14.48	-17.63
UM0127835_01_LP2-012-b-T-OK_D018	Chk2 Inhibitor II	Calbiochem	20.96	-55.26	4.26	-59.6	3.79	-8.05	-60.98	-35.85	0.67	-41.73	-62.04	-8.37	-22.71	-5	35.24	-24.89	-19.87	-13.36	-21.2	-24.93
UM0119017_01_LP2-004-b-T-OK_G020	Chlorambucil	PRESTWICK	14.81	30.15	2.16	34.14	2.94	39.43	32.55	34.34	36.28	24.95	26.32	20.5	36.19	19.41	19.31	41.54	66.68	51.12	20.12	42.2
UM0118108_01_LP2-001-b-T-OK_G003	Chloramphenicol	PRESTWICK	15.26	-22.55	-0.55	4.35	1.84	11.62	1.75	-3.52	11.13	1.49	-7.96	5.78	10.45	7.89	-7.97	-13.01	23.77	0.75	53.64	-13.36
UM0121372_01_LP2-009-b-T-OK_G008	CHLORAMPHENICOL HEMISUCCINATE	MICROSOURCE	-19.72	-19.35	1.02	-45.66	3.29	21.3	4.72	-24.72	-1.69	-0.01	-15.16	0.95	71.77	-0.68	-0.95	-69.73	-8.64	-71.12	-13.93	-6.71
UM0120492_01_LP2-010-b-T-OK_I005	CHLORANIL	MICROSOURCE	19.14	17.13	-0.86	18.49	7.29	19.33	47.59	-10.24	0.55	44.7	65.15	-0.47	13.17	17.37	25.38	20.05	34.43	48.07	17.34	22.78
UM0120377_01_LP2-011-b-T-OK_E004	CHLORDANE	MICROSOURCE	-5.84	-6.67	11.8	-26.42	-1.1	-2.38	-27.36	4.92	-0.07	12.66	2.99	-0.43	1.4	1.59	13.04	0.35	-2.95	2.88	12.47	8.26
UM0121414_01_LP2-011-b-T-OK_A008	CHLORDIAZEPOXIDE	MICROSOURCE	28.48	52.75	19.28	18.17	41.41	62.63	59.52	75.68	23.62	3.03	28.01	47.17	42.75	-1.55	35.7	26.91	41.14	69.43	26.77	44.6
UM0118110_01_LP2-001-b-T-OK_M008	Chlorhexidine	PRESTWICK	89.92	92.67	97.91	91.68	92.9	99.7	82.27	97.82	98.65	50.79	72.18	95.34	81.34	91.48	84.73	94.57	89.07	86.81	88.38	73.72
UM0121345_01_LP2-010-b-T-OK_A006	CHLORMADINONE ACETATE	MICROSOURCE	13.5	55.82	6.8	13.76	-2.61	-22.56	6.76	-0.43	19.32	25.07	21.19	10.56	-32.63	8.57	-27.77	34.04	0.87	47.21	13.28	28.56
UM0118628_01_LP2-002-b-T-OK_C013	Chlormezanone	PRESTWICK	13.28	-38.28	-1.29	-13.33	-0.55	-18.72	2.88	-11.24	-3.42	1.39	-13.07	-3.39	-14.21	-2.18	-2.11	-9.43	13.31	0.24	-21	-20.52
UM0119693_01_LP2-006-b-T-OK_C016	Chloro-IB-MECA	SIGMA	-15.35	44.33	-1.45	-14.38	2.83	-2.88	-1.78	21.07	-2.94	-5.62	9.77	2.03	0.3	-1.43	3.53	-43.61	16.22	10.99	-7.13	-1.44
UM0120474_01_LP2-009-b-T-OK_L016	CHLOROACETOXYQUINOLINE	MICROSOURCE	33.88	23	5	-1	-0.4	86.87	0.29	-8.64	91.36	-17.35	55.17	-0.76	30.15	75.53	2.87	15.27	65.47	80.99	80.27	5.6
UM0120662_01_LP2-009-b-T-OK_I008	CHLOROCRESOL	MICROSOURCE	-46.19	-16.01	1.9	-19.58	3.46	-14.87	-11.4	-24.76	-1.92	-11.84	-2.81	0.06	20.97	-0.9	-2.9	-41.93	6.89	-71.12	1.28	-11.86
UM0119622_01_LP2-006-b-T-OK_C009	Chloroethylclonidine dihydrochloride	SIGMA	-1.04	24.84	-0.58	44.95	1.28	13.86	65.8	8.09	-0.7	-14.24	50.09	42.09	-3.6	-2.38	-12.18	-46.03	58.52	-25.23	20.39	-6.96
UM0118166_01_LP2-002-b-T-OK_E016	Chlorogenic acid	PRESTWICK	-8.58	3.01	-2.04	-38.79	-1.56	-17.6	-0.38	-24.73	-6.36	-4.59	0.13	-6.92	-6.12	1.51	-7.1	-43.69	-1.07	-7.4	-36.15	-7.69
UM0121488_01_LP2-010-b-T-OK_M021	CHLOROPHYLLIDE Cu COMPLEX Na SALT	MICROSOURCE	-4.14	-29.43	-0.04	-29.92	1.28	-28.74	-5.55	-37.82	5.99	-11.1	-10.62	-4.96	-19.1	-2.72	-14.16	-59.38	-1.69	-45.59	-8.92	-10.58
UM0118830_01_LP2-003-b-T-OK_B015	Chloropyramine hydrochloride	PRESTWICK	26.31	33.49	2.07	-9.89	0.4	-3.64	-0.26	11.7	-6.52	8.37	-15.66	0.51	-1.68	7.39	-6.89	-3.13	-3.64	5.95	-22.07	15.68
UM0118739_01_LP2-002-b-T-OK_N017	Chloroquine diphosphate	PRESTWICK	-26.24	-40.31	-2.7	-18.47	-2.17	2.47	-32.95	10.35	-1.4	-12.89	-6.42	-3.42	8.72	4.77	-17	-8.59	23	0.24	-5.79	-17.6
UM0118113_01_LP2-001-b-T-OK_D004	Chlorothiazide	PRESTWICK	-5.56	-19.23	1.39	-12.43	1.65	6.64	-16.7	-23.39	1.58	-20.04	-11.01	0.99	-9	1.04	7.53	-27.31	0.22	23.47	-10.68	-2.27
UM0118083_01_LP2-003-b-T-OK_G016	Chlorotrianisene	PRESTWICK	-17.31	-19.69	3.25	-20.17	0.52	-4.88	-14.37	-14.28	8.83	-17.33	-20.29	-2.24	1.05	-8.39	-21	-73.2	-3.23	-5.78	-28.96	11.15
UM0121241_01_LP2-009-b-T-OK_L014	CHLOROXINE	MICROSOURCE	86.76	95.88	82.44	86.12	85.14	98.36	78.18	89.29	92.38	66.78	60	77.94	70.35	94.59	85.96	31.1	78.36	89.07	90.35	67.69
UM0121387_01_LP2-009-b-T-OK_K008	CHLOROXYLENOL	MICROSOURCE	-23.31	-35.6	-0.21	-26.72	1.27	-11.46	-26.82	-29.82	6.23	-17.55	-3.57	-0.93	-5.42	-5.7	-12.47	-66.93	-3.22	-45.07	-10.45	-18.24
UM0119657_02_LP2-009-b-T-OK_M008	CHLORPHENIRAMINE (S) MALEATE	MICROSOURCE	-31.48	-22.91	2.36	-79.75	0.33	-15.1	-28.79	-40.37	0.32	-25.53	5.69	-0.21	-28.59	1.29	-26.67	-65.48	3.15	-37.66	-18.31	-9.81
UM0047478_02_LP2-001-b-T-OK_G016	Chlorpheniramine maleate	PRESTWICK	-11.01	-19.57	1.68	-30.67	0.84	-3.02	-0.25	-8.41	0.92	-18.13	-13.22	-6.07	-9.21	4.23	-21.35	-19.47	-1.02	-11.41	-17.31	-10.06
UM0118752_01_LP2-001-b-T-OK_P009	Chlorphensin carbamate	PRESTWICK	18.33	22.83	2.87	-2.41	-0.26	10.76	-23.72	11.77	4.2	-5.91	10.05	0.42	-23.62	0.83	-10.47	7.71	23.24	-54.72	-3.15	-15.45
UM0121434_01_LP2-009-b-T-OK_O008	CHLORPROMAZINE	MICROSOURCE	34.97	51.69	12.76	10.74	20.2	63.94	1.84	40.87	78.42	5.21	59.07	35.31	41.03	37.03	36.01	93.37	82.87	43.29	29.76	36.46
UM0118114_01_LP2-001-b-T-OK_M009	Chlorpromazine hydrochloride	PRESTWICK	14.95	-16.77	2.41	-26.48	0.89	16.66	-12.49	18.19	13.38	-0.01	5.73	19.91	24.76	14.45	-8.16	-25.04	6.64	22.75	-17.44	-10.79
UM0118586_01_LP2-002-b-T-OK_A007	Chlorpropamide	PRESTWICK	50.33	30.82	2.23	48.07	-0.08	-8.96	23.35	5.22	12.65	-47.42	-10.08	-0.99	11.09	-0.83	11.24	42.66	32.33	46.37	1.37	23.19
UM0120362_01_LP2-011-b-T-OK_I019	CHLORPROPHAM	MICROSOURCE	-21.31	11.79	-0.42	-11.16	1.59	0.33	0.06	13.75	-2.53	-0.89	-5.8	4.74	-16.98	4.58	6.1	-15.22	7.85	-4.58	8.37	4.54
UM0118643_01_LP2-002-b-T-OK_E017	Chlorprothixene hydrochloride	PRESTWICK	26.68	-11.8	0.34	-20.44	-0.4	10.33	10.03	3.61	0.28	-1.55	-5.03	13.45	-2.17	6.19	0.2	16.54	-6	22.39	-45.13	13.25
UM0119601_01_LP2-006-b-T-OK_M015	Chlorprothixene hydrochloride	SIGMA	-27.99	-15.5	0.83	-13.88	0.38	-12.24	-7.6	-9.31	-1.29	-8.3	-4.27	6.75	-27.6	0.18	-7.29	-8.14	-10.48	24.41	-17.76	-6.06
UM0118643_02_LP2-011-b-T-OK_N010	CHLORPROTHIXENE HYDROCHLORIDE	MICROSOURCE	25.23	2.12	0.34	6.67	2.85	5.85	0.02	18.69	1.31	-2.82	14.86	16.69	-0.84	6.63	10.34	5.13	20.55	30.13	20.38	18.71
UM0120387_01_LP2-009-b-T-OK_E013	CHLORPYRIFOS	MICROSOURCE	-13.51	-12.18	-0.12	-12.84	0.38	-6.72	-24	-8.64	2.01	-4.07	-9.39	0.52	-11.21	-1.92	0.77	-82.05	0.06	-40.46	-7.75	21.93
UM0120634_01_LP2-010-b-T-OK_D014	CHLORQUINALDOL	MICROSOURCE	-23.46	-24.42	-1.25	-49.14	-1.69	-8.72	-6.45	-22.96	2.53	-11.46	-7.81	-4.04	6.08	2.16	-16.91	-20.79	-0.22	8.86	1.2	-7.51
UM0118116_01_LP2-001-b-T-OK_M012	Chlortetracycline hydrochloride	PRESTWICK	1.29	-11.82	2.58	-13.36	-1.11	-25.42	-6.45	7.8	-4.59	-17.13	-18.32	-3.38	-11.5	-7.72	-7.97	-41.12	3.85	-9.7	-18.12	-7.59
UM0118648_01_LP2-002-b-T-OK_G003	Chlorthalidone	PRESTWICK	22.57	-15.84	2.69	29.37	1.35	-2.67	21.22	-16.97	-5.86	11.92	8.9	-2.91	6.87	0.52	7	-15.91	2.58	3.21	40.15	-16.29
UM0118118_01_LP2-001-b-T-OK_B007	Chlorzoxazone	PRESTWICK	-1.03	0.29	2.13	-3.85	1.19	-12.07	26.22	-21.4	-0.71	-11.73	-31.68	-4.76	-14.6	-7.55	5.37	29.91	-9.47	-26.72	0.65	-13.52
UM0121160_01_LP2-011-b-T-OK_P019	CHOL-11-ENIC ACID	MICROSOURCE	-2.17	8.66	5.6	3.26	-1.99	-14.13	-3.58	5	-2.48	-3.24	-6.86	0.83	-46.53	-4.1	-17.81	-9.13	2.88	-21.72	4.66	-1.38
UM0118119_01_LP2-002-b-T-OK_E020	Cholecalciferol	PRESTWICK	16.42	-53.12	-0.44	-25.35	-1.16	-22.41	-17.09	-27.66	-7.63	-25.38	-10.3	-8.88	3.79	2.43	-2.71	-45.12	-17.3	-44.95	-37.62	5.98
UM0120832_01_LP2-008-b-T-OK_H010	CHOLEST-5-EN-3-ONE	MICROSOURCE	5.62	22.22	3.41	-14.56	-1.2	81.27	-2.47	34.62	-0.47	20.42	7.24	4.03	26.69	21.57	14.83	26.26	-8.78	98.85	-3.83	32.07
UM0120716_01_LP2-010-b-T-OK_H018	CHOLESTANOL	MICROSOURCE	-40.55	-30.48	4.08	-40.54	-1.28	0.52	-1.5	-3.58	0.76	-12.89	-12	-1.86	1.58	-1.96	-10.26	8.84	-2.97	33.27	-5.4	0.17
UM0121069_01_LP2-011-b-T-OK_G007	CHOLESTANONE	MICROSOURCE	8.87	-5	-2.04	-27.3	0.33	-6.53	5.55	-9.38	0.86	-4.53	-13.92	-1.12	7.53	-2.13	-24.35	-6.57	-4.93	-5.61	-3.33	-4.59
UM0121052_01_LP2-010-b-T-OK_P022	CHOLESTEROL	MICROSOURCE	99.64	9.34	-0.59	-1.32	-0.69	1.73	-11.8	2.16	-0.08	11.27	-13.63	-3.62	-7.49	-0.38	-23.4	-5.83	-10.23	2.65	5.91	5.43
UM0121021_01_LP2-010-b-T-OK_N016	CHOLESTERYL ACETATE	MICROSOURCE	13.98	-30.91	0.68	-36.77	-0.42	-13.95	-0.79	-16.03	1.19	5.59	-10.3	-1.81	-3.01	-4.91	-13.53	-25.31	-8.12	-28.33	-0.48	-10.48
UM0120888_01_LP2-009-b-T-OK_E021	CHOLIC ACID	MICROSOURCE	30.39	-17.52	-1.11	-37.65	-0.69	-18.44	-10.08	-18.86	-1.07	-3.73	-9.16	-3.76	-5.17	1.14	18.39	-83.96	-12.03	-42.27	-6.31	-4.28
UM0121030_01_LP2-011-b-T-OK_I003	CHOLIC ACID, METHYL ESTER	MICROSOURCE	2.79	-7.06	0.55	-4.68	3.32	0.25	13.51	-4.24	-1.08	14.94	15.47	-2.6	13.96	1.06	11.47	16.3	11.15	8.7	23.11	17.77
UM0119609_01_LP2-006-b-T-OK_O015	Choline bromide	SIGMA	6.81	-3.17	0.75	-32.77	1.12	1.14	-8.4	-12.11	2.71	13.28	-3.55	-0.44	-18.03	4.02	-22.18	-20.32	-0.16	-38.2	-7.07	-4.2
UM0121382_01_LP2-011-b-T-OK_L012	CHOLINE CHLORIDE	MICROSOURCE	-18.06	-3.9	1.8	-27.42	-2.36	8.05	-13.6	-19.93	2.84	-24.13	-8.21	-4.16	-15.69	3.55	-0.08	-18.61	-3.69	10.5	-7.58	13.5
UM0120600_01_LP2-009-b-T-OK_I015	CHROMOCARB	MICROSOURCE	-36.06	-11.05	-1.47	-37.87	3.92	-13.57	-15.22	-19.83	-3.11	-12.94	2.37	-2.43	-36.96	1.44	-17.01	-92.4	-1.69	-15.86	-12.61	-7.94
UM0121510_01_LP2-004-b-T-OK_F003	CHROMOMYCIN A3	BIOMOL	99.09	99.74	98.36	97.73	99.31	99.88	99.27	99.89	99.6	96.25	92.67	98.52	92.68	99.29	99.07	99.65	91.95	99.34	99.26	95.1
UM0121205_01_LP2-011-b-T-OK_D012	CHRYSANTHELLIN A	MICROSOURCE	3.08	1.54	-1.08	-20.17	3.67	-22.88	1.22	-15.75	3.49	-4.88	-18.73	-2.2	-5.97	-0.93	7.6	-10.56	5.29	-27.16	-8.42	-10.86
UM0120418_01_LP2-008-b-T-OK_J022	CHRYSANTHEMIC ACID	MICROSOURCE	-28.52	-5.82	0.49	-24.35	-1.29	-20.23	-14.06	17.23	-1.83	-4.56	-14.18	-5.25	4.74	1.41	-3.48	12.65	-27.15	12.37	-28.61	-4
UM0121039_01_LP2-010-b-T-OK_N020	CHRYSANTHEMYL ALCOHOL	MICROSOURCE	-3.66	-17.47	1.81	-29.88	-0.37	-26.37	-6.75	-18.81	5.92	8.17	-4.52	-2.94	-15.61	-4.3	-4.35	-27.79	-0.41	-58.3	-8.4	-6.17
UM0121230_01_LP2-013-b-T-OK_M011	CHRYSAROBIN	MICROSOURCE	-9.61	-5.42	-1.31	-29.13	2.75	-6.67	-11.66	-8.42	1.24	21.28	-15.57	0.8	-29.59	9.93	-0.32	-23.54	15.43	-27.66	12.07	-8.24
UM0118767_01_LP2-002-b-T-OK_L012	Chrysene-1,4-quinone	PRESTWICK	15.5	39.81	79.88	66.54	74.96	-5.13	97.62	11.54	13.85	-22.35	88.29	11.45	70.23	5.59	75.69	-6.92	22.82	89.94	-8.24	30.95
UM0118950_01_LP2-003-b-T-OK_B020	Chrysin	PRESTWICK	11.85	50.87	2.67	21.28	2.44	47.31	8.45	41.97	51.86	19.31	5.49	5.47	-7.68	7.93	16.38	-25.16	7.16	0.73	19.17	30.54
UM0119282_01_LP2-004-b-T-OK_D020	CHRYSOERIOL	BIOMOL	31.89	5.29	2.02	21.08	-0.31	17.79	1.36	36.3	55.4	-16.53	16.16	4.16	26.93	15.6	39.25	-59.3	-30.9	-10.21	28.81	30.31
UM0121046_01_LP2-010-b-T-OK_P020	CHRYSOPHANOL	MICROSOURCE	94.48	2.01	2.66	16.7	-1.05	1.48	-9.58	42.19	-0.09	-8.29	-5.08	-4.79	-17.4	-4.84	-12.3	16.51	12.53	12.76	3.48	-13.42
UM0120777_01_LP2-008-b-T-OK_D005	CHUKRASIN METHYL ETHER	MICROSOURCE	37.17	-12.18	-0.98	-16.18	4.24	-4.3	-14.11	6.57	3.12	-7.99	-2.99	1.05	11.98	1.75	3.17	-18.87	-0.75	33.4	-4.81	11.35
UM0128575_01_LP2-012-b-T-OK_G006	CI-994	EMD	50.29	79.53	39.54	69.22	36.21	23.29	-2.65	73.77	77.64	21.87	49.94	65.22	38.2	-2.64	7.56	82.95	65.38	13.19	66.47	59.57
UM0118671_01_LP2-002-b-T-OK_N003	Ciclopirox ethanolamine	PRESTWICK	80.94	96.62	93.04	55.41	92.43	83.67	49.53	87.91	91.14	37.44	52.17	87.89	81.17	67.65	38.46	48.11	81.33	48.6	66.58	76.36
UM0119672_01_LP2-006-b-T-OK_C006	Cilostamide	SIGMA	-1.9	-19.35	-3.37	-4.44	-0.23	-1.97	-11.1	-5.47	-3.82	-20.34	-4.62	6.3	-23.66	-2.16	0.47	-51.78	-13.47	-15.55	8.48	-3.65
UM0119639_01_LP2-006-b-T-OK_M013	Cilostazol	SIGMA	-29.55	-30.73	0.39	-24.45	0.66	-7.16	-25.08	-5.38	4.04	5.16	-11.46	1.28	-12.77	9.04	-6.27	-54.12	5.48	-2.35	-0.05	-7.97
UM0118121_01_LP2-001-b-T-OK_E013	Cimetidine	PRESTWICK	-9.34	-20.53	0.78	-9.13	1.17	-16.7	-10.64	-17.31	-2.65	-18.71	-10.84	-0.49	-11.74	-4.6	-18.43	-35.35	10.67	-25.17	-15.38	-21.7
UM0119675_01_LP2-006-b-T-OK_O019	Cimetidine	SIGMA	2.02	-63.15	-0.51	-42.99	1.73	-26.35	-27.48	-28.25	-4.39	-13.07	-15.33	-1.81	-7.61	-7.31	-6.01	-32.04	15.16	34.23	-20.99	-15.22
UM0118439_01_LP2-002-b-T-OK_J018	Cinchonine	PRESTWICK	-10.69	-7.28	-0.37	-15.42	-1.95	-13.67	-22.67	-25.45	-9.46	-27.88	-3.53	-2.59	-15.87	-4.87	-3.16	-49.34	-19.68	6.85	-27.81	-9.33
UM0120407_01_LP2-008-b-T-OK_P004	CINEOLE	MICROSOURCE	33.58	-9.78	2.92	12.45	-2.46	23.62	-14.09	-45.33	1.54	9.52	-3.21	0.53	-28.16	-2.65	4.01	-55.62	28.42	-10	8.17	5.32
UM0121334_01_LP2-008-b-T-OK_N014	CINNARAZINE	MICROSOURCE	-38.93	-32.62	-3.7	-15.75	-3.68	-0.2	-4.08	9.85	0.52	24.8	-1.03	3.2	-13	10.12	0.35	-17.35	-22.18	3.94	-5.5	11.29
UM0118169_01_LP2-001-b-T-OK_H018	Cinnarizine	PRESTWICK	-33.84	8.4	-0.79	3.8	0.48	5.54	-3.22	15.36	-7.77	18.7	-3.75	1.06	34.51	-2.56	4.43	-12.32	-3.36	3.29	-3.89	-5.02
UM0119253_01_LP2-004-b-T-OK_L010	CINOBUFAGIN	BIOMOL	99.13	98.96	95.74	97.44	99.16	99.88	98.96	99.96	99.8	97.42	93.3	98.51	96.99	98.96	99.51	99.94	88.75	99.88	99.61	95.4
UM0118289_01_LP2-003-b-T-OK_K022	Cinoxacin	PRESTWICK	-5.61	-15.02	-0.47	8.47	-2.33	-10.46	-3.2	-9.43	0.08	-4.35	7.91	-0.34	2.56	-9.23	18.16	-81.99	3.21	-1.14	9.25	-5.06
UM0119000_01_LP2-004-b-T-OK_G014	Ciprofibrate	PRESTWICK	10.77	-65.18	0.99	-40.06	-1.53	-12.34	-15.56	-11.73	10.73	-24.03	-1.69	-1.14	-9.49	-7.44	-8.26	-86.6	-47.59	-20.54	-17.2	1.21
UM0121405_01_LP2-009-b-T-OK_D018	CIPROFLOXACIN	MICROSOURCE	-2.51	-48.63	81.78	18.25	21.36	-1.57	15.65	13.75	0.86	-8.06	51.27	45.95	-36.03	-3.15	17.21	-23.82	31.09	18.06	31.34	47.8
UM0118123_01_LP2-001-b-T-OK_G008	Ciprofloxacin hydrochloride	PRESTWICK	13.44	-31.71	3.53	-15.29	0.3	-13.33	-24.73	-6.8	-6.73	-9.65	-10.67	0.02	81.77	-7.55	-1.4	-16.51	-2.26	6.5	8.57	-14.12
UM0119715_01_LP2-006-b-T-OK_I014	Cirazoline hydrochloride	SIGMA	-26.27	-26.17	4.27	-25.1	2.19	-19.92	-7.73	-22.33	2.23	-36.65	3	0.34	-0.27	9.01	-6.16	-24.02	-20.62	18.25	-13.47	9.67
UM0120106_01_LP2-007-b-T-OK_P011	cis-(±)-8-OH-PBZI hydrobromide	SIGMA	28.28	18.54	2.93	-25.42	-1.13	13.14	-1.4	30.05	0.41	12.63	-5.37	-0.37	-6.39	-10.82	-15.95	37.59	18.86	66.3	39.42	3.76
UM0119555_01_LP2-005-b-T-OK_P018	cis-4-Aminocrotonic acid	SIGMA	22.41	41.04	-5.75	-4.54	-1.18	-12.62	5.27	-8.5	7.34	-1.76	3.42	-1.58	45.38	-1.49	-6.58	0.29	39.98	-60.08	10.95	4.37
UM0119539_01_LP2-005-b-T-OK_L020	cis-Azetidine-2,4-dicarboxylic acid	SIGMA	-24.71	-17.83	0.21	-29.8	-1.23	-20.61	-10.71	-8.24	11.42	-5.54	-5.05	0.82	-3.89	4.96	-1.43	-34.32	0.12	-21.28	-13.29	-26.23
UM0118672_01_LP2-002-b-T-OK_E022	Cisapride	PRESTWICK	28.08	18.2	-0.52	-12.09	3.33	23.74	-22.99	5.69	-8.11	1.03	-3.31	13.88	19.8	-2.04	-2.97	-3.24	-2.46	-8.55	4.49	17.69
UM0120095_01_LP2-007-b-T-OK_L015	Cisplatin	SIGMA	-31.27	-19.95	2.72	-30.01	-0.89	-24.98	-16.32	-29.07	0.94	-17.36	-8.78	-5.74	1.87	-1.29	-12.2	-63.98	-8.41	-27.44	-10.36	-2.49
UM0121421_01_LP2-008-b-T-OK_F020	CISPLATIN	MICROSOURCE	1.62	-7.02	-0.06	-32.13	0.42	-23.35	-2.42	-13.96	-0.69	-25.81	-11.52	-5.5	-0.97	-6.83	-9.31	-42.32	-40.66	12.06	-24.73	-1.72
UM0118867_01_LP2-003-b-T-OK_K005	Citalopram Hydrobromide	PRESTWICK	-16.41	4.1	-4.38	-8.68	1.12	13.9	2.8	-18.93	-5.15	-3.7	-8.94	0.12	-0.66	-0.3	-20.54	-80.25	-0.83	24.51	-17.98	-4.46
UM0121347_01_LP2-010-b-T-OK_M015	CITICOLINE	MICROSOURCE	-20.28	-30.56	4.02	-26.06	0.08	-7.41	1.73	-20.54	1.86	-11.24	-8.24	-0.51	-5.85	-0.57	-18.64	-34.71	6.89	-58.23	-12.66	-8.78
UM0119647_01_LP2-006-b-T-OK_E013	Citicoline sodium	SIGMA	-19.33	-34.65	0.38	-31.04	1.46	-10.7	-10.32	10.4	0.61	-10.39	-3.12	-4.38	-11.89	-2.93	-9.4	-95.49	-2.96	32.55	-14.89	-9.99
UM0120597_01_LP2-008-b-T-OK_P014	CITIOLONE	MICROSOURCE	36.65	23.55	-4.84	21.22	-3.25	8.27	-9.52	12.57	-0.26	14.77	3.14	-1.21	2.45	-5.29	-18.52	-36.24	38.96	21.82	40.24	-4.26
UM0121511_01_LP2-004-b-T-OK_F005	CITRININ	BIOMOL	15.53	-23.57	3.01	-0.98	-0.48	6.2	16.65	-7.11	0.79	-5.78	-18.92	1.14	-2.57	-0.59	-8.7	-87.24	3.13	-32.49	-8.03	-5.36
UM0120531_01_LP2-010-b-T-OK_O014	CITRININ	MICROSOURCE	40.49	-33.44	0.12	-22.8	-3.02	-4.94	-0.54	-20.18	2.55	11.55	3.03	-3.79	5.8	-4.21	-6.46	-57.65	5.16	-76.29	3.52	-6.98
UM0120428_01_LP2-009-b-T-OK_H011	CITROPTEN	MICROSOURCE	-28.6	-8.79	0.77	-42.61	3.27	-7.79	-1.05	-11.12	0.31	0.61	1.32	-2.77	-36.19	-6.86	10.13	-72.37	7.96	-35.8	-9.93	-1.41
UM0120833_01_LP2-008-b-T-OK_J010	CITRULLINE	MICROSOURCE	1.67	-47.32	3.16	-34.43	-1.91	-14.11	-9.19	-12.76	-2.51	-28.2	-4.8	-1.52	8.58	5.48	3.79	-35.21	-31.62	-3.51	-13.77	0.82
UM0119677_01_LP2-006-b-T-OK_M021	CL 316,243	SIGMA	-8.47	-26.2	0.68	-25.99	0.85	-6.34	-28.49	-9.67	0.08	-23.69	-10.82	-1.97	0.52	4.53	-15.3	-48.68	-9.98	18.98	-12.81	-11.09
UM0121462_01_LP2-010-b-T-OK_E007	CLARITHROMYCIN	MICROSOURCE	-23.7	-17.25	-2.43	-41.54	0.2	-19.74	-4.87	-12.24	2.52	-3.91	-9.2	-1.29	7.01	-3.83	-5.36	-57.42	4.71	-21.47	-8.06	-5.71
UM0118647_01_LP2-002-b-T-OK_K021	Clebopride maleate	PRESTWICK	-4.8	0.38	1.41	1.16	1.78	1.87	-6.07	-14.25	-2.9	-11.55	5.84	2.49	5.61	9.56	4.33	-26.31	-11.51	12.53	-8.17	8.15
UM0118582_01_LP2-009-b-T-OK_A010	CLEMASTINE	MICROSOURCE	91.88	96.15	2.74	35.23	18.18	99.36	21.74	92.18	16.61	82.67	44.52	48.65	-6.43	18.25	48.14	57.81	96.37	98.71	68.23	83.61
UM0118582_01_LP2-001-b-T-OK_N014	Clemastine fumarate	PRESTWICK	22.77	75.02	8.35	31.84	14.23	97.39	3.64	72.18	11.45	66.66	18.64	35.94	32.8	12.14	5.82	0.56	62.02	96.38	9.73	28.29
UM0118170_01_LP2-001-b-T-OK_N015	Clemizole hydrochloride	PRESTWICK	3.26	-12.96	19.68	-32.12	-2.95	10.14	5.54	27.63	-4.37	3.65	-3.58	12.87	-18.2	10.85	-23.81	-32.39	11.86	-24.55	-19.73	2.52
UM0118649_01_LP2-002-b-T-OK_E011	Clenbuterol hydrochloride	PRESTWICK	-33.58	10.73	0.43	-19.05	0.33	-9.93	-3.34	-17.26	-8.5	-18.06	-0.31	-4.16	-6.4	-2.71	-3.4	-13.3	-34.64	-40.7	6.2	-9.43
UM0118126_01_LP2-003-b-T-OK_F005	Clidinium bromide	PRESTWICK	-28.37	-20.67	2.16	-8.92	1.47	-1.36	11.87	-17.71	-1.34	7.56	1.86	1.31	-9.39	-3.58	12.66	-50.48	11.51	-26.1	-10.03	-3.5
UM0118125_01_LP2-001-b-T-OK_K016	Clindamycin hydrochloride	PRESTWICK	-14.69	-17.6	-0.42	-16	-0.82	-9.46	6.02	-15.63	-7.59	-24.53	-9.01	-5.85	-26.91	-1.61	-27.85	-37.13	-7.35	-43.85	-14.9	4.99
UM0119018_01_LP2-003-b-T-OK_B014	Clioquinol	PRESTWICK	81.64	84.94	69.6	54.66	66.35	97.2	60.33	78.87	90.7	20.2	13.37	72.91	56.91	82.37	70.51	9.01	65.71	80.52	74.22	46.34
UM0118086_01_LP2-003-b-T-OK_M004	Clobetasol propionate	PRESTWICK	42.22	20.39	4.3	60.88	83.5	54.22	58.69	65.05	89.99	22.33	56.21	10.9	68.89	81.01	91.51	68.49	69.02	69.6	67.76	79.34
UM0118916_01_LP2-004-b-T-OK_O020	Clocortolone pivalate	PRESTWICK	18.9	-39.44	-3.75	19.6	55.42	-51.89	-5.34	13.75	14.08	-12.2	36.9	-1.19	18.94	66.1	73.54	28.5	44.06	-1.46	45.79	68.5
UM0119749_01_LP2-006-b-T-OK_O020	Clodronic acid	SIGMA	14.01	-4.69	-0.72	-28.03	0.68	-10.64	-22.7	-27.48	0.16	-13.15	-16.4	-2.52	-13.32	-10.4	-14.53	2.29	9.29	-35.64	-14.89	-23.08
UM0118587_01_LP2-002-b-T-OK_K013	Clofazimine	PRESTWICK	68.41	87.17	50.33	7.46	72.63	78.72	72.5	97.71	93.57	89.74	76.09	66.02	64.09	47.76	98.54	97.94	66.48	99.39	75.98	83.76
UM0119683_01_LP2-006-b-T-OK_E004	Clofibrate	SIGMA	-11.05	-14.69	0.03	-20.9	1.39	-6.94	-7.45	-24.5	-1.85	-11.65	4.4	0.31	-6.4	-2.67	10.17	-67.05	1.63	-11.59	-15.92	-5.31
UM0053248_02_LP2-003-b-T-OK_M008	Clofibric acid	PRESTWICK	-43.78	-45	-5.32	-17.36	1.83	-17.05	-28.31	-50.12	-3.64	-10.47	-23.98	-0.31	3.2	-6.24	-27.43	-113.61	-5.72	5.14	-36.27	-4.49
UM0118584_01_LP2-001-b-T-OK_P020	Clofilium tosylate	PRESTWICK	36.13	69.08	77.67	43.54	1.32	94.81	51.41	76.23	48.01	11.8	54.44	90.97	-13.13	22.02	14.52	26.95	85.48	65.85	31.49	31.53
UM0120605_01_LP2-009-b-T-OK_N014	CLOFOCTOL	MICROSOURCE	40.09	40.06	17.85	31.31	44.37	55.78	29.03	50.74	53.31	33.76	22.86	56.46	-6.79	27.5	-8.14	-2.44	46.96	73.84	26.29	60.71
UM0118646_01_LP2-002-b-T-OK_O015	Clomiphene citrate (Z,E)	PRESTWICK	94.01	95.53	97.3	96.56	97.32	99.7	48.97	98.22	97.5	84.47	65.1	93.67	94.91	79.15	86.83	97.74	91.82	98.85	97.51	92.11
UM0051903_01_LP2-001-b-T-OK_F020	Clomipramine hydrochloride	PRESTWICK	-7.83	-22.72	1.63	-0.44	1.22	7.51	-2.51	-1.22	-10.11	3.24	-0.53	2.37	-0.77	11.8	11.2	-24.85	-2.43	-6.7	-9.14	1.13
UM0118128_01_LP2-001-b-T-OK_B018	Clonidine hydrochloride	PRESTWICK	5.22	3.72	-4.51	-27.22	-0.18	-1.62	8.13	-6.76	-6.12	-33.76	-17.66	-5.8	-10.01	-13.66	-23.86	-10.89	-21.56	-17.51	-6.18	-22.21
UM0119659_01_LP2-006-b-T-OK_A006	Clonidine hydrochloride	SIGMA	72.31	63.48	7.87	-18.2	-1.54	13.6	-6.5	2.9	11.91	-19.26	5.72	2.68	-18.58	0	2.3	-7.69	10.94	-28.45	11.65	31.04
UM0118645_01_LP2-002-b-T-OK_G009	Clopamide	PRESTWICK	6	-8.39	-0.85	-19.55	2.63	0.06	-27.18	-31.52	-6.57	8.26	4.51	-4.56	11.01	-8.24	-7.67	-30.54	-18.99	-50.02	17.99	-3.87
UM0118129_01_LP2-003-b-T-OK_O008	Cloperastine hydrochloride	PRESTWICK	2.55	33.21	-4.09	-9	0.32	52.26	-6.11	-0.54	-5.86	32.28	-9.71	1.27	30.09	1.01	-21.93	-43.71	22.67	69.56	-14.09	20.13
UM0121406_01_LP2-009-b-T-OK_F020	CLOPIDOGREL SULFATE	MICROSOURCE	-12.64	-9.57	1.82	-33.46	-0.72	-1.35	5.27	-30.34	-1.44	-13.63	-7.94	-1.88	-19.54	6.13	-1.25	-76.46	-7.26	-30.93	-9.35	10.37
UM0121316_01_LP2-010-b-T-OK_M004	CLOPIDOL	MICROSOURCE	-11.46	-41.39	-0.71	0.47	0.2	-8.15	4.07	-31.71	4.66	4.15	-3.21	1.94	-11.22	-8.05	-10.19	-20.49	6.7	-22.7	-0.25	-16.39
UM0118650_01_LP2-002-b-T-OK_E009	Clorgyline hydrochloride	PRESTWICK	19.33	-4.9	1.55	-22.64	0.34	10.27	-10.92	-1.19	6.07	3.27	0.85	-0.95	-3.83	-5.62	-9.25	-16	-22.87	10.1	47.02	-1.57
UM0118917_01_LP2-002-b-T-OK_L021	Clorsulon	PRESTWICK	-25.59	-33.03	-1.74	-16.81	1.41	-4.67	-17.51	-19.51	-5.84	-16.63	-7.58	-4.1	-11.11	-11.51	-13.59	-55.28	-12.26	-42.93	-22.97	-14.55
UM0118174_01_LP2-001-b-T-OK_F016	Clotrimazole	PRESTWICK	57.2	94.05	63.07	56.24	57.66	96.71	45.11	86.78	50.68	37.07	37.71	68.1	25.05	32.41	52.82	87.77	83.93	98.76	67.32	54.51
UM0120820_01_LP2-008-b-T-OK_N017	CLOVANEDIOL DIACETATE	MICROSOURCE	-14.21	-4.52	5.02	-15.45	-2.45	-16.87	9.16	-7.5	0.3	-8.94	-11.41	-0.86	7.51	4.6	7.34	-20.69	0.31	-23.03	-13.21	-5.01
UM0118783_01_LP2-001-b-T-OK_F013	Cloxacillin sodium salt	PRESTWICK	-14.49	-20.15	0.07	-14.51	-0.91	-15.52	-12.32	1.76	-3.95	-17.96	3.62	-0.55	-8.9	0.59	-0.93	-30.77	-0.66	-18.29	-8.43	-14.98
UM0121255_01_LP2-009-b-T-OK_C010	CLOXYQUIN	MICROSOURCE	66.61	86.91	2.21	-59.77	61.7	72.17	45.69	-8.03	40.33	23.44	46.09	2.09	44.81	27.31	17.6	45.6	52.49	65.87	46.52	84.97
UM0118592_01_LP2-002-b-T-OK_E021	Clozapine	PRESTWICK	-11.23	-44.67	-0.03	-35.12	1.34	-10.6	-29.16	-48.11	-10.9	-21.19	-36.6	-5.33	-3.71	-9.06	-10.92	-23.86	-26.35	-55.9	-0.63	-20.89
UM0119736_01_LP2-006-b-T-OK_O014	CNQX disodium	SIGMA	-2.12	-32.49	-3.49	-29.88	1.94	-6.69	-6.11	-12.88	-2.04	-8.05	-16.12	2.04	-7.56	-0.33	-8.36	5.77	5.07	-36.81	-7.34	10.9
UM0119686_01_LP2-006-b-T-OK_I019	CNS-1102	SIGMA	-20.08	-4.59	5.8	-5.17	0.9	-1.95	1.27	42.95	-7.2	-13.49	10.27	4.07	7.4	15.51	-5.28	-6.18	10.16	47.8	10.2	44.26
UM0121495_01_LP2-010-b-T-OK_N022	COENZYME B12	MICROSOURCE	12.36	-28.92	-0.02	-7.09	-1.56	-13.54	-1.27	-17.76	0.16	8.61	-2.96	-5.06	-0.34	-5.34	-10.41	-25.61	8.81	-19.88	-7.34	-13.32
UM0120570_01_LP2-011-b-T-OK_A020	COENZYME Q10	MICROSOURCE	92.2	31.28	-3.22	4.68	1.07	-6.74	-31.21	3.62	-0.02	-3.1	-1.94	4.53	-13.6	-2.16	12.58	5.69	-15.27	22.86	19.33	-3.53
UM0120519_01_LP2-010-b-T-OK_I010	COLCHICEINE	MICROSOURCE	86.5	95.77	96.87	92.48	90.36	98.48	95.87	97.9	97.99	57.93	86.24	93.93	87.37	76.4	89.81	97.82	93.53	98.7	90.91	81.02
UM0118594_01_LP2-002-b-T-OK_I007	Colchicine	PRESTWICK	93.2	98.13	98.59	92.58	97.86	99.77	95.83	98.98	97.67	81.62	84.63	95.07	91.99	93.44	98.78	99.26	88.34	97.16	96.14	86.58
UM0121266_01_LP2-010-b-T-OK_M014	COLFORSIN	MICROSOURCE	-6.48	-7.93	-0.89	-29.37	-0.9	43.82	11.9	-11.65	-1.19	-6.93	33.24	-8.95	15.26	9.42	8.64	31.4	-19.71	-46.46	22.54	27.84
UM0121428_01_LP2-009-b-T-OK_E010	COLISTIMETHATE SODIUM	MICROSOURCE	-27.62	2.34	0.1	-13.25	2.24	-7	-30.06	-35.15	-0.62	-9.23	-12.94	-1.26	-15.22	-4.96	17.81	-88.83	-3.26	-51.44	-12.47	-3.27
UM0118673_01_LP2-002-b-T-OK_B013	Colistin sulfate	PRESTWICK	44.22	0.68	2.15	6.38	0.31	-7.84	2.65	2.21	-6.18	-6.37	-6.97	-3.01	-1.99	-4.45	1.99	16.45	10.3	40.29	-8.94	2
UM0127836_01_LP2-012-b-T-OK_D019	Compound 52	Calbiochem	6.01	-20.36	4.54	-15.35	0.66	17	-14.01	24.48	-2.36	-16.24	39.89	3.9	12.73	3.28	34.25	-10.07	13.98	-10.18	-3.28	23.84
UM0127837_01_LP2-012-b-T-OK_D020	Compound 56	Calbiochem	16.26	34.86	1.34	-4.45	-8.52	20.47	-24.83	42.47	-2.96	27.62	25.69	14.45	21.65	21.17	41.75	-5.84	26.47	23.96	6.73	14.66
UM0118958_01_LP2-004-b-T-OK_I008	Condelphine	PRESTWICK	14.04	-25	1	-31.59	-0.32	-20.13	-12.74	-16.65	-10.57	-13.53	-14.05	-1.07	-10.78	5.1	-4.41	-95.6	-13.13	-9.9	0.37	-2.02
UM0118591_01_LP2-002-b-T-OK_P018	Conessine	PRESTWICK	35.42	30.2	-0.5	6.26	-0.57	14.46	2.94	42.68	8.44	3.89	15.44	6.31	-16.36	7.5	-33.96	-8.93	34.77	7.46	14.44	-4.43
UM0121109_01_LP2-011-b-T-OK_J003	CONIFERYL ALCOHOL	MICROSOURCE	2.08	-12.56	-1.33	-32.52	2.24	0.7	9.38	-21.69	-0.96	-7.24	20.01	-1.75	-12.77	-4.9	5.8	28.15	5.21	-9.86	-1.73	-1.63
UM0120838_01_LP2-008-b-T-OK_J018	CONIINE	MICROSOURCE	-12.7	-32.14	0.74	-37.83	-3.36	-23.14	-10.06	-3.76	0.61	-34.01	-12.81	-2.24	15.51	-1.18	-1.43	-45.3	-27.1	16.55	-16.74	-5.76
UM0120477_01_LP2-009-b-T-OK_H022	CONVALLATOXIN	MICROSOURCE	98.69	98.95	96.81	98.32	98.99	99.97	98.91	99.96	99.41	96.22	91.62	98.84	98.19	99.46	99.28	99.95	95.57	99.9	98.97	96.84
UM0118180_01_LP2-002-b-T-OK_H014	Convolamine hydrochloride	PRESTWICK	-25.54	8.32	5.78	-27.12	-0.09	10.22	-2.51	-10.56	5.92	11.56	-2.37	-4.24	-5.94	-6.75	10.34	-15.17	-13.54	14.08	-14.62	-11.01
UM0118182_01_LP2-002-b-T-OK_G004	Coralyne chloride hydrate	PRESTWICK	67.55	79.02	88.01	86.17	57.45	97.47	87.62	88.93	96.34	38.96	49.84	82.33	56.38	57.94	81.42	77.71	72.17	51.37	84.01	43.13
UM0120168_01_LP2-007-b-T-OK_H012	Cortexolone	SIGMA	-29.61	-49.01	2.88	-11.13	1.84	-52.28	-5.91	-13.4	-1.51	-20.3	-4.36	-3.15	-2.24	-0.79	-22.5	-98.67	-5.42	14.72	-11.08	2.11
UM0120173_01_LP2-007-b-T-OK_H018	Cortexolone maleate	SIGMA	13.66	-2.43	6.61	-21.26	10.6	9.15	3.18	27.46	5.66	6.66	20.9	-2.79	43.52	32.45	16.95	-72.61	30.62	85.5	31.07	37.85
UM0118575_01_LP2-002-b-T-OK_G006	Corticosterone	PRESTWICK	-26.94	-17.54	-0.73	-18.24	11.55	-45.34	-11.39	-35.13	-7.45	1.57	7.51	-2.3	-1.56	14.45	-71.67	-33.48	-35.74	-89.47	32.47	15.42
UM0118185_01_LP2-001-b-T-OK_H008	Cortisone	PRESTWICK	0.13	-26.87	2.23	2.2	-2.27	-26.56	-28.65	-3.86	-6.51	-25.53	-14	2.31	-11.09	-3.34	8.37	-21.89	-4.12	14.83	-18.18	-6.83
UM0119661_01_LP2-006-b-T-OK_K017	Cortisone 21-acetate	SIGMA	-24.81	-26.56	2.68	-37.82	0.56	-23.14	-24.95	-28.61	-6.29	-16.75	-3.76	-1.14	-17.6	-0.88	-5.09	-82.25	-14.34	7.99	-15.89	-7.26
UM0119352_01_LP2-005-b-T-OK_K021	CORYDALINE	BIOMOL	-2.86	-29	0.74	-36.47	1.52	-15.42	2.14	-3.73	9.75	-4.18	-2.31	-0.53	14.53	-2.72	15.58	-20	14.07	21.81	-5.47	11.45
UM0119450_01_LP2-005-b-T-OK_E014	CORYNANTHINE	BIOMOL	-10.35	-54.97	0.63	-45.88	-0.68	-15.22	-21.23	-5.15	-1.62	-4.4	-8.38	4.62	-0.17	-4.94	-10.76	-38.96	-22.03	-37.86	-11.33	-18.09
UM0118641_01_LP2-002-b-T-OK_D018	Corynanthine hydrochloride	PRESTWICK	-13.23	-17.7	-2.82	-33.85	0.59	-6.31	-21.93	-25.24	-9.01	-9.14	-24.84	-8.29	-16.84	-6.4	-10.7	-22.78	-31.45	-17.87	-32.4	-8.56
UM0120550_01_LP2-010-b-T-OK_L012	COSMOSIIN	MICROSOURCE	-18.3	-15.45	-0.34	-31.67	1.65	2.37	-4.82	-8.91	2.05	-3.11	-7.6	-4.55	-2.36	-7.05	-9.26	-11.39	5.23	-44.22	-1.91	0.79
UM0121120_01_LP2-011-b-T-OK_A022	COSMOSIIN HEXAACETATE	MICROSOURCE	94.33	72.43	1.47	28.22	10.97	-16.71	4.84	68.17	32.51	-31.26	42.4	-10.2	22.3	35.2	22.52	43.2	35.08	64.91	20.85	40.62
UM0120924_01_LP2-010-b-T-OK_H007	COTARNINE CHLORIDE	MICROSOURCE	-21.54	7.08	0.31	-29.56	0.01	-17.5	12.72	8.91	2.13	-4.84	-4.66	2.29	5.85	-3.5	3.77	-18.09	-0.49	-12.95	-3.93	-2.15
UM0118187_01_LP2-009-b-T-OK_G010	COTININE	MICROSOURCE	-52.89	-24.39	-0.84	-38.74	2.37	33.87	-6.25	-10.64	-0.55	7.83	-11.9	-2.44	57.11	-5.38	23	-67.14	-1.69	-72.78	-12.63	-7.94
UM0118187_01_LP2-001-b-T-OK_A006	Cotinine (-)	PRESTWICK	31.44	12.82	0.86	19.77	-0.61	-7.19	-9.27	1.34	3.28	-4.08	2.68	-3.42	-24.84	-1.61	-8.49	21.22	20.28	-14.1	12.66	-6.77
UM0119343_01_LP2-005-b-T-OK_O017	COTININECARBOXYLIC ACID, trans-4-	BIOMOL	-1.46	20.88	-2.2	-47.69	0.07	-4.68	0.71	-7.87	6.6	1.48	-12.47	2.42	-9.78	3.42	15.63	-0.45	23.47	-45.93	20.45	-13.99
UM0120614_01_LP2-011-b-T-OK_B010	COUMARIN	MICROSOURCE	53.52	31.96	1.38	-18.79	3.51	-19.27	17.4	8.41	0.15	-1.32	-14.42	-0.67	1.67	1.06	3.54	4.53	12.55	15.55	-6.6	-17.67
UM0121000_01_LP2-010-b-T-OK_H008	COUMARINIC ACID METHYL ETHER	MICROSOURCE	-21.6	-0.14	0.87	-22.8	0.9	-27.88	2.81	8.18	2.81	-11.38	-0.19	-1.74	1.32	-6.02	-2.39	-17.48	5.83	-35.34	-11.56	-6.53
UM0119157_01_LP2-004-b-T-OK_P007	COUMERMYCIN A1	BIOMOL	-1.3	1	1.37	-0.85	1.62	-5.61	-19.01	4.28	-8.85	12.87	4.33	-0.94	-24.67	-0.07	-20.3	9.33	39.55	-20.54	15.02	-8.29
UM0119469_01_LP2-005-b-T-OK_N009	COUMESTROL	BIOMOL	1.39	-35.63	-2.47	-18.44	-1.65	-22.09	-10.94	-3.28	-5.36	7.67	-2.78	5.16	-4.25	-3.36	6.91	-18.15	15.67	-26.83	22.76	-18.03
UM0120351_01_LP2-011-b-T-OK_E013	COUMOPHOS	MICROSOURCE	-4.06	0.58	-1.34	-32.82	2.76	0.86	-9.21	-16.28	0.96	-11.8	-18.45	0.91	-13.17	1.52	-16.08	-3.41	9.87	-2.93	-3.99	-0.09
UM0119618_01_LP2-006-b-T-OK_G015	CP55940	SIGMA	-13.25	-1.02	3.54	-46.61	1.94	-21.62	-12.92	0.73	-0.46	-34.73	3.18	-3.21	4.28	4.53	-7.8	-85.13	-12.04	10.55	-7.25	-11.74
UM0119681_01_LP2-006-b-T-OK_E008	CPCCOEt	SIGMA	-27.13	-18.54	2.76	-48.62	2.42	-10.88	-29.51	0.73	-4.4	-25.86	-3.19	-0.87	1.09	-2.2	3.38	-77.11	-19.8	-11.96	-13.76	-21.84
UM0120041_01_LP2-007-b-T-OK_M020	CR 2249	SIGMA	-14.51	-23.1	-1.82	-6.92	-2.4	-19.26	-30.52	0.12	1.62	-20.99	-21.52	-1.59	6.48	3.88	-10.47	-32.62	-9.13	-14.54	-13.61	-5.42
UM0119963_01_LP2-007-b-T-OK_K009	CR 2945	SIGMA	3.11	10.04	1.66	-24.51	3.58	-21.3	-6.07	-5.44	-0.78	-28.42	3.43	-6.84	29.44	5.36	1	-27.85	12.12	-60.7	-13.46	-0.34
UM0120396_01_LP2-008-b-T-OK_B015	CRASSIN ACETATE	MICROSOURCE	17.08	49.15	0.85	-13.58	0.43	-11.02	20.63	-0.72	-0.63	14.45	-2.17	-0.92	15.21	3.15	-3.15	14.41	15.72	-8.12	-10.36	8.13
UM0120900_01_LP2-010-b-T-OK_C010	CREATININE	MICROSOURCE	19.92	-20	-2.12	-10.07	-1.61	-5.91	9.46	9.87	-0.64	8.82	-7.5	-1.95	2.14	-1.72	-21.44	16.36	16.41	-8.62	-13.69	-13.29
UM0120665_01_LP2-009-b-T-OK_I010	CRESOL	MICROSOURCE	-33.66	-20.05	0.46	-14.34	1.13	-9.81	-29.56	-21.67	2.69	2.19	-7.47	-0.82	-6.77	-2.6	-6.79	-91.26	-15.5	-29.95	-5.59	7.5
UM0053256_02_LP2-013-b-T-OK_E009	CRESOPYRINE	MICROSOURCE	-19.86	-0.72	-1.86	-49.63	0.12	0.51	-10.64	-0.03	-0.12	-4.16	-4.14	1.2	-16.92	-3.33	-10.54	-27.42	0.17	-12.25	-4.99	0.57
UM0120898_01_LP2-009-b-T-OK_O019	CRINAMINE	MICROSOURCE	82.95	97.84	91.7	68.77	95.53	98.46	94	98.84	97.52	81.7	85.39	96.79	87.88	98.47	93.97	84.16	94.16	97.05	93.15	95.58
UM0118828_01_LP2-003-b-T-OK_D005	Cromolyn disodium salt	PRESTWICK	0.45	-27.84	0.63	-2.09	1.69	-6.49	-8.64	-32.18	-3.72	-2.97	-15.82	0.12	-23.35	2.97	6.74	-68.98	0.72	0.47	-13.07	-3.34
UM0119019_01_LP2-003-b-T-OK_P004	Crotamiton	PRESTWICK	11.2	-2.76	4.06	-2.7	0.57	-9.39	-25.41	13.72	-5.43	-8.03	10.12	-0.97	-26.24	-4.96	-13.82	15.66	28.02	12.81	7.38	-0.95
UM0119403_01_LP2-005-b-T-OK_I014	CRYPTOTANSHINONE	BIOMOL	-41.09	-39.3	4.98	-57.1	0.82	-17.35	-3.18	-1.61	10.34	-18.59	-8.38	-3.37	4.58	-1.94	-21.43	-32.98	-5.43	-33.98	-15.68	-20.85
UM0128569_01_LP2-012-b-T-OK_E018	CTPB	EMD	-25.22	-46.66	-1.22	-69.87	2.04	-9.09	-16.07	-26.23	-0.67	-18.77	-15.85	-3.19	9.78	-2.64	28.82	-40.57	-22.28	-25.85	-14.36	0.94
UM0121192_01_LP2-011-b-T-OK_D008	CUNEATIN METHYL ETHER	MICROSOURCE	15.49	-22.88	-2.29	-14.38	2.92	-25.92	-12.77	-49.54	4.55	-21.35	-45.27	-1.23	-31.23	-7.6	-16.93	-13	1.94	3.92	-4.14	-7.03
UM0119158_01_LP2-004-b-T-OK_L009	CURCUMIN	BIOMOL	25.59	-26.17	6.49	-34.03	3.62	-3.21	17.88	4.88	26.9	12.71	48	3.07	16.13	18.18	9.79	-26.62	35.42	6.33	14.86	26.22
UM0120521_01_LP2-010-b-T-OK_O006	CURCUMIN	MICROSOURCE	69.23	0.72	-1.33	-17.83	5.57	28.41	51.22	16.3	36.85	33.27	77.24	26.26	42.86	30.76	33.1	62.62	72.05	42.44	54.79	52.41
UM0120183_01_LP2-008-b-T-OK_M003	CV-3988	SIGMA	-10.82	-48.49	1.03	-1.59	-0.24	16.99	-1.33	-29.14	-2.88	1.17	2.48	0.63	-3.18	-0.91	-2.03	4.15	-14.8	30.73	-3.45	-0.3
UM0119745_01_LP2-006-b-T-OK_A016	CX 546	SIGMA	22.03	34.23	1.36	-0.89	-1.17	-1.23	0.15	20.03	-3.77	-8.8	9.66	2.45	-12.98	-1.37	1.72	0.71	7.59	20.96	1.49	-5.54
UM0118488_01_LP2-002-b-T-OK_G008	Cyanocobalamin	PRESTWICK	-13.87	-27.97	2.24	-23.92	1.83	-4.88	-24.13	-28	-8.1	-0.66	16.83	-2.71	-5.9	-4.52	-9.32	-31.96	-37.02	-8.28	19.98	0.51
UM0118918_01_LP2-004-b-T-OK_O022	Cyclacillin	PRESTWICK	16.16	-3.23	-3.38	-0.69	-1.17	-11.38	-21.86	6.87	-13.11	1.38	-6.62	-0.98	-16.77	-0.33	-43.62	29.38	16.77	19.89	-22.72	13.15
UM0121368_01_LP2-009-b-T-OK_M010	CYCLIZINE	MICROSOURCE	14.92	-15.23	0.68	-27.95	0.66	-5.53	-26.36	-17.86	-1.93	-3.86	4	2.74	-3.8	-1.05	3.4	-54.56	-6.04	-23.73	-8.42	12.96
UM0118675_01_LP2-002-b-T-OK_F021	Cyclizine hydrochloride	PRESTWICK	-15.44	-37.93	-0.93	-28.71	-0.35	-11.81	-18.19	-12	-8.44	-12.53	-14.96	-6.51	-4.7	0.09	-14.52	-26.51	-27.97	-29.08	0.52	-4.71
UM0118676_01_LP2-002-b-T-OK_I012	Cyclobenzaprine hydrochloride	PRESTWICK	-10.96	2.71	8.2	-2.51	-0.16	14.49	-16.35	-10.77	-4.35	2.37	0.07	2.85	7.52	3.14	2.47	-16.15	17.25	26.11	-2.14	14.21
UM0120443_01_LP2-009-b-T-OK_F004	CYCLOCREATINE	MICROSOURCE	-5.88	11.79	2.87	-25.13	2.59	-5.8	-31.46	3.16	-0.79	-5.17	-6.37	0.53	6.29	-1.67	-9.63	-42.29	-11.46	-49.32	-2.03	10.75
UM0118809_01_LP2-003-b-T-OK_M022	Cycloheximide	PRESTWICK	91.15	98.29	91.49	94.1	97.46	99.31	96.06	99.64	97.07	84.82	81	97.63	93.04	97.64	66.58	93.01	90.75	84.63	92.83	93.68
UM0120455_01_LP2-009-b-T-OK_P014	CYCLOLEUCINE	MICROSOURCE	49.13	5.57	1.28	19.02	-0.51	10.17	1.46	8.21	2.05	9.75	-1.48	-1.41	-24.11	6.55	-17.17	4.96	20.17	-69.1	6.3	-14.07
UM0119159_01_LP2-004-b-T-OK_F013	CYCLOPAMINE	BIOMOL	13.8	-51.95	-0.57	-57.25	1.78	-19.5	-22.45	-11.17	11.75	-13.2	-9.08	4.67	-17.48	-7.51	-17.72	-99.05	-40.25	-17.61	-9.93	-0.57
UM0119020_01_LP2-004-b-T-OK_G009	Cyclopenthiazide	PRESTWICK	15.15	-30.85	0.22	-28.45	3.32	-4.21	-13.18	-18.46	-9.15	-1.12	-18.66	-2.82	-6.72	-4.49	-15.74	-88.24	-26.34	-25.67	-14.39	1.32
UM0119021_01_LP2-004-b-T-OK_K012	Cyclopentolate hydrochloride	PRESTWICK	2.26	-48.11	4.64	-21.64	0.95	-21.6	-15.4	1.01	-1.7	-8.62	-12.64	-3.06	-14.47	3	-21.82	-111.1	-32.7	-3.2	-20.75	-5.62
UM0119648_01_LP2-006-b-T-OK_A015	Cyclophosphamide monohydrate	SIGMA	34.72	69.27	2.77	11.48	-1.21	16.27	6.48	27.85	5.93	12.52	7.59	1.21	2.78	-0.81	11.98	19.69	43.57	42.67	34.31	22.4
UM0119160_01_LP2-004-b-T-OK_D015	CYCLOPIAZONIC ACID	BIOMOL	29.1	24.95	0.57	-69.19	4.05	32.91	-10.38	-13.54	-7.3	-35.02	-2.11	-17.08	15.1	-22.26	-23.61	-40.59	-91.41	23.06	-26.88	42.76
UM0118623_01_LP2-002-b-T-OK_G012	Cyclosporin A	PRESTWICK	69.93	55.27	5.4	21.68	0.78	16.48	32.39	56.85	39.89	-7.44	39.63	5.56	25.25	21.19	9.88	28.67	46.25	43.26	14.09	13.9
UM0119689_01_LP2-006-b-T-OK_G008	Cyclothiazide	SIGMA	-20.89	-62.59	4.08	-48.97	0.78	-15.13	-15.99	11.94	1.02	-22.68	4.87	2.05	-8.43	-1.76	-9.1	-70	-11.36	11.28	-19.33	6.58
UM0047347_02_LP2-011-b-T-OK_J018	CYCLOVERATRYLENE	MICROSOURCE	-25.38	2.66	1.2	-11.62	0.27	-15.79	-6.71	-4.7	-1	19.15	-17.11	-7.04	-8.91	27.19	6.4	-17.1	2.68	-14.3	8.42	7.78
UM0120896_01_LP2-009-b-T-OK_E004	CYMARIN	MICROSOURCE	98.91	99.78	96.96	98.04	98.67	99.91	98.93	99.92	99.56	95.67	90.98	98.92	97.67	99.53	99.23	99.84	96.68	99.9	99.45	96.02
UM0118192_01_LP2-001-b-T-OK_E008	Cyproheptadine hydrochloride	PRESTWICK	-3.19	16.28	2.35	-16.71	2.19	-4.14	7.18	11.65	0.79	-7.32	-6.02	-1.27	67.52	0.9	6.98	-17.3	-2.65	-7.27	10.12	-12.41
UM0120640_01_LP2-008-b-T-OK_P016	CYPROTERONE	MICROSOURCE	60.65	32.55	-5.08	7.18	-3.67	-9.1	5.97	18.89	0.47	29.42	18.55	1.5	-14.42	2.77	-0.49	-23.73	49.35	49.94	36.7	5.59
UM0119022_01_LP2-004-b-T-OK_G010	Cyproterone acetate	PRESTWICK	40.74	16.31	4.19	11	1.58	21.87	0.37	31.15	4.66	13.79	21.24	9.32	7.16	8.45	16.51	-43.81	8.83	67	6.98	19.36
UM0119678_01_LP2-006-b-T-OK_O004	Cystamine dihydrochloride	SIGMA	-4.16	-52.62	-1.59	-28.88	-0.07	3.07	-1.93	-19.48	0.8	4.24	-8.81	2.44	-7.56	-5.58	-10.63	-4.74	6.13	-55.73	-13.2	-15.54
UM0119986_01_LP2-007-b-T-OK_A012	Cysteamine hydrochloride	SIGMA	68.72	65.7	3.91	-8.21	-0.32	-4.34	13.15	23.6	-1.22	-10.36	11.49	1.25	30.24	10.97	6.88	70.92	30.75	79.19	15.65	5.55
UM0042538_02_LP2-009-b-T-OK_C018	CYTARABINE	MICROSOURCE	84.48	98.17	94.51	96.09	93.13	99.71	94.8	99.24	98.43	84.8	81.6	97.27	76.94	98.8	96.07	99.38	93.25	99.69	98.9	88.79
UM0120842_01_LP2-008-b-T-OK_L022	CYTIDINE	MICROSOURCE	-13.27	-15.92	-1.28	-5.71	-3.09	-21.51	-12.6	-3.99	-0.94	-5.6	-9.45	-1.19	-1.41	-0.57	-3.82	-22.52	6.48	9.03	-22.52	-12.27
UM0118193_01_LP2-002-b-T-OK_N010	Cytisine (-)	PRESTWICK	-12.85	-23.31	5.48	-30.49	-1.93	-20.58	-16.39	-0.25	-6.67	-0.13	-4.75	6.8	-7.05	2.22	-14.83	-38.39	-14.35	-44.75	-6.03	7.28
UM0119155_01_LP2-004-b-T-OK_D019	CYTOCHALASIN B	BIOMOL	82.88	-12.2	2.73	53.27	23.05	57.44	71.28	76.36	94.16	61.85	66.43	44.18	80.47	68.98	74.35	48.61	66.73	50.19	40.63	77.3
UM0119156_01_LP2-004-b-T-OK_B021	CYTOCHALASIN D	BIOMOL	87.54	95.9	95.39	91.82	93.22	99.11	93.52	97.14	98.3	77.84	84.71	94.66	87.64	93.96	89.58	87.37	88.75	95.34	84.99	89.11
UM0119161_01_LP2-004-b-T-OK_H003	CYTOCHALASIN E	BIOMOL	97.79	98.31	98.97	96.57	89.15	99.14	91.63	99.74	99.66	81.34	91.52	97.9	92.57	99.13	95.71	90.41	90.54	99.19	91.06	93.76
UM0119687_01_LP2-006-b-T-OK_G004	Cytosine-1-beta-D-arabinofuranoside hydrochloride	SIGMA	96.67	98.62	97.98	96.34	93.15	99.8	97.79	99.1	99.66	83.61	88.79	96.71	86.16	98.83	94.5	99.47	85.82	99.85	98.96	89.38
UM0120307_01_LP2-008-b-T-OK_C004	D-609 potassium	SIGMA	8.49	30.84	0.87	-10.69	-0.7	-15.35	4.14	1.17	-0.71	-13.48	-1.88	-1.44	-11.93	-3.14	2.17	12.83	11.95	-20.18	8.32	-11.09
UM0118968_01_LP2-004-b-T-OK_I014	D-cycloserine	PRESTWICK	-5.92	-51.59	6.43	-42.58	-1.4	-5.22	-7.49	-1.66	14.36	-15.11	-0.59	0.28	-17.61	-0.47	-26.82	-93.68	-21.01	-25.05	-7.38	14.12
UM0120599_01_LP2-008-b-T-OK_B016	D-PHENYLALANINE	MICROSOURCE	15.88	14.11	-1.37	-9.75	0.09	-13.78	2.36	20.46	-0.28	-8.54	-0.07	-0.21	2.1	6.08	-1.86	0.75	4.07	-2.36	-13.74	0.77
UM0119737_01_LP2-006-b-T-OK_K018	D-ribofuranosylbenzimidazole	SIGMA	-27.39	-10.13	3.11	-27.53	2.14	-23.12	-28.06	-2.39	-5.74	-10.64	3.22	4.19	-1.14	3.51	-6.51	-75.14	-15.12	-5.8	0.75	-4.76
UM0120199_01_LP2-007-b-T-OK_L022	D-Serine	SIGMA	-4.23	-23.72	2.76	-3.58	-1.03	-21.55	0.45	-0.02	-1.53	-19.96	-8.07	-4.68	12.76	0.78	9.53	-21.26	-25.36	25.03	-8.3	-5.05
UM0119593_01_LP2-005-b-T-OK_L018	D(-)-2-Amino-7-phosphonoheptanoic acid	SIGMA	-19.29	2.2	1.19	-62.64	-0.4	-29.93	-21.96	-5.52	-5.94	-8.4	-9.03	-3.47	-8.54	-2.98	-10.45	-28.97	-3.09	-31.64	-5.72	-25.05
UM0120411_01_LP2-008-b-T-OK_B014	d[-Arg-2]KYOTORPHAN ACETATE	MICROSOURCE	13.85	43.42	1.26	-9.58	-0.79	-22.34	-3.28	0.34	-1	-25.57	-7.9	3.05	-12.41	-3.08	-14.81	1.11	32.83	-3.88	-26.46	2.35
UM0118772_01_LP2-002-b-T-OK_D010	Dacarbazine	PRESTWICK	24.46	96.91	96.09	-22.25	94.6	98.95	13.78	93.85	98.84	67.43	15.28	94.15	90.78	93.37	92.08	93.42	80.05	92.23	89.41	84.78
UM0120341_01_LP2-011-b-T-OK_O013	DACTHAL	MICROSOURCE	-7.08	0.42	0.01	-13.15	2.12	-1.98	-0.02	0.4	0.74	3.1	-0.93	7.75	-26.9	6.23	-22.12	-38.13	7.15	-12.65	5.56	6.3
UM0121464_01_LP2-011-b-T-OK_K006	DACTINOMYCIN	MICROSOURCE	99.11	99.9	98.77	97.93	99.31	99.88	99.65	99.96	99.89	99	93.39	98.81	98.11	99.22	99.17	99.92	98.1	99.92	99.75	96.18
UM0119164_01_LP2-004-b-T-OK_H005	DAIDZEIN	BIOMOL	17.7	0.28	4.55	-43.62	2.14	8.65	-6.41	-2.37	6.58	-12.53	-12.74	5.68	6.42	-3.47	-1.34	-74.68	-6.44	-22.12	37.33	2.71
UM0119283_01_LP2-004-b-T-OK_F022	DAIDZIN	BIOMOL	-4.14	7.24	4.43	-27.38	-0.55	-12.41	-26.35	-2.56	-11.02	-17.11	-7.66	0.4	-4.98	-3.09	-24.05	-27.5	-28.46	-20.08	-4.22	-10.68
UM0121206_01_LP2-011-b-T-OK_N014	DALBERGIONE	MICROSOURCE	-21.49	-18.73	4.12	-22.62	1.01	-1.53	-15.89	-44.05	1.42	-5.74	-9.27	-5.86	-12.45	-1.62	-19.33	-19.7	-4.93	-4.88	-18.91	8.46
UM0120978_01_LP2-010-b-T-OK_F019	DALBERGIONE, 4-METHOXY-4'-HYDROXY-	MICROSOURCE	33.17	-17.41	0.16	68.33	58.59	6.65	98.65	90.79	79.1	35.64	37.81	-4.96	86.15	56.31	-5.77	-42.68	56.77	99.86	43.65	97.22
UM0118202_01_LP2-001-b-T-OK_E012	Danazol	PRESTWICK	13.54	-12.13	2.64	-7.05	1.13	-23.68	-4.15	-1.91	-7.91	-5.99	3.51	-1.76	5.47	8.2	2.97	-15.92	-12.92	-42.25	-8.17	-8.64
UM0119767_01_LP2-006-b-T-OK_H007	Dantrolene sodium	SIGMA	-8.84	-58.49	1.56	-24.83	2.77	-10.59	-13.57	14.02	-1.67	-24.11	3.43	2.39	-17.08	2.01	4.46	-44.52	-1.95	18.25	-11.81	1.84
UM0118704_01_LP2-001-b-T-OK_L004	Dantrolene sodium salt	PRESTWICK	1.95	-3.25	4.03	17.28	-0.76	16.82	5.87	33.55	18.43	-6.99	13.77	22.13	-10.99	6.16	23.49	-5.76	5.4	50.01	19.48	20.05
UM0120635_01_LP2-011-b-T-OK_L021	DANTRON	MICROSOURCE	30.01	19.16	0.1	-15.72	2.35	4.61	-10.2	-2.44	2.55	-2.17	-4.35	2.38	-17.06	14.28	43.61	-4.24	15.46	3.61	1.95	20.25
UM0119697_01_LP2-006-b-T-OK_G022	Daphnetin	SIGMA	-24.76	11.7	2.18	-24.06	0.76	-18.64	-14.65	15.24	-5.61	-14.66	9.7	-4.75	26.91	8.28	-4.48	3.28	5.62	3.81	-4.14	2.16
UM0118204_01_LP2-001-b-T-OK_G011	Dapsone	PRESTWICK	-6.97	-34.61	1.21	-33.61	0.74	5.59	5.56	-10.28	-6.07	-27.85	-20.54	2.37	75.88	-4.23	-23.68	-36.29	-3.58	-39.87	-15.7	-22.11
UM0127943_01_LP2-012-b-T-OK_M003	Dasatinib	LC laboratories	54.07	40.06	10.07	60.68	52.71	83.85	22.1	70.79	76.75	1.79	65.2	-0.11	54.66	74.56	70.8	60.98	51.17	68.17	67.88	52.94
UM0119284_01_LP2-005-b-T-OK_C003	DATISCETIN	BIOMOL	18.66	-7.13	0.07	-11.53	-2.21	11.49	-16.15	-11.67	0.15	-2.97	-25.04	0.14	-20.12	-3.43	-15.07	-16.42	1.59	-35.87	-17.83	-2.84
UM0118677_01_LP2-002-b-T-OK_B015	Daunorubicin hydrochloride	PRESTWICK	98.43	99.32	98.11	96.72	98.89	99.84	98.74	99.45	99.74	95.36	90.23	97.78	98.56	98.55	99	99.95	90.43	99.93	99.3	94.25
UM0119789_01_LP2-006-b-T-OK_B005	DBO-83	SIGMA	33.32	20.21	0.58	-5.52	-1.92	-6.23	-8.57	4.88	4.89	-26.2	9.13	-0.9	-49.09	-4.63	5.94	-47.84	2.87	-36.3	-7.16	-5.37
UM0119775_01_LP2-006-b-T-OK_J007	DCEBIO	SIGMA	-6.42	-53.79	-0.98	-28.73	0.9	-1.34	-24.95	-8.9	-6.01	-25.28	-7.88	-0.42	-16.53	19.75	2.6	-37.71	-19.8	6.3	-12.37	-11.77
UM0120949_01_LP2-010-b-T-OK_D003	DEACETOXY-7-OXISOGEDUNIN	MICROSOURCE	10.08	-16.01	3.64	1.74	-0.31	-17.74	3.81	8.46	0.81	-6.42	6.51	0.92	13.21	-0.27	13.86	-33.28	0.91	-3.85	-5.55	11.21
UM0120933_01_LP2-010-b-T-OK_C018	DEACETOXY-7-OXOGEDUNIN	MICROSOURCE	17.46	-27	0.1	-22.64	-1.65	27.58	18.54	17.07	28.37	13.64	46.18	-1.06	51.16	16.83	25.13	20.87	36.01	48.07	16.24	27.15
UM0120757_01_LP2-008-b-T-OK_D003	DEACETOXY(7)-7-OXOKHIVORINIC ACID	MICROSOURCE	-3.02	29.54	-0.19	-20.98	0.16	-14.23	-1.5	-0.67	-1.18	-24.22	-8.34	-1.5	-0.43	-2.63	4.34	7.79	28.87	-9.09	-6.1	-11.71
UM0119285_01_LP2-005-b-T-OK_O003	DEACETYLCOLCHICINE, N-FORMYL-	BIOMOL	91.89	97.79	96.58	94.5	98.02	99.89	97.03	98.7	98.29	81.37	77.27	96.07	91.19	94.21	99.04	99.49	93.15	98.77	96.2	89.46
UM0120906_01_LP2-010-b-T-OK_K016	DEACETYLGEDUNIN	MICROSOURCE	15	32.89	5.53	43.63	2.23	61.21	33.96	56.96	63.23	24.14	51.25	31.17	54.04	57.26	12.56	11.02	51.47	71.83	46.93	53.03
UM0120719_01_LP2-010-b-T-OK_P003	DEACETYLNOMILIN	MICROSOURCE	-10.32	6.89	1.51	4.73	0.92	-15.64	-12.37	-19.49	0.14	-13.97	7.11	3.61	-23.8	-5.3	-11.91	-36.36	1.21	10.81	13.38	-9.92
UM0118590_01_LP2-002-b-T-OK_K005	Debrisoquin sulfate	PRESTWICK	-23.86	-38.39	-3.54	2.09	-2.09	-9.33	3.95	0.77	-9.86	-5.48	-2.42	0.23	13.34	-0.65	-19.29	-29.9	-24.44	-5.91	-4.35	-15.61
UM0119694_01_LP2-006-b-T-OK_O016	Debrisoquin sulfate	SIGMA	12.13	-8.3	-2.17	-34.39	1.97	-8.13	-9.61	-5.42	4.52	-0.36	-14.33	0.68	-25.16	-5.78	-4.08	-10.41	3.01	35.63	-14.89	-10.57
UM0121066_01_LP2-011-b-T-OK_O007	DECAHYDROGAMBOGIC ACID	MICROSOURCE	-3.89	-23.66	1.96	-29.14	0.03	-18.7	-18.77	-24.45	0.49	-26.7	-23.04	-0.62	-35.54	8.15	-27.88	-19.4	5.64	-33.16	-7.31	-1.12
UM0119023_01_LP2-004-b-T-OK_A017	Decamethonium bromide	PRESTWICK	10.72	21.64	6.34	2.57	0.45	10.27	11.05	46.56	-14.26	-10.61	7.16	-4.26	-27.88	0	-32.73	-30.48	-2.09	-18.73	-27.82	-11.43
UM0119165_01_LP2-004-b-T-OK_B009	DECOYININE	BIOMOL	30.35	29.99	-3.67	-18.12	2.68	-7.39	1.76	18.22	-8.79	6.79	-14.42	3.37	-14.36	-7.6	-2.93	-45.15	-26.17	-1.69	2.69	-17.3
UM0118821_01_LP2-003-b-T-OK_A012	Deferoxamine mesylate	PRESTWICK	60.18	25.85	21.93	-3.82	-2.08	-1.52	7.42	7.18	9.8	33.26	13.09	-3.88	20.8	-2.15	11.68	37.91	32.06	-49.91	4.06	-3.16
UM0119166_01_LP2-004-b-T-OK_N009	DEGUELIN	BIOMOL	93.12	75.27	46.96	81.86	65.48	58.21	77.18	94.93	90.33	46.53	50.83	68.07	32.07	75	90.39	6.82	80.81	97.84	69.62	67.37
UM0120856_01_LP2-009-b-T-OK_K009	DEHYDRO (11,12)URSOLIC ACID LACTONE	MICROSOURCE	-32.57	-5.96	-0.47	-41.15	1.15	7.2	-31.04	-21.31	0.94	1.09	-21.44	-2.17	-11.78	-6.32	-4.7	-33.03	-13.64	-57.5	-4.78	-15.84
UM0120869_01_LP2-009-b-T-OK_A011	DEHYDROABIETAMIDE	MICROSOURCE	77.07	57.3	15.3	7.55	-1.07	30.13	11.16	56.27	-0.97	14.57	3.18	10.51	32.42	2.96	40.67	38.71	30.44	56.86	29.31	27.02
UM0118437_01_LP2-001-b-T-OK_I008	Dehydrocholic acid	PRESTWICK	-9.75	-35.16	-1.46	-6.12	-0.04	-1.62	-13	-6.04	-6.82	-16.47	-15.72	-3.64	61.82	3.31	-11.96	-29.93	-10.14	-33.76	-13	-10.51
UM0120911_01_LP2-010-b-T-OK_D007	DEHYDROEPIANDROSTERONE	MICROSOURCE	-26.15	-15.61	0.82	-31.28	-0.56	-12.63	-3.05	-12.42	0.72	-8.72	-14.12	2.43	0.37	-7.29	-11.4	-14.78	9.33	-59.1	-3.31	-12.27
UM0118974_01_LP2-003-b-T-OK_L016	Dehydroisoandosterone 3-acetate	PRESTWICK	69.43	78.87	-4.21	5.46	94.61	17.86	3.58	96.48	1.29	50.39	44.98	51.65	23.25	53.82	-22.17	-68.63	82.72	98.54	64.41	61.87
UM0119404_01_LP2-005-b-T-OK_E016	DEHYDROKAWAIN, 5,6-	BIOMOL	-6.71	-27.18	5.1	-20.94	0.99	3.36	-4.65	-2.5	-3.16	-2.82	-15.1	-0.28	-1.55	-9.77	-10.91	-42.89	-17.13	-34.59	-16.04	-8.35
UM0120770_01_LP2-008-b-T-OK_B009	DEHYDROROTENONE	MICROSOURCE	3.44	73.61	3.62	-89.9	4.81	-8.91	3.13	-86.81	5.51	-117.4	-15.77	13.23	-0.73	-21.52	18.03	23.04	-13.65	-117.03	-61.22	28.08
UM0121010_01_LP2-010-b-T-OK_L008	DEHYDROVARIABILIN	MICROSOURCE	-22.08	-50.87	2.46	-42.37	-0.28	-32.95	-7.85	-30.3	3.1	-30.87	-20.58	0.67	-15.38	-6.64	-14.89	-49.98	3.24	-107.2	-12.03	-13.52
UM0118207_01_LP2-003-b-T-OK_E009	Delcorine	PRESTWICK	-1.6	-14.96	4.76	-13.66	2.75	0.27	-16.36	-21.35	-2.96	-17	-14.89	7.49	1.44	-2.88	-26.35	-87.71	-7.72	-10.81	-31.99	-12.32
UM0118851_01_LP2-003-b-T-OK_G019	Delsoline	PRESTWICK	-37.07	-9.7	1.88	-12.58	-0.43	-9.06	-9.89	5.68	-0.03	-4.03	-13.68	3.69	-2.86	-9.7	1.12	-81.06	-23.14	1.81	-31.29	2.49
UM0118208_01_LP2-003-b-T-OK_G007	Deltaline	PRESTWICK	-33.72	-12.39	0.86	-3.06	2.27	-5.68	-26.69	-32.18	-6.23	-11.05	-15.88	2.7	3.03	-8.72	-5.36	99.65	-7.99	-12.8	-23.87	-7.61
UM0120502_01_LP2-010-b-T-OK_G005	DELTALINE	MICROSOURCE	-28.55	-6.47	-1.19	-22.01	2.5	-11.54	10.56	-12.56	3.17	-13.04	-3.45	-0.19	12.93	-3.85	-4.31	-1.84	-1.05	-15.77	-6.98	7.59
UM0118919_01_LP2-002-b-T-OK_L014	Demecarium bromide	PRESTWICK	-42.17	-12.21	-0.08	-37.87	1.14	-10.95	-22.09	-10.09	1.93	-22.97	-5.42	3.27	-10.34	-2.85	-9.96	-41.63	-3.5	-23.74	-44.04	-17.01
UM0118285_01_LP2-003-b-T-OK_G008	Demeclocycline hydrochloride	PRESTWICK	-25.02	-12.58	1.22	-15.43	3.01	-19.78	-23.52	-29.96	2.12	-5.91	-9.77	-0.01	29.39	3.72	-9.79	-71.06	-4.41	-9.23	-22.14	-3.97
UM0119405_01_LP2-005-b-T-OK_A018	DEMETHYLEPIPODOPHYLLOTOXIN, 4 -	BIOMOL	91.56	98.57	96.6	86.51	97.46	99.77	91.73	98.51	97.2	61.98	75.11	97.26	93.01	93.33	95.97	99.33	91.94	97.22	94.58	88.11
UM0119344_01_LP2-005-b-T-OK_M019	DEMISSIDINE	BIOMOL	-10.18	-10.11	1.44	-66.41	1.61	-13.43	-41.01	2.3	-3.72	-6.22	-2.48	-2.26	-5.61	-2.51	-13.24	-20.12	-18.08	-21.8	-5.06	-20.4
UM0119024_01_LP2-004-b-T-OK_A003	Denatonium benzoate	PRESTWICK	54.16	47.64	-6.68	48.31	5.16	21.06	43.15	29.42	31.65	19.95	8.15	-3.55	-23.91	8.24	14.06	33.47	18.02	-3.31	32.26	8.71
UM0120948_01_LP2-010-b-T-OK_G022	DEOXODEOXYDIHYDROGEDUNIN	MICROSOURCE	13.92	-19.41	3.2	-14.65	-0.42	-9.64	-1.02	10.92	-0.16	-7.21	9.24	-6.23	21.75	1.44	-4.22	48.93	0.3	-47.69	2.84	10.49
UM0121204_01_LP2-011-b-T-OK_H010	DEOXYADENOSINE	MICROSOURCE	-23.91	-12.37	3.81	-11.35	2.43	-0.21	3.89	-22.54	-1.47	-13.44	-17.11	-2.72	10.12	-9.73	-1.16	-1.04	7.38	9.92	-2.91	22.43
UM0120918_01_LP2-010-b-T-OK_O016	DEOXYANDIROBIN	MICROSOURCE	37.43	-9.55	-3.7	-16.56	-1.33	24.99	11.31	-3.63	-1.19	13.71	12.68	0.34	6.9	-6.62	-9.85	9.22	27.24	-19.38	5.4	10.92
UM0120935_01_LP2-010-b-T-OK_C022	DEOXYANDIROBIN LACTONE	MICROSOURCE	32.69	-9.92	3.35	9.34	0.38	-15.03	11.38	21.27	2.88	-4.98	3.71	-2.39	-9.56	0.27	0.75	28.32	-4.74	28	-18.63	-0.29
UM0120785_01_LP2-008-b-T-OK_H003	DEOXYCHOLIC ACID	MICROSOURCE	31.86	-16.02	3.95	-18.43	0.72	-18.96	0.43	12.71	-2.16	-7.27	2.55	1.29	12.24	3.13	4.2	-12.37	10.5	0.18	-9.99	-3.92
UM0118975_01_LP2-003-b-T-OK_P016	Deoxycorticosterone	PRESTWICK	15.7	27.36	0.05	-21.13	-2.49	-3.22	-13.32	3.54	3.57	20.04	11.44	-2.52	-5.25	5.57	-17.23	-28.45	43.58	11.97	17.44	-8.81
UM0120910_01_LP2-010-b-T-OK_H003	DEOXYGEDUNIN	MICROSOURCE	33.29	52.21	7.24	60.86	6.56	56.36	46	51.22	75.33	53.91	67.06	56.82	72.66	39.78	31.03	66.3	73.78	76.89	55.72	62.92
UM0120940_01_LP2-010-b-T-OK_E022	DEOXYGEDUNOL ACETATE	MICROSOURCE	37.61	5.3	5.47	-14.09	-1.88	12.51	14.02	44.2	3.98	15.22	12.68	-2.19	20.5	2.41	-9.84	23.51	41.16	32.48	11.02	15.07
UM0120899_01_LP2-009-b-T-OK_P004	DEOXYGUANOSINE	MICROSOURCE	46.13	-10.35	2.46	-8.79	0.75	33.81	-12.61	17	0.03	-24.16	26.53	9.19	27.82	1.38	-16.43	-24.9	40.97	-46.88	10.04	56.96
UM0120745_01_LP2-008-b-T-OK_A018	DEOXYKHIVORIN	MICROSOURCE	77.88	58.78	-1.24	-14.86	2.4	-9.16	15.35	17.51	-0.64	-5.04	-4.54	3.89	-0.01	4.63	-22.61	3.12	14.11	-8.6	5.83	17.26
UM0119167_01_LP2-004-b-T-OK_L011	DEOXYPHORBOL 13-ACETATE, 12-	BIOMOL	95.29	82.29	51.81	35.71	95.88	97.38	90.53	94.55	92.94	66.27	73.19	95.09	87.86	85.65	82.83	63.93	82.06	79.41	89.7	92.9
UM0119168_01_LP2-004-b-T-OK_H013	DEOXYPHORBOL 13-PHENYLACETATE 20-ACETATE, 12-	BIOMOL	97.02	90.61	95.4	82.15	96.9	96.9	88.46	94.21	95.09	72.43	74.66	95	84.22	91.03	93.92	81.29	85.76	84.97	91.19	90.34
UM0120977_01_LP2-010-b-T-OK_F017	DEOXYSAPPANONE B 7,3'-DIMETHYL ETHER	MICROSOURCE	85.42	92.73	94.63	94.23	88.63	98.38	90.44	94.16	97.93	61.46	77.59	89.22	76.69	95.53	86.32	95.49	89.01	95.67	92.63	70.76
UM0120998_01_LP2-010-b-T-OK_L021	DEOXYSAPPANONE B 7,3'-DIMETHYL ETHER ACETATE	MICROSOURCE	79.6	93.18	95.67	94.35	88.97	98.64	93.82	94.3	97.7	58.01	79.83	90.18	80.42	96.32	86.9	92.63	88.45	94.73	91.84	71.25
UM0120979_01_LP2-010-b-T-OK_F021	DEOXYSAPPANONE B TRIMETHYL ETHER	MICROSOURCE	39.05	23.27	-1.97	-15.16	3.17	27.32	15.02	41.96	40.48	14.36	8.64	32.54	34.26	30.72	2.48	-18.61	10.5	6.69	12.96	7.72
UM0119753_01_LP2-006-b-T-OK_H005	Dephostatin	SIGMA	-13.47	-16.63	-0.63	-23.91	2.3	-7.27	-1.91	7.42	-1.22	-7.3	1.79	5.83	-19.54	-8.65	4.35	-18.05	-14.38	-35.57	-35.8	-15.7
UM0119025_01_LP2-004-b-T-OK_K007	Deptropine citrate	PRESTWICK	56.42	83.72	2.81	59.96	46.64	98.25	15.94	80.19	47.05	65.77	36.48	56.99	70.92	47.07	19.65	18.16	85.49	98.03	42.79	61.38
UM0119747_01_LP2-006-b-T-OK_M018	Dequalinium analog, C-14 linker	SIGMA	99.14	99.01	97.85	97.92	97.39	99.83	99.09	99.73	99.77	76.75	91.76	98.68	92.01	99.07	97.97	99.77	89.36	99.93	99.38	94.45
UM0118629_01_LP2-002-b-T-OK_M017	Dequalinium dichloride	PRESTWICK	96.33	95.32	98.87	95.79	88.87	99.79	96.16	99.02	98.92	56.36	78.31	96.07	68.67	96.28	80.73	97.59	86.08	94.73	97.44	79.87
UM0121261_01_LP2-010-b-T-OK_E015	DERACOXIB	MICROSOURCE	-8.52	-19.86	0.09	-35.53	-0.52	6.36	-8.63	-15.25	-1.22	-7.79	-7	-3.7	-13.57	4.22	-7.22	-15.53	0.91	-10.78	-13.92	4.22
UM0121007_01_LP2-010-b-T-OK_N004	DERRUBONE	MICROSOURCE	13.86	91.19	22.68	47.93	35.34	95.04	24.24	85.23	44.27	77.92	13.6	53.86	57.06	32.6	42.23	32.08	64.49	83.75	47.78	59.13
UM0121225_01_LP2-013-b-T-OK_I009	DERRUSNIN	MICROSOURCE	-5.55	-1.01	0.51	-21.6	0.69	-4.99	10.67	-0.45	2.24	11.34	-1.49	0.31	-16.59	1.55	2.05	8.95	9.92	19.53	17.8	16
UM0121218_01_LP2-013-b-T-OK_G009	DERRUSTONE	MICROSOURCE	-24.48	9.08	-1.03	-19.92	0.88	11.42	3.91	-1.12	-3.24	-1.98	-3.09	-0.83	6.24	-2.16	-3.29	-1.76	5.62	34.32	1.74	16.63
UM0120741_01_LP2-008-b-T-OK_L005	DESACETYL (7)KHIVORINIC ACID, METHYL ESTER	MICROSOURCE	-15.04	8.82	1.35	-22.69	0.27	-6.31	-13.69	-19.59	-0.99	3.23	-5.06	-2.19	-3.93	4.34	-3.84	-5.69	-21.68	-11.27	-13.74	-10.13
UM0118603_01_LP2-002-b-T-OK_E007	Desipramine hydrochloride	PRESTWICK	7.67	-22.98	1.22	-1.54	0.48	-12.25	-2.37	-5.85	-0.86	-9.94	-14.74	-1.49	-6.89	-1.65	-0.23	-25.53	-20.96	-43.8	-9.26	-1.88
UM0121383_01_LP2-008-b-T-OK_N013	DESOXYCORTICOSTERONE ACETATE	MICROSOURCE	-9.84	-33.25	0.35	-15.62	-1.91	-7.14	-4.69	6.43	-0.88	19.55	2	-2.4	-1.76	8.49	-2.79	-9.64	1.96	1.09	-6.17	15.23
UM0119235_01_LP2-004-b-T-OK_H010	DESOXYPEGANINE	BIOMOL	10.67	-7.84	2.21	-27.34	3.69	-7.1	-21.64	-16.73	-10.39	-19.86	-9.97	-2.86	-4.29	-6.96	-11.45	-91.86	-13.89	0.93	-2.41	-4.25
UM0121425_01_LP2-009-b-T-OK_K021	DEXAMETHASONE	MICROSOURCE	22.87	-3.78	0.22	38.05	77.01	-19.39	26.73	53.95	21.77	-30.48	44.92	-5.99	54.71	77.95	87.71	45.08	43.64	39.92	62.44	80.36
UM0118209_01_LP2-001-b-T-OK_I022	Dexamethasone acetate	PRESTWICK	32.15	7.43	-8.48	62.15	75.73	-26.8	40.44	51.2	55.98	-23.53	51.62	8.64	66.79	71.35	88.79	60	41.48	62.17	72.64	77.81
UM0121373_01_LP2-009-b-T-OK_A012	DEXAMETHASONE SODIUM PHOSPHATE	MICROSOURCE	47.55	28.98	5.78	22.85	38.98	-19.38	4.39	15.47	3.01	-1.66	30.84	-3.71	17.84	20.68	-47.99	36.49	21.24	-30.47	13.7	19.34
UM0118588_01_LP2-002-b-T-OK_G019	Dextromethorphan hydrobromide monohydrate	PRESTWICK	-21.06	-16.13	3.26	5.02	-0.2	-8.63	-5.4	-7.25	4.53	9.6	-10.36	-5.68	7.52	-8.07	8.48	-37.31	-14.93	22.32	-26.68	0.76
UM0119784_01_LP2-006-b-T-OK_P011	Dextrorphan D-tartrate	SIGMA	45.96	36.28	0.32	0.65	-1.08	-9.84	-5.52	-6.51	10.22	-1.02	-2.76	0.38	-26.89	-4.15	-17.56	20.07	31.04	0.43	8.48	-6.64
UM0120603_01_LP2-009-b-T-OK_H019	DIACERIN	MICROSOURCE	-23.48	-18.51	-3.89	-31.37	2.44	-12.3	1.29	-14.65	-1.03	-2.15	9.47	-2.93	2.15	-0.11	9.18	-68.54	-2.95	-18.29	-15.34	-5.7
UM0119258_01_LP2-005-b-T-OK_A007	DIACETYLKORSEVERILINE	BIOMOL	74.57	76.88	-0.02	-0.17	0	46.95	25.79	43.35	7.02	23.43	18.32	4.5	3.41	4.94	5.87	7.29	37.95	86.55	4.98	25.48
UM0119752_01_LP2-006-b-T-OK_F003	Diacylglycerol kinase inhibitor I	SIGMA	30.09	31.12	5.02	23.82	2.59	23.2	18.38	17.95	21.46	8.09	17.65	25.57	11.52	3.78	26.24	-19.26	15.39	82.92	8.63	28.21
UM0119725_01_LP2-006-b-T-OK_M022	Diacylglycerol Kinase Inhibitor II	SIGMA	-0.56	-36.16	1.18	-9.68	1.84	-18.83	-21.4	-9.9	0.97	-20.01	-18.66	2.09	10.18	4.29	-14.31	-33.63	-10.35	11.58	-6.48	-3.59
UM0127843_01_LP2-012-b-T-OK_F006	Diacylglycerol Kinase Inhibitor II	Calbiochem	-30.52	-33.81	1.14	-13.15	-0.47	-3.48	-0.82	-27.35	-0.55	-17.4	-18.2	-1.44	-7.72	1.31	3.23	-37.15	6.02	-15.31	-18.72	-5.72
UM0120504_01_LP2-010-b-T-OK_G019	DIALLYL SULFIDE	MICROSOURCE	-4.14	-0.28	2.63	9.14	0.72	-12.82	0.05	-1.44	-0.41	-1.96	-21.07	-4.11	5.95	0.4	-2.24	-15.98	-1.58	-25.08	-11.41	-9.66
UM0120638_01_LP2-013-b-T-OK_K017	DIAZINON	MICROSOURCE	-14.73	-8.94	4.17	-38.09	0.53	-3.24	-7.22	-17.02	1.2	-11.65	-8.33	-0.35	-21.95	3.62	-10.19	-20.86	-0.28	-14.25	2.52	-6.57
UM0118215_01_LP2-001-b-T-OK_A016	Diazoxide	PRESTWICK	26.9	28.2	-0.59	4.17	-0.09	-6.21	-2.95	-11.69	-7.64	-2.75	-8.96	0.53	-27.54	-4.4	-10.97	27.29	7.79	-33.55	-4.24	-23.12
UM0120620_01_LP2-009-b-T-OK_F014	DIBEKACIN	MICROSOURCE	-49.08	-39.99	0.48	-28.27	-0.88	-20.97	-31.67	-25.6	6.27	-13.36	-23.31	0	-31.48	-2.35	-9.51	-118.23	4.6	-63.72	7.98	2.64
UM0121235_01_LP2-009-b-T-OK_C012	DIBENZOTHIOPHENE	MICROSOURCE	18.41	9.18	-1.41	-20.12	0.61	-17.26	10.09	-13.21	3.23	8.52	-11.9	-2.57	-14.47	-2.56	4.8	-46.28	7.77	-24.72	-6.79	0.01
UM0120514_01_LP2-010-b-T-OK_A004	DIBENZOYLMETHANE	MICROSOURCE	41.75	92.32	11.61	33.65	60.29	86.15	13.26	79.85	93.82	26.01	38.17	25.08	52.66	18.54	15.95	61.49	56.21	34.06	30.78	52.6
UM0118216_01_LP2-001-b-T-OK_O013	Dibucaine	PRESTWICK	14.45	39.57	16.22	8.59	-2.27	53.86	14.34	28.7	2.99	33.5	17.04	26.13	10.97	0.73	-11.34	-5.17	28.82	79.2	4.87	14.28
UM0121389_01_LP2-009-b-T-OK_E012	DIBUCAINE HYDROCHLORIDE	MICROSOURCE	4.79	33.56	-1.43	-21.53	-1.52	30.83	3.34	-0.49	-3.53	11.75	6.03	0.19	-6.15	-0.71	11.04	-66	-4.48	40.8	-16.56	7.22
UM0120422_01_LP2-009-b-T-OK_A013	DIBUTYL PHTHALATE	MICROSOURCE	48.86	63.82	-2.27	19.21	-1.13	-2.55	15.76	45.52	4.2	-3.8	3.24	2.18	-1.68	-2.77	1.98	8.95	8.42	57.43	24.95	23.16
UM0120345_01_LP2-011-b-T-OK_A017	DICHLOBENIL	MICROSOURCE	24.64	-13.08	-3.47	-43.17	-1.16	-21.62	-9.91	20.88	-2.16	-1.25	-20.58	-0.6	-56.22	-9.18	-24.4	-7.32	-26.07	-21.15	5.96	-1.38
UM0120370_01_LP2-011-b-T-OK_O021	DICHLORODIPHENYLDICHLOROETHYLENE	MICROSOURCE	7.34	6.96	-1.73	-28.53	-1.46	-13.9	-27.75	-18.05	-0.35	-0.6	-26.63	-2.7	-77.34	7.7	-38.78	-65.06	4.39	-32.82	-23.95	6.34
UM0120367_01_LP2-011-b-T-OK_M021	DICHLORODIPHENYLTRICHLOROETHANE	MICROSOURCE	-31.82	-12.42	1.12	8.86	-2.79	-1.59	-0.97	24.33	-1.48	-9.09	-4.57	6.92	-15.69	15.71	7.12	-17.18	12.98	7.7	-6.72	25.74
UM0120636_01_LP2-011-b-T-OK_J019	DICHLOROPHENE	MICROSOURCE	-19.71	39.04	13.74	-16.56	28.19	12.18	16.23	34.03	16.54	27.56	-6.3	28.7	-6.77	20.35	31.44	19.24	21.8	28.87	19.3	35.64
UM0118893_01_LP2-003-b-T-OK_B019	Dichlorphenamide	PRESTWICK	18.26	2.22	-0.21	-1.81	1.01	-14.08	-22.8	-12.5	3.22	-15.86	-23.48	-1.97	-8.51	-15.08	-8.62	-33.25	-19.1	-23.31	-48.31	-10.42
UM0121328_01_LP2-011-b-T-OK_B018	DICHLORVOS	MICROSOURCE	20.51	1.36	-5.31	-33.93	-1.04	-30.89	-1.68	-1.94	0.81	-11.16	-35.53	-2.76	-28.27	-5.23	-20.5	-27.6	1.52	3.61	-8.61	-9.38
UM0118146_01_LP2-002-b-T-OK_H010	Diclofenac sodium	PRESTWICK	-16.63	-7.74	1.58	-14.02	-0.6	-11.09	-17.2	-18.03	-5.06	6.39	2.35	-3.07	4.58	-3.42	-3.93	-27.69	-26	-82.51	3.4	-3.87
UM0118784_01_LP2-002-b-T-OK_I022	Dicloxacillin sodium salt	PRESTWICK	-22.84	-18.06	-1.66	-14.02	0.53	-2.26	-1.59	-1.06	-5.26	-16.63	-4.59	-6.72	9.3	10.23	-6.1	-20.03	-10.58	24.21	-0.46	0.17
UM0120923_01_LP2-010-b-T-OK_J005	DICTAMNINE	MICROSOURCE	-26.81	-1.06	-2.43	-18.9	1.9	-13.54	15.54	-14.25	1.27	7.1	-1.11	5.38	10.43	-4.58	-1.96	16.21	3.09	28.14	-4.53	-0.94
UM0118144_01_LP2-003-b-T-OK_M012	Dicumarol	PRESTWICK	-16.31	17.81	-5.91	-47.56	-0.28	-18.73	-10.01	-14.16	-4.84	-14.88	-20.12	1.77	-3.35	-6.97	8.15	-82.04	-7.22	13.08	-16.28	-5.24
UM0118761_01_LP2-001-b-T-OK_I017	Dicyclomine hydrochloride	PRESTWICK	5.78	33.68	-0.53	-13.55	-4.67	19.83	-1.98	3.97	-3.59	2.99	17.15	-4.28	-10.05	2.33	0.49	6.77	11.56	52.55	-26.94	9.11
UM0119286_01_LP2-005-b-T-OK_I005	DIDYMIN	BIOMOL	10.84	-24.37	0.76	-36.43	-1.64	-5.15	8.62	0.92	2.46	8.19	-2.48	3.2	-6.03	-3.29	-16.66	-3.44	16.67	-4.3	4.74	0.26
UM0118109_01_LP2-003-b-T-OK_O018	Dienestrol	PRESTWICK	-27.37	-12.17	-4.08	-40.17	-0.17	-15.13	-14.41	-14.08	5.7	-5.99	-16.59	1.91	3.69	-9.94	-36.16	-89.5	5.39	2.69	-22.5	-4.98
UM0118218_01_LP2-001-b-T-OK_J010	Diethylcarbamazine citrate	PRESTWICK	-2.39	-20.81	2.08	-27.96	-1.23	-6.37	-21.46	-3.17	-7.95	-27.44	-14.61	-1.25	-18.9	1.54	20.25	-21.59	-5.71	-22.43	-15.45	5.28
UM0118892_01_LP2-003-b-T-OK_G014	Diethylstilbestrol	PRESTWICK	-29.92	-51.02	0.97	-39.97	-0.41	-7.41	-10.36	-30.04	6.74	-1.34	-18.96	-2.47	-10.62	-8.81	-10.83	-82.91	12.01	-8.54	-34.75	-5.24
UM0121384_01_LP2-009-b-T-OK_G005	DIETHYLTOLUAMIDE	MICROSOURCE	-26.42	-21.07	-1.82	-53.21	2.67	-8.08	-6.25	-10.56	-0.19	-10.81	11.57	-1.31	9.85	-6.66	3.92	-39.55	8.69	-36.84	-11.7	-5.76
UM0121087_01_LP2-011-b-T-OK_I012	DIFFRATIC ACID	MICROSOURCE	-33.06	-7	-0.54	-16.18	4.07	-25.09	-19	-10.68	0.44	-16.01	0.64	-2.84	-11.68	3.49	-9	-6.19	0.16	0.2	-10.19	5.27
UM0118920_01_LP2-002-b-T-OK_L020	Diflorasone Diacetate	PRESTWICK	-2	-48.06	-7.77	31.3	67.22	-53.1	-14.4	10.35	37.79	-31.98	32.98	14.09	44.37	55.03	79.18	14.24	27.81	-17.8	48.49	64.4
UM0118220_01_LP2-001-b-T-OK_G019	Diflunisal	PRESTWICK	-4.56	-25.43	4.75	9.26	1.38	-17.57	-5.25	-5.66	-5.11	-4.08	-5.02	-8.61	-13.95	-1.92	5.52	-34.07	-3.32	-4.16	-10.55	-6.7
UM0120890_01_LP2-009-b-T-OK_G015	DIFUCOL HEXAMETHYL ETHER	MICROSOURCE	-4.63	-19.38	-0.89	-29.82	2.64	-11.48	-21.35	-29.7	1.83	-2.56	4.58	-2.01	-26.96	-1.3	-14.89	-75.94	-1.42	-63.3	-12.44	-0.36
UM0120686_01_LP2-013-b-T-OK_I007	DIGITOGENIN	MICROSOURCE	-57.86	-3.26	-1.09	-31.59	0.5	-4.68	-4.66	-8.63	-1.03	-57.97	4.73	3.03	-4.58	-6.31	-7.12	19.22	12.21	18.46	10.82	1.13
UM0120793_01_LP2-008-b-T-OK_K022	DIGITONIN	MICROSOURCE	12.13	-5.4	2.71	-2.05	-0.42	-10.3	4.67	13.03	0.25	14.38	12.08	-0.48	13.48	5.81	24.4	2.02	6.13	29.7	11.58	14.02
UM0118221_01_LP2-002-b-T-OK_G014	Digitoxigenin	PRESTWICK	96.87	99.05	97.18	97.37	98.69	99.72	97.85	99.66	99.39	95.18	90.07	98.1	96.15	98.79	99.24	99.66	86.43	98.85	98.84	94.81
UM0121442_01_LP2-009-b-T-OK_G018	DIGITOXIN	MICROSOURCE	98.75	98.81	95.68	98.18	99.1	99.94	98.93	99.84	99.26	92.57	91.33	98.47	97.31	99.21	99.07	99.84	94.96	99.95	99.11	96.18
UM0118976_01_LP2-003-b-T-OK_B008	Digoxigenin	PRESTWICK	88.39	94.04	94.42	97.59	92.04	99.86	98.71	98.79	86.71	40.19	91.57	98.38	96.96	99.42	98.34	99.77	89.98	98.96	98.59	82.15
UM0118222_01_LP2-002-b-T-OK_G016	Digoxin	PRESTWICK	95.63	99.16	97.73	97.64	98.66	99.88	99.24	99.75	99.42	96.43	90.57	98.74	98.36	98.26	98.83	100	88.81	99.93	99.19	93.66
UM0119733_01_LP2-006-b-T-OK_O022	Dihydrexidine hydrochloride	SIGMA	12.83	13.78	-0.98	-35.4	2.02	9.45	-13.52	-23.01	-7.16	-10.64	3.65	-6.15	0.09	0.05	-11.08	13.79	3.19	-31.02	-11.93	-17.78
UM0120922_01_LP2-010-b-T-OK_L003	DIHYDRO-7-DESACETYLDEOXYGEDUNIN	MICROSOURCE	25.19	-9.73	3.46	13.76	1.82	20.6	24.92	-5.5	4.39	17.81	19.63	6.64	23.23	4.21	-16.7	-3.87	25.47	27.64	29.85	8.27
UM0119801_01_LP2-006-b-T-OK_D015	Dihydro-beta-erythroidine hydrobromide	SIGMA	-22.72	-11.97	0.06	-21.94	0.37	-9.01	-9.07	8.82	-6.5	-23.19	-3.08	-3.26	-23.11	-3.24	-18.55	-75.14	4.7	-0.3	-4.64	-8.1
UM0121221_01_LP2-013-b-T-OK_M015	DIHYDRO-beta-TUBAIC ACID	MICROSOURCE	-11.1	-4.79	3.58	-18.67	-0.72	-5.48	-16.54	-9.47	1.92	2	-0.48	-0.44	-19.47	2.25	-14.49	-36.82	9.67	-59.69	-8.49	-3.43
UM0120930_01_LP2-010-b-T-OK_L005	DIHYDRO-OBLIQUIN	MICROSOURCE	-9.84	-2.92	-0.65	-6.93	3.42	-2.93	-8.71	-24.64	-0.25	4.22	1.55	0.27	-3.83	-5.36	-3.23	-13.72	15.73	-48.19	1.9	-1.63
UM0120718_01_LP2-010-b-T-OK_D012	DIHYDROANGOLENSIC LACTONE	MICROSOURCE	13.86	6.35	-0.09	-40.5	0.38	-24.53	3.54	0.16	2.18	-2.97	-16.96	-2.72	12.31	-1.23	-6.36	-14.93	-2.22	-12.23	-14.88	-7.96
UM0120009_01_LP2-007-b-T-OK_M021	Dihydrocapsaicin	SIGMA	46.82	49.89	2.38	26.05	2.1	14.09	14.75	24.14	3.13	-8.29	24.19	6.04	18.27	12.44	9.86	-6.42	17.26	44.33	30.44	15.93
UM0120873_01_LP2-008-b-T-OK_P022	DIHYDROCARYOPHYLLEN-5-ONE	MICROSOURCE	50.18	15.25	-2.31	15.22	-2.76	20.46	0.36	10.08	-1.11	-9.42	0.82	-0.1	5.1	-2.56	10.28	-13.28	27.26	-0.18	16.91	12.26
UM0121077_01_LP2-011-b-T-OK_C012	DIHYDROCELASTROL	MICROSOURCE	86	99.24	98.82	98.58	99.41	99.77	98.92	99.88	99.5	94.37	92.22	96.99	97.36	65.15	98.06	99.89	72.92	99.85	97.27	95.69
UM0121207_01_LP2-011-b-T-OK_N016	DIHYDROCELASTRYL DIACETATE	MICROSOURCE	99.41	99.82	98.28	98.54	99.24	99.95	99.3	99.92	99.77	95.86	91.66	98.6	96.69	98.82	98.76	99.92	97.16	99.85	99.56	96.05
UM0120712_01_LP2-011-b-T-OK_D009	DIHYDRODEHYDROEROSONE	MICROSOURCE	6.63	-3.2	-3.74	-11.2	1.39	-11.54	-12.4	-31.28	1.59	-24.49	-14.14	-1.75	-0.54	-2.78	-16.49	-5.25	1.01	-5.99	2.39	-4.36
UM0121214_01_LP2-013-b-T-OK_A013	DIHYDRODEOXYGEDUNIN	MICROSOURCE	70.82	39.65	-1.8	63.49	4.29	17.25	4.35	25.17	1.72	6.04	13.96	4.86	20.5	5.02	-0.25	27.77	32.87	2.73	27.73	24.63
UM0119169_01_LP2-004-b-T-OK_F015	DIHYDROERGOCRISTINE	BIOMOL	33.86	-30.27	2.16	-31.76	2.82	14.29	4.47	5.89	20.35	-7.78	-8.34	-5.22	-0.74	-5.97	0.96	-95.49	-35.58	-10.52	-43.09	13.96
UM0118637_01_LP2-002-b-T-OK_B006	Dihydroergocristine mesylate	PRESTWICK	62.42	26.68	0.63	12.6	5.12	26.17	-8	18.54	34.07	-6.37	-6.14	-5.2	-2.51	-1.97	21.52	-10.9	-3.91	-5.1	-17.64	23.53
UM0119718_01_LP2-006-b-T-OK_A020	Dihydroergotamine methanesulfonate	SIGMA	77.95	72.56	2.96	-1.93	3.45	32.8	14.23	31.24	11.39	-13.15	23.27	-2.27	5.58	-0.68	25.62	31.41	22.05	37.83	9.04	40.13
UM0118224_01_LP2-001-b-T-OK_M022	Dihydroergotamine tartrate	PRESTWICK	26.85	-27.45	1.23	3.5	4.05	24.67	0.27	25.22	18.54	-13.8	6.62	-1.75	17.45	9.32	8.89	-36.04	-9.74	-13.01	10.12	29.12
UM0121507_01_LP2-002-b-T-OK_B020	Dihydroergotoxine mesylate	PRESTWICK	40.39	17.25	-5.22	-6.1	-0.87	9.11	-4.35	1.36	9.86	-10.92	-20.79	-0.7	-8.55	-23.18	12.48	-4.52	-30.18	4.83	-6.28	5.64
UM0121138_01_LP2-011-b-T-OK_H013	DIHYDROFISSINOLIDE	MICROSOURCE	1.61	3.26	1.66	11.23	0.8	13.2	18.63	-0.1	-0.9	-16.43	8.7	0.21	3.77	1.46	-1.92	-2.05	5.25	-3.43	3.82	10.38
UM0120878_01_LP2-009-b-T-OK_A021	DIHYDROGAMBOGIC ACID	MICROSOURCE	99.07	99.81	99	98.54	99.12	99.93	99.39	99.8	99.46	95.46	89.11	98.55	96.64	99.16	99.05	99.9	97.06	100	99.35	97.19
UM0120929_02_LP2-010-b-T-OK_P007	DIHYDROGEDUNIC ACID, METHYL ESTER	MICROSOURCE	21	12.79	2.41	1.9	-0.81	-17.9	-5.01	14.47	-0.09	-5.78	-1.72	0.66	-5.98	-1.94	-23.53	31.1	16.82	23.09	7.23	1.58
UM0121131_01_LP2-011-b-T-OK_F011	DIHYDROGEDUNIN	MICROSOURCE	1.72	-26.26	-0.31	-18.6	1.77	-12.13	-1.41	-16.82	0.95	-15.65	-12.29	-3.4	-6.47	2.19	4.37	-5.74	-8.66	-11.35	-10.04	-0.73
UM0120929_01_LP2-010-b-T-OK_N003	DIHYDROGEDUNINIC ACID, METHYL ESTER	MICROSOURCE	-2.88	-15.36	-0.42	18.45	1.24	7.31	1.98	-3.63	0.71	11.48	-5.55	5.97	3.76	-7.68	-5.47	-15.53	17.46	25.98	11.13	-2.02
UM0120487_01_LP2-010-b-T-OK_G003	DIHYDROJASMONIC ACID	MICROSOURCE	-30.05	-6.99	1.94	12.32	1.8	-8.47	4.69	1.94	0.49	5.66	-6.01	1.63	15.5	0.21	-1.23	6.73	-1.69	16.52	-5.23	4.71
UM0120503_01_LP2-010-b-T-OK_I011	DIHYDROJASMONIC ACID, METHYL ESTER	MICROSOURCE	-27.77	-28.03	3.09	-28.33	1.51	-23.68	-4.17	-19.04	1.43	-6.13	-0.05	0.13	15.56	0.18	-2.95	-8.83	9.14	-23.86	-4.21	-7.05
UM0119730_01_LP2-006-b-T-OK_K016	Dihydrokainic acid	SIGMA	-29.01	-35.81	4.28	-40.06	0.74	-20.77	-8.05	-21.56	-6.01	-6.79	-5.8	-1.09	-15.6	2.48	-7.63	-77.49	-9.84	-56.17	-21.37	-10.18
UM0120715_01_LP2-011-b-T-OK_G011	DIHYDROLANOSTEROL	MICROSOURCE	-65.84	35.14	1.38	-84.93	8.72	-15.07	0.04	-91.11	3.07	-133.22	-61.16	14.47	-3.03	-21.75	42.6	-13.79	20.86	-132.31	-56.34	36.31
UM0121048_01_LP2-010-b-T-OK_H012	DIHYDROLONCHOCARPENIN	MICROSOURCE	-31.79	-12.05	6.86	-40.23	-1.65	-8.63	-0.24	-8.37	-0.2	4.08	-1.65	-2.18	-3.74	3.2	8.25	-1.84	-15.05	-40.25	-7.47	-3.13
UM0119462_01_LP2-005-b-T-OK_P009	DIHYDROLYSERGOL, 9,10-	BIOMOL	19.95	34.92	-4.52	-20.75	-2.95	-5.93	-29.17	1.37	-2.04	2.08	-10.25	-1.11	-12.9	-8.94	-32.02	-24.17	35.82	-56.42	13.65	5.26
UM0119716_01_LP2-006-b-T-OK_I016	Dihydroouabain	SIGMA	96.61	98.91	95.98	97.46	97.93	99.78	98.68	99.32	99.44	91.47	93.56	56.87	95.86	3.23	96.9	99.92	87.93	99.49	98.67	2.07
UM0121229_01_LP2-013-b-T-OK_I013	DIHYDROPTAEROXYLIN	MICROSOURCE	11.32	21.1	0.84	-15.49	0.79	6.72	0.46	5.39	0.57	13.86	-1.46	8.87	-11.7	5.7	-6.66	-11.34	24.13	-3.22	3.7	14.95
UM0119453_01_LP2-005-b-T-OK_E020	DIHYDROROBINETINE	BIOMOL	12.63	-37.72	-1.02	-36.7	0.2	-11.74	-11.43	-16.1	-7.64	-19.27	-23.63	-0.1	-2.68	-0.93	-9.08	-43.48	-25.75	-34.11	-5.12	-5.21
UM0121196_01_LP2-011-b-T-OK_F010	DIHYDROROBUSTIC ACID	MICROSOURCE	-30.64	-25.32	-1.52	5.48	2.61	-11.63	-20.9	-33.08	-2.03	-18.36	-11.68	-2.41	-13.4	-1.2	8.84	-14.09	-12.86	-8.41	-5.98	1.42
UM0042379_03_LP2-010-b-T-OK_B006	DIHYDROROTENONE	MICROSOURCE	94.24	97.09	95.2	98.09	95.86	98.06	96.97	98.09	99.4	73.97	87.87	95.24	83.88	92.02	95.39	96.46	92.1	99.21	89.76	85.14
UM0121080_01_LP2-011-b-T-OK_M008	DIHYDROSAMIDIN	MICROSOURCE	-4.89	10.95	3.64	-12.69	2.12	-11.74	-12.25	0.86	-1.69	-21.14	-22.65	5.59	-36.96	3.65	1.26	-20.79	4.59	-7.49	7.9	6.75
UM0121165_01_LP2-011-b-T-OK_B015	DIHYDROSPATHELIACHROMENE	MICROSOURCE	31.9	38.71	-1.95	4.41	0.33	2.12	2.01	22.07	-1.61	10.73	7.69	-1	-14.37	0.52	-17.94	-22.18	2.02	19.41	12.25	2.42
UM0118225_01_LP2-001-b-T-OK_O020	Dihydrostreptomycin sulfate	PRESTWICK	5.43	-3.11	-1.97	-27.29	-0.72	-26.26	-8.15	15.28	-2.41	-4.91	-5.74	-0.95	6.33	-6.4	-54.13	-55.33	-0.66	-30.45	-36.47	-11.43
UM0119409_01_LP2-005-b-T-OK_D003	DIHYDROTANSHINONE	BIOMOL	42.03	50.67	98.12	-3.63	81.21	94.06	35.94	99.55	82.28	-5.84	86.21	97.29	82.42	54.71	74.68	72.7	91.55	94.49	87.59	95.77
UM0120750_01_LP2-008-b-T-OK_N005	DIHYDROXY (3alpha,12alpha)PREGNAN-20-ONE	MICROSOURCE	-11.35	-22.32	-0.46	-30.05	1.64	7.73	-15.99	-18.57	0	4.98	-6.9	-0.03	-6.72	4.09	-2.14	-12.62	-17.62	0.55	-16.71	2.46
UM0119457_01_LP2-005-b-T-OK_B009	DIHYDROXY-4 -METHOXY-CHALCONE, 2 ,6 -	BIOMOL	45.33	26.78	4.06	-58.73	-0.03	18.44	-13.7	3.42	1.56	-6.52	-28.83	-0.83	49.55	-6.29	-0.24	-12.69	2.15	-12.06	-21.08	-6.11
UM0119324_01_LP2-004-b-T-OK_N022	DIHYDROXYFLAVONE, 6,7-	BIOMOL	-6.93	-19.38	-2.04	-7.55	-5.28	-15.56	-23	-4.44	-1.63	-1.62	-4.68	7.71	-4.36	-2.22	-13.63	21.14	-1.6	6.36	-11.77	-8.31
UM0119470_01_LP2-005-b-T-OK_B011	DIINDOYLMETYHANE	BIOMOL	-29.47	7.58	-0.49	-121.47	6.42	-0.37	-12.9	-89.66	0.13	-129.63	-63.37	10.52	3.89	-19.91	13.85	-13.32	27.85	-185.55	-52.28	41.82
UM0118227_01_LP2-001-b-T-OK_P013	Dilazep dihydrochloride	PRESTWICK	33.2	42.83	7.14	18.1	-0.07	32.21	5.52	30.15	3.92	22.19	6.89	17.16	-6.94	1.99	-6.33	5.49	36.08	50.53	19.19	21.51
UM0119026_01_LP2-003-b-T-OK_F008	Diloxanide furoate	PRESTWICK	-56.78	-39.91	-1.79	-11.81	2.43	-15.19	-7.04	-32.38	-4.18	-1.17	-24.75	-1.59	-21.18	-1.12	-9.67	-65.22	-9.99	-8.85	-45.45	0.87
UM0118228_01_LP2-001-b-T-OK_K010	Diltiazem hydrochloride	PRESTWICK	4.12	-36.77	3.22	-21.57	0.77	-7.68	7.83	-4.78	-0.61	-8.48	-6.52	-2.89	3.63	7.72	11.62	-33.08	12.48	-10.94	-7.98	13.46
UM0118977_01_LP2-004-b-T-OK_E007	Dimaprit dihydrochloride	PRESTWICK	11.97	-68.27	3.87	-13.04	1.44	-7.99	9.82	-14.36	6.66	-11.95	-5.36	-7.9	-1.03	0.31	15.26	-59.59	-35.85	-30.37	-6.8	-4.84
UM0118762_01_LP2-001-b-T-OK_F012	Dimenhydrinate	PRESTWICK	15.86	-3.33	-0.77	-13.73	0.2	-2.21	-5.73	2.71	-9.96	-8.15	7.34	-2.35	-10.66	0.46	4.48	-22.08	-1.19	-21.81	-13.48	-25.25
UM0118112_01_LP2-003-b-T-OK_F019	Dimethadione	PRESTWICK	-18.06	5.3	0.8	-29.12	0.14	-7.24	-16.07	-15.05	-0.95	-18.88	-18.96	-3.12	0.26	-9.68	-12.31	-48.86	-19.38	-15.79	-19.99	-22.03
UM0118921_01_LP2-002-b-T-OK_N022	Dimethisoquin hydrochloride	PRESTWICK	-12.58	23.86	0.17	-26.04	2.71	18.17	-16.77	29.02	1.78	2.46	8.45	-2.45	-15.38	7.65	-1.92	-15.12	-1.3	72.37	-33.35	-3.25
UM0120336_01_LP2-011-b-T-OK_K013	DIMETHOATE	MICROSOURCE	-17.71	-4.32	1.77	-7.63	0.46	-8.63	-17.14	-24.76	0.67	-20.78	2.2	-0.52	12.51	3.11	-15.43	-22.07	2.14	-21.49	-22.89	15.69
UM0119399_01_LP2-005-b-T-OK_L003	DIMETHOXYDIHYDROKAWAIN, 11, 12-	BIOMOL	-3.98	-14.41	-0.64	-12.76	0.28	2.38	3.14	-4.03	23.19	5.33	-9.32	9.4	-19.49	-4.78	20.97	8.55	19.44	11.84	-3.13	-3.55
UM0120889_01_LP2-009-b-T-OK_K011	DIMETHYL GAMBOGATE	MICROSOURCE	99.84	99.84	98.05	98.09	99.57	99.9	99.27	100	99.59	95.67	90.1	98.83	97.13	99.06	98.18	99.69	97.67	100	99.93	97.66
UM0121009_01_LP2-010-b-T-OK_J008	DIMETHYLCAFFEIC ACID	MICROSOURCE	-37.67	-16.39	-2.22	-36.21	0.64	-11.48	-7.7	-33.99	0.69	-16.78	0.98	0.51	2.83	-5.19	-12.91	-30.95	10.01	-11.65	-5.72	-10.77
UM0120332_01_LP2-009-b-T-OK_K019	DIMETHYLSULFONE	MICROSOURCE	-27.45	-11.16	-3.66	-69.05	0.08	-11.3	-8.51	-23.44	2.42	-18.17	-0.72	-3.45	-33.29	3.72	-6.09	-81.69	-1.69	-27.2	-6.77	2.07
UM0120622_01_LP2-009-b-T-OK_B012	DINITOLMIDE	MICROSOURCE	39.16	38.36	0.45	-19.99	-0.22	3.29	2.19	6.89	4.26	-9.92	-8.93	-2.29	2.8	-1.74	12.09	-6.58	8.42	-8.82	-8.52	3.43
UM0118678_01_LP2-002-b-T-OK_K022	Dinoprost trometamol	PRESTWICK	-17.01	-12.26	2.72	-9.04	1.38	-7.63	-9.71	-11.71	1.09	-20.65	6.84	-3.15	5.9	-12.18	24.55	-26.36	-3.39	-0.44	-9.26	34.28
UM0120995_01_LP2-010-b-T-OK_L013	DIOONFLAVONE	MICROSOURCE	89.68	98.03	17.42	77.76	72.31	92.92	73	99.54	93.25	83.39	87.17	87.28	59.34	85.42	96.88	88.87	87.58	99.57	71.1	92.39
UM0120582_01_LP2-011-b-T-OK_D013	DIOSGENIN	MICROSOURCE	-10.74	-27.36	-0.31	-6.67	2.17	-21.52	-4.41	-25.99	3.49	-7.88	-24.16	-3.03	0.95	-7.39	-6	-12.81	-11.07	-15.29	-18.05	-2.44
UM0119400_01_LP2-005-b-T-OK_H005	DIOSMETINE	BIOMOL	50.36	6.58	2.06	30.13	17.94	61.1	1.99	55.79	58.34	2.31	29.54	26.32	32.82	21.34	57.6	5.68	24.08	20.62	53.41	28.07
UM0119401_01_LP2-005-b-T-OK_F007	DIOSMIN	BIOMOL	-6.94	-48.76	3.69	-34.38	-1.07	-14.96	-18.06	-17.14	-1.18	-3.27	-17.03	-1.39	-1.36	-5.77	8.86	-33.37	-6.95	-29.13	-13.18	-9.22
UM0119027_01_LP2-003-b-T-OK_D018	Dioxybenzone	PRESTWICK	11.55	-4.36	0.5	-20.77	0.18	-19.01	-39.89	-19.41	-10.43	-25.73	-32.57	-6.48	-7.92	0.59	-18.43	-84.64	-18.6	1.92	-47.46	-4.62
UM0118576_01_LP2-001-b-T-OK_L022	Diperodon hydrochloride	PRESTWICK	-10.1	-18.98	1.45	-5.93	-1.17	-3.41	-0.97	-7.26	-8.77	3.32	0.85	-2.14	-12.29	-1.85	-10.17	-46.65	4.25	-39.3	12.3	18.18
UM0118457_01_LP2-001-b-T-OK_O019	Diphemanil methylsulfate	PRESTWICK	-4.86	-27.61	-1.27	-41.56	0.45	-24.49	-18.73	0.8	-2.91	-11.23	-8.96	-4.12	-21.57	-4.8	-48.15	-67.76	-12.61	-44.32	-45.68	-23.25
UM0118229_01_LP2-001-b-T-OK_M011	Diphenhydramine hydrochloride	PRESTWICK	-0.32	-42.55	2.07	-21.72	-1.77	-8.69	-12.07	1.72	-2.63	-10.65	-5.02	-3.66	-13.01	-3.48	-15.65	-43.25	-11.64	-18.03	-28.71	-21.35
UM0118756_01_LP2-001-b-T-OK_D006	Diphenidol hydrochloride	PRESTWICK	4.12	9.03	-1.09	4.5	-2.27	10.98	-0.44	1.15	-3.14	3.15	-10.06	2.15	-17.02	-5.48	14.37	-15.28	-7.66	46.19	-29.77	-17.42
UM0119724_01_LP2-006-b-T-OK_C020	Diphenyleneiodonium chloride	SIGMA	97.26	87.25	89.63	74.83	32.37	99.73	69.35	98.87	14.26	84.86	89.65	51.92	89.21	96.6	95.67	99.55	87.89	99.56	37.68	88.86
UM0118803_01_LP2-003-b-T-OK_M015	Diphenylpyraline hydrochloride	PRESTWICK	-31.97	4.46	-0.96	-48.68	-0.4	10.28	-4.26	-2.36	-2.71	9.68	-4.2	11.19	-2.94	-1.73	-11.26	-119.85	12.33	43.87	-23.84	4.36
UM0120772_01_LP2-008-b-T-OK_N011	DIPHENYLUREA	MICROSOURCE	-26.96	-20.83	0.58	-27.45	-2.66	-6.61	-19.84	-13.54	-2.55	-3.29	1.45	-0.55	2.22	6.3	1.4	-15.84	8.54	-38.78	-13.3	-0.94
UM0118922_01_LP2-002-b-T-OK_P006	Dipivefrin hydrochloride	PRESTWICK	-23.81	25.65	6.25	10.86	-0.58	-1.42	-24.83	14.77	15.5	-26.72	14.06	2.33	-9.26	-3.42	-17.21	6.58	10.01	-58.46	-12.59	4.83
UM0052188_02_LP2-001-b-T-OK_G007	Diprophylline	PRESTWICK	-4.3	-11.54	2.49	-6.68	1.09	-18.46	-25.11	-15.28	-6.33	-12.31	-18.71	-1.05	76.7	-4.74	5.22	-11.23	-5.35	-0.49	-3.21	-17.35
UM0119798_01_LP2-006-b-T-OK_H009	Dipropyldopamine hydrobromide	SIGMA	-12.44	-38.81	0.93	-21.75	1.86	-11.91	-1.91	38.61	-4.42	-6.38	7.16	-0.84	-1.3	2.12	-1.38	-37.86	-3.92	-25.37	-9.91	4.53
UM0119345_01_LP2-005-b-T-OK_I021	DIPTEROCARPOL	BIOMOL	-20.02	23.3	28.84	-20.12	-3.64	41.22	0.11	5.73	-4.22	-1.99	3.42	4.37	11.03	4.89	6.98	-27.08	4.28	-11.26	0.36	-10.85
UM0118197_01_LP2-001-b-T-OK_M006	Dipyridamole	PRESTWICK	21.05	-27.25	6.78	19.99	2.72	17.63	4.13	43.14	13.39	0.83	-0.25	37.38	12.34	4.19	7.7	-12.56	12.84	16.23	-6.21	4.07
UM0120613_01_LP2-011-b-T-OK_B007	DIPYROCETYL	MICROSOURCE	-9.67	-35.07	1.45	-16.22	0.26	-18.05	26.72	-45.32	0.69	3.32	-30.21	0.76	4.56	-3.54	-7.64	-18.19	-0.39	27.6	-7.09	-16.06
UM0118820_01_LP2-003-b-T-OK_O007	Dipyrone	PRESTWICK	-10.31	-9.23	-2.21	-19.32	2.56	8.73	-16.13	-29.88	-5.32	-9.09	-22.1	-1.99	2.63	-11.53	-16.9	-108.46	17.45	2	1.73	-12.11
UM0118789_01_LP2-002-b-T-OK_P015	Dirithromycin	PRESTWICK	11.72	20.53	0.09	8.54	-3.88	-2.03	-2.13	26.82	16.12	2.91	1.96	1.59	-1.82	7.89	-15.69	-9.33	53.9	-41.98	5.85	4.08
UM0118583_01_LP2-001-b-T-OK_F014	Disopyramide	PRESTWICK	-7.58	-19.51	0.48	-27.22	-0.21	-20.99	-8.81	-12.38	-0.38	-10.23	-19.93	-3.58	-18.51	-10.54	-9.92	-34.32	-11.73	-22.53	-23.53	-24.8
UM0119758_01_LP2-006-b-T-OK_H003	Disopyramide phosphate	SIGMA	3.31	-25.92	-1.04	-5.94	-0.5	9.56	-2.28	8.23	-4.99	-13.99	1.28	1.53	-10.66	0.47	3.42	-16.16	-10.48	15.02	-15.75	-15.44
UM0119346_01_LP2-005-b-T-OK_A004	DISTAMYCIN A	BIOMOL	62.77	45.26	37.41	-0.86	-0.67	-1.93	1.59	8.52	1.57	7.74	7.74	-1.68	-4.94	6.66	12	18.86	-3.52	-32.39	0.8	22.98
UM0118234_01_LP2-001-b-T-OK_C016	Disulfiram	PRESTWICK	98.54	99.56	1.43	80.31	98.84	99.97	72.28	99.73	99.43	94.51	87.03	92.95	34.23	97.93	94.67	48.01	93.05	99.64	99.71	86.46
UM0000104_02_LP2-009-b-T-OK_K013	DIURON	MICROSOURCE	-26.53	-15.66	-3.65	-57.49	0.67	-0.38	-19.53	-26.41	1.18	-10.06	10.58	-1.07	-6.15	-0.07	12.06	-85.98	2.81	-31.4	-15.46	-1.91
UM0118771_01_LP2-001-b-T-OK_E020	Dizocilpine maleate	PRESTWICK	13.69	-1.26	0.02	-26.85	2.9	-14.14	-13.94	-4.05	-10.48	-20.46	-11.01	-6.61	19.08	-1.44	-12.06	-34.52	-16.78	-31.38	-15.19	-9.78
UM0120812_01_LP2-008-b-T-OK_F019	DJENKOLIC ACID	MICROSOURCE	-26.75	-25.74	0.98	-45.83	-1.22	-28.39	-6.99	-5.38	0.16	-28.36	-17.14	-4.13	-0.71	1.19	-5.66	-33.27	-26	-18.06	-41.81	-2.2
UM0119772_01_LP2-006-b-T-OK_H015	DL-alpha-Difluoromethylornithine hydrochloride	SIGMA	12.61	-4.38	0.8	-22.33	1.02	-20.14	-14.09	-9.36	-5.51	-14.24	6.3	-3.69	6.06	28.98	-0.2	-52	32.37	-0.74	-4.58	-14.21
UM0119475_01_LP2-005-b-T-OK_D013	DL-alpha-Methyl-p-tyrosine	SIGMA	-19.96	-35.79	-0.04	-20.48	-0.22	-20.28	-1.38	-5.37	-0.77	-21.3	-9.85	-1.62	-12.73	-4.85	11.67	-32.35	-11.76	-45.13	-24.85	-14.19
UM0119640_02_LP2-006-b-T-OK_A005	DL-Buthionine-[S,R]-sulfoximine	SIGMA	64.24	51.86	12.27	9.63	-1.25	25.48	-1.45	0.32	9.18	-3.78	3.93	3.81	-12.96	1.66	2.71	1.77	23.88	20.67	11.26	24.64
UM0119788_01_LP2-006-b-T-OK_J003	DL-erythro-Dihydrosphingosine	SIGMA	-13.31	-14.97	0.44	12.87	0.58	22.87	11.96	10.54	14.36	18.13	16.93	5.53	5.19	0.6	12.09	-1.41	26.96	84.75	17.28	35.52
UM0119685_01_LP2-006-b-T-OK_A019	DL-p-Chlorophenylalanine methyl ester hydrochloride	SIGMA	61.39	60.86	2.05	-24.06	1	9.78	10.14	17.45	4.6	7.76	3.36	0.94	0.45	-0.48	0.11	37.69	18.05	44.57	6.11	9.73
UM0120219_01_LP2-007-b-T-OK_D020	DL-Stearoylcarnitine chloride	SIGMA	27.75	76.65	-0.49	60.82	38.35	84.31	-6.17	19.94	0.47	63.96	-7.58	11.15	56.87	10.99	3.61	-103.21	30.03	59.98	1.24	32.18
UM0119859_01_LP2-006-b-T-OK_P014	DL-threo-beta-hydroxyaspartic acid	SIGMA	48.81	48.75	4.39	3.39	-1.29	11.72	15.1	-6.24	-5.03	17.71	2.75	-1.85	-19.33	-5.1	-15.24	38.37	40.26	20.82	6.11	14.96
UM0119704_01_LP2-006-b-T-OK_I022	DM 235	SIGMA	-13.79	9.97	0.6	-11.34	-0.24	-3.41	-11.88	17.23	1.05	-3.53	-5.91	-0.89	-1.98	1.2	-3.3	-28.03	-1.12	29.69	10.14	-2.81
UM0127844_01_LP2-012-b-T-OK_F007	DMBI	Calbiochem	31.02	9.59	2.83	-26.62	1.14	60.66	-5.75	-16.69	52.54	-4.79	0.49	0.13	29.08	0.9	67.63	14.54	4.22	2.08	8.12	44.17
UM0127840_01_LP2-012-b-T-OK_F003	DNA-PK Inhibitor II	Calbiochem	-44.61	-16.68	-1.14	-4.04	0.58	4.6	-23.16	-0.9	-0.81	4.53	0.77	-3.01	0.75	-2.51	5.18	-43.85	-10.34	-4.46	-3.06	6.6
UM0127841_01_LP2-012-b-T-OK_F004	DNA-PK Inhibitor III	Calbiochem	-19.67	-40.95	0.27	-15.26	1.61	-1.13	-12.3	-6.08	-1.23	-1.5	-9.11	-0.56	3.09	0.27	8.32	-39.25	-7.35	2.05	-17.4	-0.06
UM0127842_01_LP2-012-b-T-OK_F005	DNA-PK Inhibitor V	Calbiochem	-9.72	-23.79	2.13	-20.11	0.68	15.22	3.22	-28.06	-0.32	-1.3	-14.95	-0.56	-7.29	0.83	8.64	-27.17	4.37	2.98	-17.62	-0.34
UM0119708_01_LP2-006-b-T-OK_G016	DNQX	SIGMA	-12.44	8.69	3.61	-61.8	0.13	-9.81	-12.92	-2.71	-6.46	-30.55	-0.83	-1.55	3.19	1.99	-13.15	-52.46	-9.15	-12.25	-10.98	-28.18
UM0118735_01_LP2-002-b-T-OK_P019	DO 897/99	PRESTWICK	34.07	44.55	-1.93	17.97	24.26	1.82	16.76	47.86	19.18	0.95	24.38	0.21	11.51	18.96	-17	-7.36	54.02	43.94	24.65	58.97
UM0118633_01_LP2-002-b-T-OK_G005	Dobutamine hydrochloride	PRESTWICK	-16.52	-11.29	3.92	-18.24	-0.34	-2.97	7.18	-12.89	-0.43	7.28	9.95	-1.23	2.31	-4.7	-2.83	-11.98	-18.41	-40.36	19.81	-15.58
UM0121516_01_LP2-004-b-T-OK_P015	DOMOIC ACID	BIOMOL	3.46	26.48	2.08	12.45	-1.97	-10.3	9.71	26.71	-1.31	-5.2	11.14	1.46	11.44	6.59	-29.77	31.84	69.39	-6.63	21	3.71
UM0119770_01_LP2-006-b-T-OK_N011	Domperidone	SIGMA	0.84	-29.03	-1.18	-17.97	0.68	-4.21	-16.66	1.09	8.32	-10.89	-5.77	1.23	-6.54	4.29	5.95	-17.82	8.19	-16.72	-3.93	3.23
UM0118679_01_LP2-002-b-T-OK_M004	Domperidone maleate	PRESTWICK	25.87	1.47	2.86	10.43	1.45	13.77	28.65	13.54	8.19	-10.66	7.56	12.51	-4.03	-1.33	5.9	-6.97	1.13	-0.64	8.87	28.93
UM0119875_01_LP2-006-b-T-OK_J018	Dopamine hydrochloride	SIGMA	-33.2	-11.97	1.13	-22.94	0.78	-21.24	10.08	-2.35	-5.73	-44.6	7.84	-3.66	-2.62	-1.43	-14.01	-63.8	-14.06	40.39	-17.32	-7.68
UM0118923_01_LP2-004-b-T-OK_O014	Dorzolamide hydrochloride	PRESTWICK	-7.85	-29.81	-3.17	-15.98	-1.14	-20.83	-10.4	-33.42	-1.69	0.13	-14.84	2.55	-23.31	-9.92	-28.78	-89	20.58	-8.75	-17.13	0.59
UM0118680_01_LP2-002-b-T-OK_B017	Dosulepin hydrochloride	PRESTWICK	51.89	31.39	-1.8	-6.45	-0.64	9.9	2.18	7.38	-3.84	5.94	-1.15	1.37	-8.43	4.63	-5.31	35.4	14.82	25.56	5.68	-17.41
UM0127978_01_LP2-012-b-T-OK_A003	Dovitinib	LC laboratories	97.8	98.71	96.28	96.06	97.28	99.79	94.35	98.21	99.68	85.81	92.87	97.26	93.92	95.62	99.06	99.86	93.37	99.18	97.3	95.71
UM0118850_01_LP2-003-b-T-OK_L017	Doxazosin mesylate	PRESTWICK	-8.21	28.59	-2.61	-2.58	1.41	1.72	0.77	9.68	-2.55	-5.91	3.07	3.33	23.7	10.57	-8.33	-54.47	-0.83	16.22	-28.82	18.99
UM0118238_01_LP2-001-b-T-OK_F008	Doxepin hydrochloride	PRESTWICK	-2.34	6.63	2.94	5.47	1.09	-0.59	-2.4	-1.34	-4.41	9.97	-10.51	-1.61	-15.99	1.34	25.95	-29.39	-4.78	15.81	-6.82	-25.47
UM0118239_01_LP2-002-b-T-OK_G018	Doxorubicin hydrochloride	PRESTWICK	99.19	99.73	98.01	95.87	97.33	99.95	99.15	99.53	99.51	80.99	90.4	97.28	90.11	98.51	97.71	99.85	85.16	99.86	98.53	93.76
UM0118894_01_LP2-003-b-T-OK_L005	Doxycycline hydrochloride	PRESTWICK	-13.61	-1.64	-1.73	-4.74	0.57	-7.41	-2.37	-13.07	9.06	-12.84	-19.95	7.83	1.73	6.94	-15.1	-70.77	6.61	4.8	-17.59	-12.22
UM0118757_01_LP2-001-b-T-OK_E015	Doxylamine succinate	PRESTWICK	8.8	-18.04	1.98	-37.73	0.67	-8.01	12.59	-6	-9.02	-12.31	-14.94	-5.49	-10.95	-6.74	-21.68	-23.52	1.86	-46.13	-18.22	-19.92
UM0118284_01_LP2-003-b-T-OK_M020	Drofenine hydrochloride	PRESTWICK	-3.26	28.54	-1.05	-28.6	-5.32	23.53	5.28	-4.78	1.12	14.41	4	8.88	14.07	1.15	3.04	-68.46	8.79	74.81	-20.91	24.11
UM0118602_01_LP2-002-b-T-OK_G021	Droperidol	PRESTWICK	0.16	9.64	2.78	2.2	1.97	-4.67	6.55	-3.82	0.85	-1.11	-2.7	6.2	16.07	19.42	2.61	-3.53	10.41	-19.49	-12.55	5.11
UM0119709_01_LP2-006-b-T-OK_C018	Droperidol	SIGMA	-7.82	-25.29	1.44	-54.86	0.06	-11.44	-24.54	5.97	-6.19	-9.47	-0.86	-0.36	-16.87	-8.32	-16.9	-100.33	-13.05	47.28	-15.81	2.16
UM0118573_01_LP2-001-b-T-OK_B012	Dropropizine (R,S)	PRESTWICK	22.97	9.31	1.64	-1.77	0.06	-11.18	4.25	-12.92	-5.37	-16.47	1.69	-8.79	-8	-7.66	-5.76	7.61	11.42	7.89	-7.33	-22.62
UM0119680_01_LP2-006-b-T-OK_M006	DSP-4 hydrochloride	SIGMA	-24.44	-55.24	3.19	-38.13	-1.37	1.06	-20.23	-23.42	-5.55	-5.96	-11.78	1.82	-16.6	-5.01	-14.79	-42.17	-9.8	-25.23	7.62	0.21
UM0120779_01_LP2-008-b-T-OK_D009	DUARTIN (-)	MICROSOURCE	24.88	-13.96	-1	-46.64	1.78	-26.8	-5.06	26.27	-1.15	-21.12	-16.66	-3.76	-1.29	-6.83	-17.08	9.13	6.33	-15.82	-33.82	-4.21
UM0120956_01_LP2-010-b-T-OK_P021	DUARTIN, DIMETHYL ETHER	MICROSOURCE	99.04	57.57	2.92	34.84	13.34	41.37	37.36	78.57	52.89	24.93	7.79	50.36	17.07	39.06	14.93	40.73	34.95	73.71	37.7	27.22
UM0003248_02_LP2-004-b-T-OK_I012	Dubinidine	PRESTWICK	20.2	-32.77	0.42	-33.74	2.14	-26.95	-8.51	-11.05	-13.29	-25.77	2.23	-1.72	2.85	4.77	-11	-82.22	-10.03	-20.43	-0.22	-9.87
UM0118577_01_LP2-001-b-T-OK_F010	Dyclonine hydrochloride	PRESTWICK	3.16	-2.94	1.59	3.09	2.56	-4.81	3.79	-16.05	-0.8	-13.64	-11.01	0.35	-23.29	-3.96	-4.22	-39.15	-0.71	36.41	-24.14	-19.83
UM0118924_01_LP2-003-b-T-OK_G003	Dydrogesterone	PRESTWICK	-1.25	49.39	57.27	16.5	-4.76	60.54	-3.38	-5.03	5.8	12.29	5.71	5.81	5.77	-4.04	9.64	-23.89	6.89	10.51	3.99	4.65
UM0119163_01_LP2-004-b-T-OK_D021	E-64	BIOMOL	7.11	-12.65	-0.36	-25.64	-1.75	-8.95	-20.36	-9.63	3.43	-17.28	-6.72	-4.49	-7.75	-4.18	-9.36	-49.13	-40.91	-16.96	-12	-10.3
UM0121509_02_LP2-004-b-T-OK_J003	E-64-C	BIOMOL	43.19	-41.19	17.34	-42.87	86.41	50.08	22.95	15.18	28.92	-17.11	41.35	9.51	62.51	68.08	70	-47.96	66.78	-7.32	51.51	51.91
UM0121509_01_LP2-004-b-T-OK_J005	E-64-D	BIOMOL	25.25	-50.71	6.1	-3.37	1.66	-38.74	9.16	-4.25	34.34	-48.6	28.94	-15.77	35.06	66.08	1.7	-36.62	58.3	0.62	28.16	11.56
UM0119162_01_LP2-004-b-T-OK_F019	E6 BERBAMINE	BIOMOL	29.96	-21.56	5.76	-3.33	2.87	15.08	6.89	34.61	24.72	-11.53	20.82	12.67	10.73	22.24	8.27	17.75	-12.47	31.11	-4.93	28.8
UM0119171_01_LP2-004-b-T-OK_D007	EBELACTONE B	BIOMOL	57.86	-0.3	4.92	48.97	4.61	21.41	28.21	77.56	39.97	3.13	37	-7.66	46.97	59.94	58.55	23.18	55.21	67.54	52.12	55.35
UM0118879_01_LP2-003-b-T-OK_C022	Ebselen	PRESTWICK	14.85	60.25	2	-4.34	-0.84	22.02	-0.2	12.71	4.63	-3.13	22.89	3.79	23.82	-0.28	0.84	-17.7	25.53	23.66	-9.54	13.03
UM0118240_01_LP2-002-b-T-OK_J016	Eburnamonine (-)	PRESTWICK	25.54	42	-0.77	-14.76	-0.1	-0.56	-8.07	1.15	-2.42	-24.22	7.01	5.09	10.82	7.72	-0.35	-42.37	-14.35	-21.04	-21.21	-1.2
UM0119410_01_LP2-005-b-T-OK_C012	ECDYSONE	BIOMOL	11.73	-2.13	0.78	-21.71	-0.88	-14.28	-5.76	-2.69	0.82	1.33	-10.55	-4.09	-10.17	2.34	10.35	-32.12	18.4	-29.92	-5.83	-13.06
UM0119413_01_LP2-005-b-T-OK_M012	ECDYSONE, beta-	BIOMOL	10.06	-3.07	-0.34	-11.62	-0.86	-9.59	-10.26	-4.63	-1.9	3.52	0.38	-0.55	2.78	-6.08	20.16	-20.08	9.3	-20.66	9.03	-6.3
UM0121117_01_LP2-011-b-T-OK_F005	ECHINOCYSTIC ACID	MICROSOURCE	-14.87	-46.33	-0.98	-2.45	-0.55	-10.94	-1.74	-22.31	2.22	-18.57	-7.87	-0.71	46.79	0.72	15.02	-10.03	3.69	-10.59	-9.15	-13.39
UM0119369_01_LP2-005-b-T-OK_C019	ECHINOMYCIN	BIOMOL	97.76	99.5	97.81	97.64	98.56	99.95	99.61	99.96	99.8	96.83	92.93	98.83	97.55	99.36	98.48	99.8	92.85	99.87	99.04	93.98
UM0118242_01_LP2-001-b-T-OK_N010	Econazole nitrate	PRESTWICK	66.07	93.11	87.95	83.17	88.46	99.26	43.03	94.92	71.54	64.92	50.95	89.29	46.88	52.06	71.86	96.1	86.23	98.14	93.37	70.36
UM0121349_01_LP2-009-b-T-OK_A004	EDOXUDINE	MICROSOURCE	83.99	96.07	-3.42	36.05	89	97.4	82.32	95.35	98.52	-0.49	70.66	90.6	87.1	25.12	84.57	98.91	78.78	26.09	86.83	75.84
UM0118243_01_LP2-001-b-T-OK_A008	Edrophonium chloride	PRESTWICK	5.53	18.91	2.38	26.71	0.78	-9.19	17.06	1.38	-2.9	-12.81	-15.22	-4.15	59.24	-6.57	4.85	47.81	15.23	-17.15	18.03	-13.9
UM0119833_01_LP2-006-b-T-OK_N017	Efaroxan hydrochloride	SIGMA	-0.4	2.76	1.12	-29.96	0.9	-19.56	-34.92	-22.29	-3.24	-25.95	-10.89	-1.41	-28.92	1.11	-7.31	-38.09	-0.11	6.52	-17.73	-9.47
UM0127846_01_LP2-012-b-T-OK_F009	EGFR Inhibitor	Calbiochem	87.25	95.26	94.37	94.61	93.73	98.56	91.36	96.13	98.18	55.66	69.75	92.53	90.41	95.96	94.06	91.75	94.06	97.94	89.46	76.81
UM0127845_01_LP2-012-b-T-OK_F008	EGFR/ErbB-2 Inhibitor	Calbiochem	4.18	-52.2	-0.72	-39.92	-3.64	22.45	-31.94	-8.05	3.47	-17.2	-36.61	5.13	18.5	5.79	41.77	-10.17	-9	-8.5	2.88	12.7
UM0127847_01_LP2-012-b-T-OK_F010	EGFR/ErbB-2/ErbB-4 Inhibitor	Calbiochem	-44.49	-25.7	0.75	-2.05	3.46	-5.26	-11.52	6.89	-0.85	-10.21	-4.62	-3.16	2.76	5.39	16.93	-24.93	-0.07	-30.23	-8.66	2.68
UM0120507_01_LP2-010-b-T-OK_I006	ELAIDYLPHOSPHOCHOLINE	MICROSOURCE	-28.01	0.18	2.23	-25.07	-3.8	11.04	12.58	-11.15	-0.68	15.51	-1.96	9.53	5.98	-5.3	-8.38	16.14	-2.97	16.15	-10.09	-3.45
UM0119800_01_LP2-006-b-T-OK_D013	Eliprodil	SIGMA	30.58	72.98	-0.25	25.52	74.94	91.77	15.83	84.45	4.6	27.41	40.71	23.11	11.79	13.7	-8.41	-35.06	56.6	98.83	23.73	42.7
UM0119370_01_LP2-005-b-T-OK_A021	ELLAGIC ACID	BIOMOL	74.79	59.78	9.33	-17.85	-0.78	-9.43	-17.32	5.69	-11.05	-26.13	-3.89	-1.24	8.41	-14.4	-30.27	-46.9	-14.75	-22.38	-6.13	-22.8
UM0118245_01_LP2-002-b-T-OK_L010	Ellipticine	PRESTWICK	94.82	99.38	98.66	93.12	97.47	99.33	94.86	95.08	99.03	78.76	79.8	94.89	87.62	93.62	97.04	98.77	85.68	99.19	92.01	92.82
UM0120710_01_LP2-011-b-T-OK_J005	ELYMOCLAVINE	MICROSOURCE	-10.86	9.05	3.55	-5.37	0.05	0.75	2.69	-9.19	2.31	-15.93	0.47	-1.05	-11.25	-6.82	3.27	-18.34	4.12	21.25	6.92	3.35
UM0119172_01_LP2-004-b-T-OK_P009	EMBELIN	BIOMOL	-19.34	26.87	8.96	-3.21	-3.08	-21.14	-47.87	15.52	-8.86	-21.78	2.97	-3.64	-23.57	0.9	-29.4	4.19	53.36	-37.43	-1.51	-11.54
UM0118247_01_LP2-002-b-T-OK_B022	Emetine dihydrochloride	PRESTWICK	97.57	99.81	97.84	98.26	98.99	99.89	99.44	99.96	99.85	96.07	90.62	98.56	97.91	98.69	98.9	99.95	87.77	99.93	99.09	95.87
UM0120725_01_LP2-010-b-T-OK_L007	EMICYMARIN	MICROSOURCE	97.78	97.39	96.97	96.62	97.2	99.5	98.59	99.09	99.32	89.79	91.67	98.07	94.36	98.33	96.9	99.55	91.8	99.49	98.04	91.41
UM0120472_01_LP2-009-b-T-OK_J022	EMODIC ACID	MICROSOURCE	12.47	-24.5	-0.99	-38.33	-0.14	0.33	-11.33	-11.52	3.39	-0.43	-1.36	-3.59	-13.05	6.28	2.45	-58.55	-15.54	-18.19	-11.63	9.17
UM0119237_01_LP2-004-b-T-OK_L012	EMODIN	BIOMOL	-8.38	-43.73	10.46	-48.95	7.09	-22.17	-19.59	-13.31	0.39	-26.77	0.82	6.91	-2.42	-10.88	3	-59.13	-26.45	6.79	-24.59	14.63
UM0118248_01_LP2-001-b-T-OK_P010	Enalapril maleate	PRESTWICK	28.77	41.86	0.55	7.47	-1.61	-0.83	-10.43	0.42	27.76	8.64	0.74	-1.96	-2.81	2.05	17.32	27.93	26.83	-35.57	22.7	3.63
UM0120394_01_LP2-008-b-T-OK_P011	ENDECAPHYLLIN X	MICROSOURCE	52.94	52.6	-0.51	1.94	-1.03	12.82	-11.11	-3.3	4.9	-2.89	10.05	5.51	-12.87	-2.14	-15.91	-17.48	69.93	20.06	35.32	4.33
UM0120373_01_LP2-011-b-T-OK_O004	ENDOSULFAN	MICROSOURCE	-3.65	46.45	77.81	-26.11	11.56	39.82	-14.57	-10.42	7.73	-0.53	13.85	15.02	15.5	15.13	-13.54	-13.15	14.61	14.21	-18.42	-4.08
UM0119846_01_LP2-006-b-T-OK_L019	Endothall	SIGMA	-43.2	0.36	0.89	-37.86	1.23	-10.94	-15.91	-19.17	8.38	-27.03	3.36	2.07	-9.68	1.79	-1.68	-67.66	-2.87	7.77	-16.46	-16.87
UM0120372_01_LP2-011-b-T-OK_A004	ENDRIN	MICROSOURCE	57.65	38.05	28.85	3.07	4.38	47.13	0.93	28.55	8.29	-0.39	5.84	6.48	29.63	-2.18	8.15	13.78	27.08	11.91	26.97	-7.87
UM0119028_01_LP2-004-b-T-OK_A007	Enilconazole	PRESTWICK	53.53	70.13	-0.48	31.87	-0.69	8.63	30.33	40.73	13.44	2.8	-2.85	-1.51	-9.22	6.61	30.2	68.61	35.31	16.46	33.91	18.31
UM0118605_01_LP2-002-b-T-OK_G007	Enoxacin	PRESTWICK	-5.83	-33.49	1.72	-14.1	1.31	-10.77	-29.16	-15.44	-10.3	-4.14	12.89	-2.86	6.49	-4.41	0.15	-19.93	-30.64	-12.06	-11.43	0.82
UM0119757_01_LP2-006-b-T-OK_P015	Enoximone	SIGMA	40.63	20.74	-0.25	-7.37	-0.68	-2.44	-9.22	-1.13	7.47	22.98	-12	-1.31	-15.46	8.35	-16.87	-8.07	25.58	25.22	-8.85	-12.03
UM0120942_01_LP2-010-b-T-OK_B005	ENTANDROPHRAGMIN	MICROSOURCE	6.84	3.39	-0.32	20.04	-4.9	-1.95	9.37	9.46	15.09	7.38	-5.83	11.58	-7.53	-4.32	-20.81	-3.27	7.34	-18.22	-0.25	9.74
UM0121330_01_LP2-008-b-T-OK_N021	EPHEDRINE (1R,2S) HYDROCHLORIDE	MICROSOURCE	-33.16	-32.71	2.32	-8.48	-1.23	-21.82	-12.97	-4.78	0.07	-17.54	-6.61	-2.77	6.17	4.38	3.45	-12.92	-20.43	-35.21	-21.35	-13.72
UM0121045_01_LP2-010-b-T-OK_F020	EPI(13)TORULOSOL	MICROSOURCE	-19.86	-15.98	6	-19.62	-3.33	-7.2	-8.57	-24.23	-2.44	-6.06	-12.07	1.14	14.03	3.33	-10.47	-78.86	-12.07	3.59	-19.8	-8.06
UM0121110_01_LP2-011-b-T-OK_N007	EPIAFZELECHIN (2R,3R)(-)	MICROSOURCE	-28.16	-25.09	5.8	-21.74	1.19	-13.36	-13.41	-34.04	-1.32	-17.08	-26.51	-1.87	-35.92	1.64	-7.09	-13.64	18.88	-15.45	-9.52	6.14
UM0120734_01_LP2-008-b-T-OK_H011	EPIAFZELECHIN TRIMETHYL ETHER	MICROSOURCE	2.5	-17.13	3.23	-36.72	-0.97	-19.94	-3.72	-11.38	-1.37	-17.69	-11.19	-1.72	8.26	3.98	0.99	-2.17	-20.43	1.27	-19.9	1.76
UM0119572_02_LP2-013-b-T-OK_E007	EPIANDROSTANEDIOL	MICROSOURCE	-14.73	-11.04	-0.38	-25.56	1.62	-11.75	-16.89	8.1	0.6	-10.86	-3.59	3.31	-2.52	-0.5	-8.28	-21.55	-6.52	0.29	1.79	1.13
UM0118598_01_LP2-002-b-T-OK_G022	Epiandrosterone	PRESTWICK	-21.7	-4.33	-2.02	-3.51	-1.86	-4.83	-13.3	-7.46	-9.48	6.92	-7.53	-4.09	15.83	-4.59	9.19	-20.18	9.37	-11.18	-19.32	-4.18
UM0119173_01_LP2-004-b-T-OK_N011	EPIBATIDINE, (±)-	BIOMOL	8.41	-38.69	-3.25	-42.38	-0.43	-27.39	-19.43	-21.54	-10.77	-19.53	-12.9	-1.29	-18.4	-3.35	-25.38	-85.37	-3.07	-3.47	-10.19	3.55
UM0119802_01_LP2-006-b-T-OK_N015	Epibestatin hydrochloride	SIGMA	-29.01	-30.3	-0.42	-23.17	-0.34	1.89	-21.14	-13.15	-2.74	-7.46	-7.77	-0.07	-33.74	3.51	-12.52	-11.24	-5.16	-23.47	-21.55	-20.32
UM0121126_01_LP2-011-b-T-OK_H009	EPICATECHIN MONOGALLATE	MICROSOURCE	-27.57	-8.85	0.97	-22.01	1.14	-14.27	2.98	-22.19	-0.34	-3.88	-16.49	0.91	3.02	-8.93	0.96	7.39	-12.86	-11.58	-4.98	-8.41
UM0121104_01_LP2-011-b-T-OK_E010	EPICATECHIN PENTAACETATE	MICROSOURCE	-41.03	-6.87	0.35	-23.47	2.59	-14.57	2.75	-25.18	-2.15	-0.6	8.08	-2.33	-15.74	-8.11	6.98	26.35	-2.6	8.47	-7.21	7.3
UM0118254_01_LP2-003-b-T-OK_A005	Epicatechin-(-)	PRESTWICK	74.09	46.03	1.27	15.98	-0.95	-4.96	-16.62	-18.64	17.85	12.78	-1.28	-4.09	-14.27	-15.29	10.53	14.44	-6	-33.93	9.07	-3.01
UM0120677_01_LP2-013-b-T-OK_M007	EPICHOLESTANOL	MICROSOURCE	-13.24	2.44	-3.1	-26.94	3.26	-13.48	1.15	-15.68	2.14	-7.41	-2.51	0.1	-3.83	2.09	-8.17	-14.13	12.27	-36.25	44.5	-9.41
UM0121176_01_LP2-011-b-T-OK_F012	EPICOPROSTEROL	MICROSOURCE	-26.03	-6.67	-2.56	-19.44	1.61	-4.44	9.58	-17.4	1.61	0.04	-18.28	-1.94	-13.6	-3.89	1.49	-10.67	-9.24	1.43	-5.54	0.68
UM0119174_01_LP2-004-b-T-OK_J013	EPIGALLOCATECHIN	BIOMOL	-8.04	-45.61	5.03	-33.78	0.09	-11.47	-19.01	-7.48	11.5	-29.27	-6.09	-1.33	-24.58	-8.55	-21.38	-123.14	-23.08	-22.32	-30.31	12.26
UM0121123_01_LP2-011-b-T-OK_F009	EPIGALLOCATECHIN	MICROSOURCE	-37.31	-10.52	-2.08	-24.31	-0.65	-16.22	-20.76	-31.36	-2.22	-33.4	-27.3	0.63	-17.16	-6.5	3.96	2.2	-4.97	-8.6	-8.59	-6.58
UM0121188_01_LP2-011-b-T-OK_D014	EPIGALLOCATECHIN 3,5-DIGALLATE	MICROSOURCE	-29.93	-26.63	-0.68	-11.35	-1.31	-29.48	-6.5	-46.16	2.63	-17.57	-27.13	-3.78	-17.18	-7.6	-9.02	-25.26	-10.88	-18.12	-21.86	-12.37
UM0120690_01_LP2-013-b-T-OK_K015	EPIGALLOCATECHIN OCTAMETHYL ETHER	MICROSOURCE	-20.36	-10.9	3.88	-19.96	0.07	-4.01	-5.86	-5.04	3.25	4.25	-2.29	1.03	-7.81	-2.44	-15.39	-26.79	17.06	-42.2	2.14	4.95
UM0120695_01_LP2-013-b-T-OK_E005	EPIGALLOCATECHIN TETRAMETHYL ETHER ACETATE	MICROSOURCE	9.54	-6.92	-0.2	-10.15	-2.18	0.57	5.09	-18.15	-0.65	-1.98	5.78	8.06	22.05	3.11	0.42	-6.04	13.94	29.49	-6.58	8.8
UM0118252_01_LP2-001-b-T-OK_G005	Epirizole	PRESTWICK	-5.61	-17.3	3.47	-13.96	0.63	6.77	-10.62	-10.55	-5.16	-14.8	-7.85	1.7	3.83	-0.87	-8.83	-12.96	-10.05	-5.71	4.93	-15.1
UM0119029_01_LP2-004-b-T-OK_I013	Epitiostanol	PRESTWICK	-7.89	-24.55	5.53	-31.68	0.06	-23.96	-8.99	-0.19	11.22	-21.28	1.5	3.49	-13.44	-1.53	-22.97	-80.81	-55.91	-11.56	-6.93	13.61
UM0118744_01_LP2-002-b-T-OK_P014	Epivincamine	PRESTWICK	21.22	25.78	-2.41	-17.43	-2.26	15.5	-18.66	1.57	3.81	17.37	-2.42	0.87	-1.01	-2.04	-22.7	-11.59	39.98	-4.43	21.04	6.6
UM0121013_01_LP2-010-b-T-OK_J016	EPOXY (1,11)HUMULENE	MICROSOURCE	-47.09	-2.97	7.63	-51.84	-0.65	-11.27	-6.25	-15.98	1.13	-5.2	-8.88	-1.74	-2.28	2.57	-23.12	-45.76	2.75	-8.33	-1.12	4.94
UM0120692_01_LP2-013-b-T-OK_G007	EPOXY (2,3alpha)-7-DEACETOXY-7-OXODIHYDROISOGEDUNIN	MICROSOURCE	7.47	-5.25	2.31	-42.48	1.63	-0.47	-19.87	-4.33	1.16	5.91	14.61	0.71	1.16	2.88	2.81	-12.54	16.23	-0.53	-2.56	0.18
UM0121047_01_LP2-010-b-T-OK_H010	EPOXY (4,5alpha)-4,5-DIHYDROSANTONIN	MICROSOURCE	-45.35	-4.88	3.11	-21.97	3.2	-2.57	-1.29	15.2	1.96	-2.32	-6.57	-0.71	9.85	-12.08	-3.15	20.12	5.08	49.16	3.01	-5.81
UM0120782_01_LP2-008-b-T-OK_I018	EPOXYGEDUNIN	MICROSOURCE	19.58	18.99	3.41	-4.52	-0.57	-5.19	6.11	0.53	-0.16	-13.95	18.59	-3.43	35.36	2.15	-8.23	-30.72	9.29	21.76	8.36	13.92
UM0118269_01_LP2-003-b-T-OK_J021	Equilin	PRESTWICK	-21.67	16.05	0.3	-24.83	-1.86	0.32	8.94	10.05	3.96	4.13	-2.83	11.77	3.52	-13.75	-4.56	-64.41	-8.22	52	1.55	7.69
UM0119829_01_LP2-006-b-T-OK_N021	Ergocristine	SIGMA	11.22	-16.74	0.6	-9.33	0.75	-17.96	-27.67	-5.83	-0.54	-29.29	-8.13	-0.17	7.1	-5.98	5.82	-35.14	-1.95	-19.95	-7.19	-0.21
UM0118885_01_LP2-003-b-T-OK_A016	Ergocryptine-alpha	PRESTWICK	51.47	54.34	2.49	6.86	-2.2	3.45	3.62	42.33	-6.05	9.03	9.35	6.95	2.52	0.16	13.46	49.3	13.82	8.21	-20.59	27.73
UM0121438_01_LP2-009-b-T-OK_M012	ERGONOVINE MALEATE	MICROSOURCE	1.36	12.17	-1.65	6.46	-0.87	9.71	-30.06	-17.34	1.53	-7.92	-3.75	0.46	-6.87	-8.59	4.15	-51.25	1.82	-26.43	-16.53	1.75
UM0121112_01_LP2-011-b-T-OK_N005	ERGOSTA-7,22-DIEN-3-ONE	MICROSOURCE	-18	17.26	7.06	-12.73	-6.76	15.76	-12.09	-14.87	-2.31	14.15	-11.01	3.3	18.56	2.68	17.93	-13.34	12.51	89.67	-24.64	-8.32
UM0120997_01_LP2-010-b-T-OK_L017	ERGOSTEROL	MICROSOURCE	-12.6	-6.1	1.71	-65.57	-3.11	6.27	-7.59	-14.34	-2.63	17.81	-2.89	-3.04	8.04	-3.24	4.07	-32.38	-2.71	68.51	-16.48	6.18
UM0121004_01_LP2-010-b-T-OK_N017	ERGOSTEROL ACETATE	MICROSOURCE	-8.28	-33.04	-0.71	-25.35	-1.39	-27.59	-1.6	-32.35	-0.49	7.74	-12	-3.38	-2.49	4.71	2.85	-29.67	4.33	-7.1	-8.04	5.2
UM0119287_01_LP2-005-b-T-OK_G007	ERIOCITRIN	BIOMOL	-4.53	-32.81	1.58	-39.61	0.25	-9.59	-3.16	3.12	-6.16	-12.63	2.66	0.93	-0.23	0.52	5.01	-19.53	-5.52	-31.86	-7.37	-6.3
UM0119278_01_LP2-005-b-T-OK_C009	ERIODICTYOL	BIOMOL	6.14	-5.14	-1.09	-55.05	0.52	-4.01	-17.12	-25.3	-8.06	-0.78	-19.54	1.25	-4.5	-7.38	-0.06	-20.43	-6.82	-56.47	-17.61	-14.38
UM0119279_01_LP2-005-b-T-OK_C011	ERIODICTYOL-7-GLUCOSIDE	BIOMOL	-4.31	-15.79	1.3	-45.24	0.16	-18.21	-3.12	-16.92	-3.38	-26.81	-21.53	1.91	-26.46	0.85	6.65	-28.58	-3.61	-27.8	-17.28	-28.35
UM0127848_01_LP2-012-b-T-OK_F011	ERK Inhibitor II, FR180204	Calbiochem	-25.76	-41.3	-1.93	-18.99	0.29	3.23	-2.49	-28.13	-1.15	-7.33	-20.11	-3.95	-2.66	3.59	7.84	-24.07	-2.18	-24.62	-9.78	-11.11
UM0127849_01_LP2-012-b-T-OK_F012	ERK Inhibitor II, Negative contr	Calbiochem	-42.05	-34.56	-0.79	-25.79	-0.04	0.04	-0.47	-12.82	-0.41	-8.43	-8.55	-5.09	0.04	1.71	3.93	-14.5	-1.76	-30.6	-2.77	-6.56
UM0127850_01_LP2-012-b-T-OK_F013	ERK Inhibitor III	Calbiochem	-24.3	-11.28	-2.86	-34.65	0.21	1.42	-11.52	-98.51	1.64	-8.84	-13.54	-3.09	-1.97	-1.07	-10.25	-46.04	2.26	-21.07	-11.66	-9.74
UM0127944_01_LP2-012-b-T-OK_C003	Erlotinib	LC laboratories	38.76	48.31	6.67	17.68	-2.75	14.23	19.36	78.35	27.35	21.18	16.54	16.56	56.26	67.85	42.4	22.83	49.49	28.26	31.23	29.6
UM0121220_01_LP2-013-b-T-OK_O013	ERYSOLIN	MICROSOURCE	18.51	46.76	-2.66	21.72	2.8	30.41	69.9	53.72	1.37	45.07	40.64	3.21	24.6	16.23	-5.22	9.81	57.32	67.72	67	31.76
UM0119822_01_LP2-006-b-T-OK_L021	erythro-9-(2-Hydroxy-3-nonyl)adenine hydrochloride	SIGMA	-26.8	-21.97	1.29	-11.07	-0.08	-16.49	-1.46	-14.24	-7.04	-7.05	-3.19	2.45	-27.3	-11.17	-26.44	-39.9	-6.31	13.34	-7.31	-14.44
UM0118256_01_LP2-001-b-T-OK_O004	Erythromycin	PRESTWICK	-13.58	4.16	-0.41	-22.09	0.55	-17.88	-5.44	1.38	-3.3	-12.81	-7.4	0.8	-11.91	-10.47	-12.92	-20.51	0.8	-3.8	-15.12	-19.61
UM0121424_01_LP2-008-b-T-OK_N022	ERYTHROMYCIN ESTOLATE	MICROSOURCE	-4.16	-4.45	1.69	23.04	-3.75	-18.77	-16.87	8.56	3.14	3.63	-7.64	-3.03	6.19	10.23	-11.87	-21.3	-2.31	-31.09	-33.76	-8.04
UM0121441_01_LP2-009-b-T-OK_O012	ERYTHROMYCIN ETHYLSUCCINATE	MICROSOURCE	21.84	-2.54	4.26	-24.17	-1.01	-12.76	-11.75	-25.24	-0.88	-9.3	-10.62	-2.62	-7.98	1.29	-25.67	-35.62	4.11	-60.5	-9.43	-2.99
UM0121466_01_LP2-011-b-T-OK_J009	ERYTHROMYCIN STEARATE	MICROSOURCE	-4.42	-20.53	-1.33	-17.14	-0.59	-22.73	-32.99	-20.96	3.85	-3.67	-24.16	-3.42	-4.68	-2.35	11.5	-11.05	-0.46	-24.13	-5.42	6.72
UM0121246_01_LP2-011-b-T-OK_E014	ESCITALOPRAM OXALATE	MICROSOURCE	-13.75	-6.9	-1.33	-49	-0.04	5.7	-4.53	-4.01	2.36	-7.38	-21.03	0.1	-21.19	-1.17	-16.17	-8.64	-0.42	40.34	-14.54	5.18
UM0118956_01_LP2-003-b-T-OK_L022	Esculetin	PRESTWICK	-26.57	-11.77	-0.84	7.51	-2.04	-20.3	-6.13	-16.74	-4.46	-8.27	7.47	1.9	6.17	-13.89	-5.31	-82.22	-6.77	-19.28	-21.83	-13.73
UM0118951_01_LP2-003-b-T-OK_D006	Esculin Hydrate	PRESTWICK	-16.66	-37.44	-4.73	-13.42	1.33	-15.43	-11.18	-36.26	-5.93	-8.11	-18.36	-3.06	-24.65	-0.42	-2.16	97.8	-10.3	-5.71	-36.76	-18.23
UM0119809_01_LP2-009-b-T-OK_N011	ESERINE	MICROSOURCE	14.92	5.01	5.88	0.54	0.83	-6.57	-24.13	-30.18	-1.57	-4.42	18.38	-2.29	-19.38	-3.91	-24.08	-31.06	9.64	-44.4	-20.53	-16.6
UM0118257_01_LP2-002-b-T-OK_B014	Eserine sulfate, physostigmine sulfate	PRESTWICK	19.82	17.93	-0.91	-0.89	-0.91	-6.41	6.64	-9.76	-8.81	-7.8	1.96	-2.53	-21.38	-6.68	-4.67	27.74	-1.88	16.78	-31.77	11.14
UM0121240_01_LP2-009-b-T-OK_L017	ESTRADIOL ACETATE	MICROSOURCE	-17	11.58	1.1	-61.36	-4.21	2.03	-21.93	-19.99	-6.47	2.26	21.87	15.81	-29.85	3.03	-26.18	-27.28	-7.19	-20.94	-9.62	-22.57
UM0121357_01_LP2-009-b-T-OK_A014	ESTRADIOL CYPIONATE	MICROSOURCE	86.6	82.35	10.65	16.88	11.93	56.8	11.58	31.12	12.29	52.95	0.15	29.82	17.66	8.21	24.26	31.52	9.98	70.06	27.63	20.89
UM0120400_01_LP2-008-b-T-OK_F012	ESTRADIOL DIACETATE	MICROSOURCE	-22.28	-7.27	10.08	-27.41	-2.06	-21.85	-12.55	9.85	-5.36	6.26	7.61	20.49	11.82	3.62	-20.72	-65.58	-23.19	22	6.97	10.52
UM0120440_01_LP2-009-b-T-OK_J017	ESTRADIOL METHYL ETHER	MICROSOURCE	1.47	25.97	2.95	-40.92	-1.45	16.43	-21.51	-1.61	-3.75	15.33	5.63	32.33	-10.72	13	-2.18	-96.44	-7.15	-9.85	-5.74	10.06
UM0120672_01_LP2-009-b-T-OK_F017	ESTRADIOL PROPIONATE	MICROSOURCE	-13.29	28.04	15.52	-39.79	0.38	16.78	0.08	-18.9	7.75	12.16	-16.03	39.35	-8.24	4.48	2.24	-104.05	-10.96	-46.62	-13.23	-10.63
UM0121359_01_LP2-009-b-T-OK_C014	ESTRADIOL VALERATE	MICROSOURCE	10.24	-8.63	8.12	-16.25	5.08	14.18	10.14	-21.15	-0.43	21.38	-19.35	36.49	-67.88	-2.65	11.57	-79.15	1.44	13.82	-17.92	-3.59
UM0118258_01_LP2-002-b-T-OK_I004	Estradiol-17 beta	PRESTWICK	16.09	25.16	13.11	4.75	8.59	12.81	-19.38	-3.35	15.16	10.58	-9.08	7.09	4.05	0.52	4.54	-4.61	-27.92	43.6	-0.77	-12.69
UM0120449_01_LP2-009-b-T-OK_P017	ESTRADIOL-3-SULFATE, SODIUM SALT	MICROSOURCE	78.54	11.31	6.9	-11.66	-2.1	-4.7	-32.05	-22.84	-1.25	3.01	12.38	-0.17	-76.8	-5.41	-31.65	-12.32	-5.58	-77.54	4.87	-23.23
UM0118978_01_LP2-004-b-T-OK_K014	Estriol	PRESTWICK	5	-39.18	1.82	-44.57	-0.21	-18.57	-12.1	-5.08	10.43	-17.44	5.01	-3	-24.47	-4.49	-11.47	-124.6	-21.44	0.43	-28.27	-8.69
UM0120446_01_LP2-009-b-T-OK_N017	ESTRIOL BENZYL ETHER	MICROSOURCE	-2.67	2.66	-1.84	-57.99	0.18	-19.14	-42.12	-30.94	-0.53	-16.11	14.65	-3.3	-61.63	6.36	-36.61	-11.03	-17.91	-25.49	-17.3	-3.68
UM0120451_01_LP2-009-b-T-OK_D017	ESTRIOL METHYL ETHER	MICROSOURCE	-10.41	-20.51	-4.96	-25.99	-0.53	-18.91	0	-50.48	0.63	-12.05	-8.52	-1.9	-39.68	-2.75	-15.52	-81.22	-10.74	7.08	-10.21	-15.71
UM0118979_01_LP2-003-b-T-OK_H010	Estrone	PRESTWICK	-17.16	-12.67	0.21	-25.87	0.84	3.98	-4.51	-24.26	-9.68	-18.23	-3.21	-1.66	3.09	-4.82	-9.55	-71.58	0.4	-17.75	-26.66	-13.91
UM0120438_01_LP2-009-b-T-OK_H017	ESTRONE ACETATE	MICROSOURCE	-12.97	-13.56	1.56	-36.14	-0.13	-8.2	-9.79	-12.33	-3.59	-2.28	-14.98	-1.57	-2.3	-4.27	9.29	-78.17	-4.21	-43.72	-13.49	6.99
UM0120897_01_LP2-009-b-T-OK_M015	ESTRONE BENZOATE	MICROSOURCE	-16.23	-21.1	-2.09	-43.34	-1.37	-24.12	-26.42	-11.16	-0.45	-16.59	8.89	0.95	-26.8	-1.77	-6.86	-46.54	-15.81	-37.04	-12.44	-2.67
UM0120475_01_LP2-009-b-T-OK_P018	ESTRONE HEMISUCCINATE	MICROSOURCE	56.37	27.29	2.55	6.41	-5.15	13.12	-6.06	25.02	-5.71	32.18	1.32	4.55	-63.41	-5.88	-16.61	16.66	12.92	-54.55	-6.31	-6.68
UM0118925_01_LP2-003-b-T-OK_I017	Estropipate	PRESTWICK	-28.42	9	1.85	-45.63	0.55	-21.84	-23.07	-24.02	-7.23	-24.1	-11.97	-0.98	-5.8	-1.94	-5.02	-84.64	-4.59	14.5	-19.53	-11.33
UM0119773_01_LP2-006-b-T-OK_B017	ET-18-OCH3	SIGMA	23.42	50.55	-0.6	-33.58	-0.09	-18.54	-23.09	-5.33	-5.24	-30.96	-4.41	-2.34	-19.01	-2.71	-14.81	-66.9	16.27	28.59	-12.7	-16.42
UM0118878_01_LP2-003-b-T-OK_A019	Etanidazole	PRESTWICK	54.13	59.86	3.7	36.38	-1.09	3.38	-0.05	2.85	6.15	29.51	3.12	-1.1	-0.19	3.72	4.67	44.91	-26	-22.04	-19.85	-1.57
UM0119780_01_LP2-006-b-T-OK_D017	Etazolate hydrochloride	SIGMA	-25.94	-18.33	1.04	-45.42	-0.91	-15.44	-22.83	10.26	-4.98	-11.81	-0.72	-3.98	-8.06	-2.32	-12.05	-88.98	-14.61	37.24	-23.03	-7.94
UM0118574_01_LP2-001-b-T-OK_D020	Ethacrynic acid	PRESTWICK	-20.84	-33.56	-2.67	11.78	1.5	-9.64	9.64	-8.44	-8.27	-13.56	-11.67	-6.55	-18.34	-10.3	-4.3	-16.26	-3.72	-17.46	-14.45	-18.08
UM0118259_01_LP2-001-b-T-OK_E017	Ethambutol dihydrochloride	PRESTWICK	-3.19	-53.14	1.01	-22.43	0.52	-12.69	13.9	-23.5	-8.82	-20.29	-18.21	-5.42	-19.43	-7.01	-10.07	-37.57	-5.53	-44.26	-35.95	-12.92
UM0118776_01_LP2-002-b-T-OK_D021	Ethamivan	PRESTWICK	9.13	-10.8	0.57	-20.17	-1.29	-6.52	-21.33	-27.06	-4.82	-17.17	-23.17	-6.76	0.39	-6.08	-8.22	-29.41	-17.36	20.36	-30.33	-12.13
UM0119030_01_LP2-004-b-T-OK_K011	Ethamsylate	PRESTWICK	7.16	-93.13	7.57	-36.01	-0.47	-7.17	-4.74	3.56	-6.35	-26.02	-14.37	-2.92	-19.31	-3.85	-29.05	-108.64	-34.55	-18.42	-31.18	0.45
UM0118873_01_LP2-003-b-T-OK_F021	Ethaverine hydrochloride	PRESTWICK	-3.96	41.86	2.48	-6.47	-1.35	13.96	10.15	18.94	15.46	-17.82	1.64	31.19	28.78	19.24	-6.1	-18.97	18.59	33.29	16.81	49.28
UM0121439_01_LP2-009-b-T-OK_E014	ETHINYL ESTRADIOL	MICROSOURCE	1.74	-2.97	-0.89	-21.17	-0.61	4.23	-37.84	-23.48	-3.59	-7.51	-18.18	5.33	-36.03	1.38	-9.19	-94.78	-1.77	-33.73	-3.87	-11.29
UM0120383_01_LP2-013-b-T-OK_I017	ETHION	MICROSOURCE	-34.38	-16.65	1.82	-33.05	5.72	-3.15	5.58	8.98	3.28	21.55	4.77	-0.04	-14.23	1.37	-9.14	-17.84	6.07	0.35	5.86	6.8
UM0118719_01_LP2-002-b-T-OK_J013	Ethionamide	PRESTWICK	-47.73	5.85	0.14	-11.51	3.38	7.04	-10.78	-5.64	4.11	-18.06	-1.81	0.82	-0.51	-4.45	-0.61	-23.61	-11.39	-28.67	-4.24	-3.15
UM0118549_01_LP2-001-b-T-OK_F004	Ethisterone	PRESTWICK	7.95	-5.29	3.88	4.91	-0.4	-1.16	-13.16	-6.76	-5.72	4.9	-0.03	5.33	-9.82	5.14	4.18	-16.76	-5.22	14.88	5.87	0.37
UM0118246_01_LP2-003-b-T-OK_H021	Ethopropazine hydrochloride	PRESTWICK	-28.77	-13.12	2.5	-30.13	1.48	-29.3	-17.53	-15.78	-4.94	-2.07	-1.72	-5.75	2.95	-1.29	-13.37	-38.17	-7.27	-1.03	-9.36	1.57
UM0118525_01_LP2-001-b-T-OK_B011	Ethosuximide	PRESTWICK	10.11	14.32	1.93	-39.18	-0.21	-14.76	-0.28	-17.77	-7.1	-6.49	-7.35	-5.48	-0.32	-8.37	-7.49	-6.3	7.17	-13.17	-7.14	-19.13
UM0118179_01_LP2-003-b-T-OK_K013	Ethotoin	PRESTWICK	-26.62	-2.65	-4.11	-30.45	0.03	-13.31	-7.1	-25.23	-1.26	-30.87	-4.97	-4.18	-2.84	-4.77	4.34	-102.8	-0.6	3.34	-13.49	-12.48
UM0118886_01_LP2-003-b-T-OK_I012	Ethoxyquin	PRESTWICK	-5.71	-23.31	2.66	-15.67	2.87	6.73	21.53	-8.82	-5.96	-25.32	16.67	-4.84	7.73	14.36	-16.08	-42.15	11.47	18.79	9.46	-11.96
UM0120415_01_LP2-009-b-T-OK_E003	ETHYL 1-BENZYL-3-HYDROXY- 2-OXO[5H]PYRROLE-4-CARBOXYLATE	MICROSOURCE	-44.12	-1	-2.18	-26.45	1.73	-18.97	-24.06	3.24	0.72	3.84	3.18	0.66	4.68	-5.6	-13.54	-36.76	15.59	-20.16	-0.28	3.8
UM0120721_01_LP2-010-b-T-OK_L019	ETHYL DICHLOROORSELLINATE	MICROSOURCE	-18.3	-30.42	-1.28	-42.65	-1.65	-11.03	-6.86	-26.65	1.35	-27.35	-16	-3.05	1.49	-3.24	-11.23	-37.57	-0.34	-5.8	-9.34	3.37
UM0121011_01_LP2-010-b-T-OK_J010	ETHYL EVERNINATE	MICROSOURCE	-28.49	-35.65	2.19	-29.49	-0.85	-19.23	-1.3	-13.47	2.75	3.29	-1.5	-3.38	0.29	-5.91	-1.53	-31.1	1.39	-13.46	5.4	-3.98
UM0119828_01_LP2-006-b-T-OK_H019	Ethylene glycol-bis(2-aminoethylether)-N,N,N',N'-tetraacetic acid	SIGMA	-27.23	-25.53	-0.62	-0.62	1.3	-13.73	26.04	10.76	-6.32	-18.34	5.08	1.21	15.09	2.23	-9.78	34.89	-5.39	-3.45	-17.35	17.53
UM0120598_01_LP2-008-b-T-OK_L018	ETHYLNOREPINEPHRINE HYDROCHLORIDE	MICROSOURCE	-33.94	-16.56	0.15	-57.02	-2.55	-20.23	-7.74	-7.41	2.32	-19.13	10.98	-1.97	-7.75	-4.3	-3.11	-25.98	-45.02	-11.57	-35.71	-1.59
UM0119031_01_LP2-003-b-T-OK_F018	Ethynodiol diacetate	PRESTWICK	-37.02	-2.84	1.95	-13.5	0.81	-7.18	4.98	-14.04	-9.72	-15.86	-5.58	7.47	-3.78	-0.16	-5.47	-74.53	-37.56	0.04	-28.89	4.52
UM0118800_01_LP2-003-b-T-OK_J013	Ethynylestradiol 3-methyl ether	PRESTWICK	-27.77	-30.56	-0.33	-39.61	-1.34	0.73	-11.72	-19.82	6.28	-32.67	-0.35	-4.18	1.89	-4.16	-12.03	-108.06	-6.49	-5.52	-35.1	-13.08
UM0118883_01_LP2-003-b-T-OK_N007	Etidronic acid, disodium salt	PRESTWICK	-14.06	-36.63	-5.83	-21.81	1.99	5.19	-20.89	-28.38	-0.71	4.13	-18.58	-0.94	-2.33	-5.94	-9.67	-91.81	14.69	9.74	-24.69	1.96
UM0118720_01_LP2-002-b-T-OK_F009	Etifenin	PRESTWICK	2.97	-5.84	-0.64	-17.39	-0.26	-18.3	-20.95	-26.34	0.94	-4.05	-6.14	-4.16	0.18	-10.66	-1.04	-27.2	-30.53	-40.22	-29.7	-22.47
UM0119032_01_LP2-004-b-T-OK_K015	Etilefrine hydrochloride	PRESTWICK	-19.25	-41.45	4.32	-26.06	2.76	-2.25	7.95	0.45	-1.82	-17.61	-5.73	-3.89	-21.3	0.54	-32.88	-65.38	-35.63	-3.74	-22.91	7.66
UM0118260_01_LP2-001-b-T-OK_P003	Etodolac	PRESTWICK	-42.31	-34.61	-4.27	-0.59	-2.5	-51.9	-24.29	12.76	-4.83	-27.6	22.8	1.19	-38.62	19.27	-40.37	-32.84	-19.21	15.86	28.98	11.4
UM0118261_01_LP2-001-b-T-OK_D005	Etofylline	PRESTWICK	0.94	-36.3	0.82	1.31	-1.79	6.33	2.23	-4.97	-5.51	-13.06	-6.24	2.1	-18.16	-6.84	25.06	-16.66	-0.84	5.05	-5.18	-1.22
UM0119034_01_LP2-004-b-T-OK_A004	Etomidate	PRESTWICK	59.88	37.95	-5.71	48.97	0.1	1.53	34.95	26.9	35.5	12.79	0.03	-1.82	-21.79	2.17	23.41	20.03	18.02	-18.69	36.78	3.01
UM0118262_01_LP2-002-b-T-OK_O013	Etoposide	PRESTWICK	89.42	90.74	98.25	95.29	88.24	98.52	86.77	93.81	97.24	76.89	73.76	94.89	51.4	95.39	79.68	97.89	84.52	96.49	80.86	83.63
UM0118880_01_LP2-003-b-T-OK_O010	Eucatropine hydrochloride	PRESTWICK	7.7	4.24	-4.86	-27.56	0.23	-15.91	-6.65	-18.56	-5.74	4.21	6.87	-4.63	5.62	1.87	-5.21	-71.98	22.03	-13.49	-14.76	-8.31
UM0121385_01_LP2-009-b-T-OK_M021	EUCATROPINE HYDROCHLORIDE	MICROSOURCE	-8.23	-27.86	0.9	-14.16	-1.19	-34.42	-17.39	-30.3	-1.02	-9.85	12.38	-1.57	-47.98	0.87	-9.58	-54.41	-8.03	-26.84	-13.93	-7.6
UM0121019_01_LP2-010-b-T-OK_P008	EUDESMIC ACID	MICROSOURCE	84.4	8.51	4.87	-18.03	-2.74	-20.8	-11	-24.64	1.94	-23.68	-5.01	-2.35	-20.96	-8.92	-22.13	33.29	-2.48	-41.04	0.73	-15.44
UM0119254_01_LP2-005-b-T-OK_M009	EUDESMINE	BIOMOL	2.73	-20.81	0.15	-27.39	0.34	-15.27	-6.21	8.89	-4.16	9.25	-1.72	6.6	-2.55	-0.57	7.59	-19.02	15.8	-5.27	17.23	-10.53
UM0121067_01_LP2-011-b-T-OK_E011	EUGENITOL	MICROSOURCE	-49.54	19.39	-0.34	-40.45	7.78	-8.21	-4.72	-92.95	0.63	-117.97	-47.67	8.17	-8.59	-15.45	0.15	-14.02	-4.89	-59.03	-45.7	24.55
UM0121358_01_LP2-009-b-T-OK_G014	EUGENOL	MICROSOURCE	-36.99	-14.02	1.33	-64.55	1.89	-3.63	-2.45	-12.41	-1.68	-8.47	-9.39	-1.96	-20.5	-5.16	4.78	-94.68	-2.38	-63.04	-11.05	-1.44
UM0121050_01_LP2-010-b-T-OK_H016	EUGENYL BENZOATE	MICROSOURCE	-29.69	-20.67	4.67	-22.32	2.82	-4.86	-2.08	5.45	6.49	-7.72	-12.28	-3.08	3.61	2.2	-1.85	-18.16	14.6	58.76	-4.63	12.39
UM0120809_01_LP2-008-b-T-OK_J013	EUPARIN	MICROSOURCE	-15.61	-59.71	0.16	-28.51	0.52	-7.23	-11.58	-33.94	3.02	-18.65	-2.66	-1.03	14.33	-0.2	-3.94	-21.73	-27.61	6.18	17.23	4.2
UM0121038_01_LP2-010-b-T-OK_D020	EUPATORIOCHROMENE	MICROSOURCE	-0.3	-29.56	2.8	-18.94	-1.62	-8.48	-3.82	14.29	1.31	6.52	2.89	-3.94	11.1	3.41	-3.57	-15.45	11.21	-21.11	-7.49	15.69
UM0121231_01_LP2-013-b-T-OK_C005	EUPHOL	MICROSOURCE	9.82	-7.94	-2.78	-16.78	-0.55	1.29	-14.24	-13.26	3.02	-0.52	-7.1	4.37	-11.28	-1.36	-10.17	-11.51	9.15	11.63	-9.52	1.58
UM0120740_01_LP2-008-b-T-OK_L003	EUPHOL ACETATE	MICROSOURCE	27.59	-7.97	1.8	-5.03	-0.88	28.91	-2.55	-14.47	2.15	26.63	6.47	2	6.25	7.93	8	14.96	13.11	20.61	13.88	17.05
UM0119414_01_LP2-005-b-T-OK_K014	EUPHORBIASTEROID	BIOMOL	-5.54	-5.28	-1.6	-11.08	-2	11.18	-6.37	16.57	14.61	-2.22	6.4	10.99	-1.03	5.01	32.08	-20.47	17.71	-12.1	21.77	1.07
UM0120780_01_LP2-008-b-T-OK_D011	EVERNINIC ACID	MICROSOURCE	-6.61	3.56	-3.56	-59.4	-0.5	-19.38	2.87	3.02	0.57	-18.41	-10.12	0.04	-9.78	-1.42	-10	-24.52	-5.57	-10	-31.52	-10.96
UM0119456_01_LP2-005-b-T-OK_H003	EVODIAMINE	BIOMOL	95.81	96.61	95.21	94.96	91.51	99.25	96.62	96.95	99.41	71.03	76.63	92.96	83.15	96.86	92.62	98.74	91.03	99.12	92.68	75.94
UM0118212_01_LP2-003-b-T-OK_E011	Evoxine	PRESTWICK	-25.52	-2.73	-0.39	-19.36	1.28	-23.05	-11.63	-15.01	-8.33	-16.02	-16.48	-3.38	-7.86	-8.04	-13.13	-75.8	-10.85	-13.76	-23.66	-11.13
UM0128555_01_LP2-012-b-T-OK_C012	EX-527	EMD	29.98	4.11	0.74	18.92	4.19	-25.41	-5.23	-14.46	-1.4	1.85	-9.33	-5.11	-0.6	1.21	26.01	-13.4	-8.15	-63.37	0.91	-9.74
UM0120645_01_LP2-009-b-T-OK_N016	EXALAMIDE	MICROSOURCE	25.43	-0.54	3.67	-37.6	0.1	-6.13	-20.26	-17.94	-4.51	-21.34	5.98	-0.4	-15.25	9.04	-2.76	-11.08	-8.79	-39.89	-11.65	-7.88
UM0121301_01_LP2-010-b-T-OK_A013	EZETIMIBE	MICROSOURCE	60.83	74.35	2.27	62.09	-0.18	-7.46	8.42	47.43	8.21	9.47	4.31	4.75	10.31	1.4	-3.55	31.56	15.65	45.19	3.27	13.63
UM0121295_01_LP2-010-b-T-OK_M011	FAMCICLOVIR	MICROSOURCE	-7.56	-32.2	2.58	-43.57	1.58	-10.05	-7.51	-10.87	0.75	-13.25	-13.7	-1.89	-13.18	-6.71	-13.36	-43.13	12.98	-78.96	-2.59	-14.04
UM0118263_01_LP2-001-b-T-OK_E010	Famotidine	PRESTWICK	-8.13	-9	-0.85	-24.84	0.67	-11.38	-3.65	-16.13	-1.15	-8.32	-14.16	-3.59	50.09	-19.67	-10.92	-16.31	-8.76	-23.05	12.01	-23.76
UM0119818_01_LP2-006-b-T-OK_B006	Famotidine	SIGMA	15.41	11.7	-2.05	1.85	-1.29	-26.7	-5.11	11.98	0.77	-18.92	2.25	-4.22	-42.99	-6.75	4.82	-46.86	4.34	-34.61	-12.13	14.02
UM0118089_01_LP2-003-b-T-OK_M007	Famprofazone	PRESTWICK	-10.21	-26.86	-0.52	8.99	0.29	12.59	-11.18	-3.89	10.4	7.48	-3.82	6.4	11.81	7.32	4.46	-93.72	27.39	25.77	-6.08	17.84
UM0120836_01_LP2-008-b-T-OK_N010	FARNESOL	MICROSOURCE	2.5	-4.9	-3.87	-31.7	-0.94	0.03	-22.94	-2.01	-0.7	-12.12	2.96	0.45	5.36	5.27	-5.4	-13.71	-10.19	6.37	5.96	-1.21
UM0119831_01_LP2-006-b-T-OK_F006	Farnesylthiosalicylic acid	SIGMA	-3.03	-51.88	-0.57	-7.64	0.11	-7.99	9.95	15.01	-3.88	-10.56	9.59	2.39	-8.27	-4.79	1.55	-71.51	-3.65	20.16	-14.38	-6.12
UM0127851_01_LP2-012-b-T-OK_F014	Fascaplysin, Synthetic	Calbiochem	-78.95	91.09	88.27	23.97	74.25	91.13	74.18	88.11	35.26	-11.65	69.02	33.29	54.43	15.94	58.26	90.88	59.4	84.82	35.64	60.75
UM0120847_01_LP2-008-b-T-OK_H020	FELAMIDIN	MICROSOURCE	-2.81	31.6	1.65	46.99	5.87	5.22	14.74	28.9	4.92	8.09	8.65	15.23	20	3.27	62.56	6.76	-4.06	40	-7.62	22.62
UM0119836_01_LP2-006-b-T-OK_P021	Felbamate	SIGMA	49.45	41.93	-0.68	-14.23	-0.28	9.12	-0.16	-21.65	-7.01	10.6	-3.55	0.33	-15.21	-5.61	-6.73	45.4	41.96	13.92	-2.71	-14.37
UM0119035_01_LP2-003-b-T-OK_D008	Felbinac	PRESTWICK	-42.63	-27.56	-5.47	-4.95	2.36	-18.05	-31.9	-31.49	-11.15	-0.19	-28.6	-1.94	-21.81	0.61	-24.74	-48.92	-16.7	-5.78	-44.78	-6.62
UM0118681_01_LP2-002-b-T-OK_O018	Felodipine	PRESTWICK	-3.08	-12.32	0.64	-57.46	-2.05	-11.55	-36.51	5.73	1.83	-15.12	-14.13	-3.56	-15.38	-9.63	-31.55	-27.84	7.74	-68.8	-24.09	-20.17
UM0118264_01_LP2-001-b-T-OK_J021	Fenbendazole	PRESTWICK	6.18	-14.31	97.31	-1.59	80.81	4.59	80.2	41.27	3.26	32.33	69.8	52.28	-2.99	8.47	16.7	82.69	-4.16	92.81	31.49	36.47
UM0118490_01_LP2-001-b-T-OK_L017	Fenbufen	PRESTWICK	-20.79	-52.59	0.74	-24.99	-1.02	-12.41	26.47	4.66	-8.38	-26.77	-13.5	-2.44	-18.22	-5.14	-6.85	-38.61	-10.8	-45.82	-6.72	-1.85
UM0120413_01_LP2-008-b-T-OK_D022	FENBUTYRAMIDE	MICROSOURCE	8.7	13.13	-1.26	-33.32	-2.37	-29.33	-14.26	-0.53	-0.16	-23.98	-11.59	-2.7	7.15	-2.72	-13.52	2.2	-29.11	18.37	-29.65	-11.44
UM0118491_01_LP2-001-b-T-OK_F022	Fendiline hydrochloride	PRESTWICK	12.28	11.25	3.04	-25.36	0.5	5.44	2.23	3.13	2.3	26.1	6.78	-7.61	-1.5	17.2	14.2	17.97	7.39	13.22	28.47	21.41
UM0118267_01_LP2-001-b-T-OK_H012	Fenofibrate	PRESTWICK	8.85	-7.29	0.47	-13.14	0.69	-9.69	13.54	2.41	-5.05	-28.6	-15.88	11.88	-12.23	0.39	-14.29	-27.51	4.56	-15.44	8.54	-16.4
UM0119853_01_LP2-006-b-T-OK_P004	Fenoldopam bromide	SIGMA	3.15	-1.69	0.74	7.98	-2.03	0.92	-0.29	-12.2	6.14	-6.63	-5.41	9.71	-29.19	-2.91	3.72	-17.44	-5.85	-32.56	-19.03	-4.3
UM0121281_01_LP2-009-b-T-OK_D015	FENOPROFEN	MICROSOURCE	6.59	-12.1	-0.7	-11.38	1.63	-13.06	-0.32	-22.11	2.33	-17.69	-8.64	-2.39	-8.71	-8.22	6.78	-78.17	-0.01	-59.73	-12.68	-3.84
UM0118271_01_LP2-003-b-T-OK_G010	Fenoprofen calcium salt dihydrate	PRESTWICK	-26.17	-24.03	-0.41	-28.4	3.06	-8.37	-19.81	-22.2	-9.89	27.22	-20.67	-3.84	19.01	-5	-13.01	-57.36	-4.41	-3.25	-31.92	-4.72
UM0118570_01_LP2-001-b-T-OK_J006	Fenoterol hydrobromide	PRESTWICK	-7.78	-17.99	3.65	-9.13	-1.92	-7.65	11.81	-1.22	-5.92	-8.9	-10.62	-0.98	-16.34	-2.9	4.95	4.9	-0.88	4.79	5.9	6.55
UM0118268_01_LP2-001-b-T-OK_L007	Fenspiride hydrochloride	PRESTWICK	-16.25	-35.05	-0.42	-8.42	-1.28	13	1.58	4.85	-8.31	4.98	-10.45	0.15	-8.94	-3.34	5.87	-39.4	-4.2	15.91	-3.7	3.47
UM0120388_01_LP2-009-b-T-OK_G013	FENTHION	MICROSOURCE	-58.01	15.67	1.52	-111.61	6.28	21.04	-1.9	-84.7	4.26	-78.22	-21.27	14.71	-1.08	-16.09	8.5	-96.65	13.46	-66.15	-33.96	28.53
UM0119255_01_LP2-005-b-T-OK_M011	FEROLINE	BIOMOL	4.8	-14.99	-0.29	-25.12	-1.71	-9.04	-14.68	0.89	-8.91	-5.84	-11.54	2.79	0.48	-6.15	7.14	-22.64	12.12	-6.46	5.48	-12.33
UM0119471_01_LP2-005-b-T-OK_D011	FERULIC ACID	BIOMOL	-23.21	-24.15	1.46	-57.55	-0.36	-12.52	-6.05	-15.69	-7.95	-10.74	-27.49	0.57	-19.97	-6.88	10.15	-36.28	-21.03	-55.45	-9.57	-11.91
UM0119811_01_LP2-006-b-T-OK_L006	Fexofenadine hydrochloride	SIGMA	-28.25	-32.88	1.48	-13.58	-0.23	-13.93	0.64	-7.37	-8.49	-0.52	-0.04	-2.03	-18.12	2.74	1.05	-54.04	-23.06	-22	-6	-2.61
UM0119837_01_LP2-006-b-T-OK_F004	Fiduxosin hydrochloride	SIGMA	-12.34	-19.07	2.64	-1.2	1.22	-7.55	-3.21	-9.08	-6.55	-7.97	1.64	3.98	-6.01	0.78	7.3	-61.91	-3.79	18.03	-11.19	-4.17
UM0121253_01_LP2-009-b-T-OK_O017	FILIPIN	MICROSOURCE	21.51	-20.54	-1.33	-29.68	-1.99	-1.31	-17.85	-24.56	-4.6	9.69	3.01	-2.93	-52.94	-0.53	-22.06	-4.46	4.38	-11.35	-15.82	-9.65
UM0118853_01_LP2-003-b-T-OK_K003	Fillalbin	PRESTWICK	-11.31	39.84	-2.52	6.46	0.55	12.31	8.53	6.33	19.48	7.31	13.97	2.74	-3.23	-2.15	24.8	-17.24	3.12	24.2	12	-0.56
UM0118926_01_LP2-003-b-T-OK_O015	Finasteride	PRESTWICK	13.55	10.28	0.15	-12.46	-3.41	-6.17	1.42	12.07	3.06	17.92	-5.97	1.83	4.2	-0.58	-18.07	-49.21	38.27	33.78	6.42	-0.48
UM0118519_01_LP2-001-b-T-OK_L018	Fipexide hydrochloride	PRESTWICK	-16.2	36.77	2.51	3.76	-0.48	49.13	23.31	33.51	4.14	-11.39	-0.64	20.72	-2.36	6.94	-10.2	-48.67	16.51	90.94	-10.68	13.71
UM0119325_01_LP2-005-b-T-OK_K003	FISETIN	BIOMOL	-3.86	-8.67	-1.56	-13.08	-0.37	8.55	3.3	-14.91	24.1	18.6	10.66	7.73	-4.73	-10.12	30	11.66	16.67	-4.78	-4.12	10.77
UM0120993_01_LP2-010-b-T-OK_J006	FISETINIDOL	MICROSOURCE	-43.31	-43.09	2.28	-30.4	-3.21	-28.68	4.12	-24.32	-1.18	-27.78	-11.04	0.83	-13.85	-13.04	-9.76	15.99	-5.08	17.6	-14.43	-6.07
UM0120925_01_LP2-010-b-T-OK_A018	FISSINOLIDE	MICROSOURCE	65.33	45.9	-0.6	1.15	-1.32	4.7	4.15	48.71	1.83	9.54	17.54	-2.93	0.46	0.7	-19.89	54.27	11.33	22.87	29.89	14.22
UM0120691_01_LP2-011-b-T-OK_P022	FISSINOLIDE C	MICROSOURCE	41.06	20.2	5.54	-7.36	-2.68	-5.59	-25.83	17.93	-2.43	0.32	-0.82	5.32	-49.14	-3.22	-22.65	-9.77	-19.85	-22.26	15.17	18.03
UM0119454_01_LP2-005-b-T-OK_O020	FLAVANOMAREIN	BIOMOL	-4.76	14.09	-1.25	-38.47	-0.29	-28.72	-21.15	-10.99	-7.67	-21.83	-16.8	-4.47	-13.84	-14.07	-26.07	-9.07	4.28	-63.52	4.6	-15.69
UM0121161_01_LP2-011-b-T-OK_H004	FLAVANONE	MICROSOURCE	39.64	73.29	1.96	12.88	7.86	39.54	39.63	87.8	7.65	41.82	22.64	48.96	33.31	24.25	25.05	31.05	75.18	89.59	51.71	55.08
UM0119415_01_LP2-005-b-T-OK_G016	FLAVOKAWAIN A	BIOMOL	17.71	-24.67	2.96	-40.43	1.39	-5.44	-7.21	12.14	4.3	-4.1	5.76	-3.54	-8.27	6.69	-17.58	-22.52	2.8	-8.18	-12.44	-6.85
UM0120999_01_LP2-010-b-T-OK_L004	FLAVOKAWAIN B	MICROSOURCE	59.75	68.59	1.52	-0.8	10.61	62.48	23.8	90.02	60.55	45.21	79.97	40.63	65.61	32	47.62	17.79	77.09	91.84	59.13	78.37
UM0118754_01_LP2-001-b-T-OK_B006	Flavoxate hydrochloride	PRESTWICK	17.63	5.38	0.87	0.86	0.2	-2.94	-11.4	-15.36	5.46	-15.88	-12.83	-2.4	-31.63	0.49	-9.5	-6.84	-2.92	-27.55	0.91	-2.23
UM0118927_01_LP2-003-b-T-OK_C012	Flecainide acetate	PRESTWICK	18.56	19.83	0.4	0.96	-0.6	-10.45	-21.12	-10.36	-2.36	-19.45	-9.05	3.94	-12.23	0	3.59	-39.67	-19.19	15.19	-19.99	-6.62
UM0120649_01_LP2-011-b-T-OK_H019	FLOPROPIONE	MICROSOURCE	0.01	16.66	-3.06	-14.84	4.44	-12.19	8.53	-8.04	-1.46	-21.78	-12.97	-1.23	5.49	-2.29	28.28	-16.95	-11.26	20.33	-24.02	10.38
UM0118980_01_LP2-003-b-T-OK_P012	Florfenicol	PRESTWICK	58.98	23.41	9.79	-3.62	-0.67	10.97	-6.77	35.18	41.08	14	-0.84	25.91	22.25	2.01	-1.76	9.7	24.66	-4.1	18.43	-1.76
UM0121364_01_LP2-009-b-T-OK_J012	FLOXURIDINE	MICROSOURCE	91.99	96.47	97.73	94.86	92.31	98.7	94.25	95.43	99.32	81.5	71.88	92.99	83.48	97.64	90.62	98.03	90.42	96.22	93.3	80.39
UM0127852_01_LP2-012-b-T-OK_F015	Flt-3 Inhibitor	Calbiochem	-3.5	-17.65	0.07	-15.47	0.23	19.29	0.13	-24.22	-0.45	-25.7	-23.93	-4.63	-1.45	5.21	0.73	-35.33	-2.41	-40.07	1.83	16.19
UM0127853_01_LP2-012-b-T-OK_F016	Flt-3 Inhibitor II	Calbiochem	-22.78	-30.44	3.05	-37.14	16.1	14.96	-8.16	-27.72	16.52	-20.56	3.01	15.53	25.7	8.65	55.04	14.72	1.38	-10.33	39.19	55.53
UM0127854_01_LP2-012-b-T-OK_F017	Flt-3 Inhibitor III	Calbiochem	44.5	87.26	0.31	-34.11	0.81	92.99	-0.04	-21.02	87.13	18.03	-23.53	65.59	-9.36	45.2	22.89	-37.15	59.94	-41.08	73.72	78.56
UM0119036_01_LP2-004-b-T-OK_K003	Flucloxacillin sodium	PRESTWICK	5.24	7.37	1.37	-11.8	0.49	10.92	12.33	2.36	9.35	-15.36	-5.57	12.52	21.37	3.35	5.8	-16.1	-5.46	-1.81	11.63	0.72
UM0121346_01_LP2-011-b-T-OK_H003	FLUCONAZOLE	MICROSOURCE	-13.51	1.36	-1.07	-0.46	1.06	-2.76	6.27	3.85	-1.42	-4.03	-6.08	-1	-7.99	-2.22	-8.86	7.2	-2.48	4.49	0.38	-4.17
UM0119037_01_LP2-003-b-T-OK_L010	Flucytosine	PRESTWICK	-32.52	-7.38	-2.24	-32.54	1.67	-4.69	2.9	-25.31	-5.79	-19.86	0.81	-0.04	-10.29	3.06	-3.89	-100.54	12.96	-4.94	-10.28	-9.51
UM0118554_01_LP2-001-b-T-OK_J004	Fludrocortisone acetate	PRESTWICK	31.24	-36.96	-1.97	56.47	65.75	-41.83	5.14	29.27	50.57	-27.85	43.14	0.73	41.85	65.57	88.65	41.55	32.89	49.6	60.37	70.52
UM0121443_01_LP2-009-b-T-OK_I014	FLUDROCORTISONE ACETATE	MICROSOURCE	10.84	-39.66	-0.61	35.27	73.07	-24.7	-8.34	20.05	4.75	-30.28	46.85	-9.19	45.66	66.87	79.77	16.14	39.21	1.8	47.36	72.62
UM0118270_01_LP2-001-b-T-OK_J007	Flufenamic acid	PRESTWICK	4.17	-8.25	-2.49	2.13	-0.16	-18.15	-14.87	-7.26	-5.96	-9.48	-14.66	-0.58	-16.53	-3.11	-5.96	-25.19	-2.17	-22.84	-6.5	-1.5
UM0119824_01_LP2-006-b-T-OK_L004	Flumazenil	SIGMA	-12.23	-20.06	-0.1	-16.58	2.43	-5.4	4.41	-28.75	1.33	-8.55	-1.4	0.65	-11.13	2.54	-1.75	7.21	2.68	-8.95	-2.3	6.81
UM0118521_01_LP2-001-b-T-OK_J009	Flumequine	PRESTWICK	12.59	-17.38	2.3	-21.09	0.06	-6.99	-11.99	-2.22	-8.13	-31.84	-22.31	0.38	-28.03	0.87	14.02	-41.12	-7.13	-3.59	-6.53	-1.16
UM0118279_01_LP2-003-b-T-OK_C010	Flumethasone	PRESTWICK	27.71	-16.17	0.76	52.25	86.47	-18.49	41.48	56.92	72.17	-34.87	44.59	-4.2	67.7	78.35	87.84	57.05	54.28	46.36	63.77	75.85
UM0121415_01_LP2-008-b-T-OK_P021	FLUMETHAZONE PIVALATE	MICROSOURCE	60.28	53.27	-0.5	59.29	78.57	18.79	48.16	67.38	71.27	-20.08	58.04	-4.84	18.25	81.65	92.13	68.47	63.46	85.03	73.99	79.86
UM0118272_01_LP2-001-b-T-OK_P006	Flunarizine dihydrochloride	PRESTWICK	17.78	42.72	6.28	25.49	0.06	30.59	-12.28	20.52	46.56	15.87	10.55	7.85	-19	12.07	4.26	7.66	22.67	3.75	4.09	9.34
UM0118273_01_LP2-003-b-T-OK_A007	Flunisolide	PRESTWICK	41.47	60.56	2.55	49.56	80.8	-30.62	34.36	48.88	68.69	-15.21	44.48	-9.84	62.58	80.55	88.65	80.06	60.81	16.76	55.47	77.36
UM0118190_01_LP2-003-b-T-OK_E010	Flunixin meglumine	PRESTWICK	-8.41	-40.16	1.4	-19.44	1.65	-19.42	-15.19	-28.67	0.59	-14.47	-12.68	2.29	-5.64	-3.62	-2.6	-65.22	-19.42	-12.11	-24.51	-13.39
UM0118888_01_LP2-003-b-T-OK_K010	Fluocinonide	PRESTWICK	3.45	-29.77	0.27	29.68	65.96	-46.36	22.16	15.06	44.12	-43.84	36.22	4.24	55.08	67.66	86.06	4.09	38.54	17.34	42.69	66.09
UM0128560_01_LP2-012-b-T-OK_I006	Fluoro-SAHA	EMD	79.32	7.96	77.72	-19.74	83.2	91.26	7.03	93.78	88.06	-1.5	71.77	60.59	74.36	78.9	70.8	93.03	84.83	96.67	76.01	25.62
UM0118895_01_LP2-003-b-T-OK_G021	Fluorocurarine chloride	PRESTWICK	-8.36	7.68	0.44	-17.68	0.17	-18.57	-6.05	-7.98	-7.14	-5.66	-21.22	1.49	8.52	-4	-11.35	-47.7	-28.27	11.66	-7.06	6.23
UM0118277_01_LP2-003-b-T-OK_O017	Fluorometholone	PRESTWICK	29.21	-3.18	2.16	51.28	71.41	-32.78	34.6	53.97	78.53	-28.34	48.28	12.85	66.05	73.04	83.73	60.57	56.73	42.41	69.31	74.57
UM0118682_01_LP2-002-b-T-OK_H003	Fluoxetine hydrochloride	PRESTWICK	21.17	-6.14	6.89	22.37	3.12	26.71	2.16	-11.75	-2.31	4.16	2.24	4.19	7.86	-0.05	20.64	-27.79	-12.55	30.9	14.23	-1.72
UM0118770_01_LP2-002-b-T-OK_C021	Flupentixol dihydrochloride cis-(Z)	PRESTWICK	82.78	89.44	92.8	86.79	87.09	99.21	26.81	94.57	94.18	75.37	52.34	83.84	90.35	64.39	77.15	84.98	87.48	96.62	79.38	88.38
UM0118275_01_LP2-001-b-T-OK_P022	Fluphenazine dihydrochloride	PRESTWICK	82.1	90.68	88.9	89.97	89.22	99.36	52.06	94.5	93	78.8	68.24	88.49	89.72	71.58	77.66	95.51	93.05	98.65	91.02	87.03
UM0119849_01_LP2-006-b-T-OK_J006	Flupirtine maleate	SIGMA	-37.88	-99.64	0.92	-11.61	0.82	-31.07	-7.97	-23.51	-7.19	-42.25	-4.52	-3.11	-9.72	-5.21	8.38	-26.59	-11.95	28.81	-24.07	-1.96
UM0118887_01_LP2-003-b-T-OK_A011	Flurandrenolide	PRESTWICK	71.38	29.38	1.31	50.76	78.92	-18.54	15.28	66.38	50.85	10.74	51.64	-5.53	70.5	75.73	87.96	79.48	62.04	19.6	56.39	80.85
UM0119038_01_LP2-003-b-T-OK_H016	Flurbiprofen	PRESTWICK	-28.32	-35.09	2.7	-25.35	1.1	-11.15	-7.59	-23.7	7.13	-14.8	-16.32	-3.8	-7.82	-1.05	-17.52	-82.79	-15.93	-6.55	-35.1	5.37
UM0119039_01_LP2-003-b-T-OK_F014	Fluspirilen	PRESTWICK	-3.96	-14.85	3.82	-7.68	2.94	8.85	-14.26	11.38	6.1	4.46	-10.21	14.59	-2.72	2.97	-13.99	-74.35	-15.34	1.96	-23.66	18.88
UM0118278_01_LP2-001-b-T-OK_D021	Flutamide	PRESTWICK	9.96	-6.32	-0.68	-19.12	1.41	-10.34	-14.7	-1.41	-8.91	-20.79	-17.99	-7.44	-8.17	1.71	-0.5	-36.93	-14.52	-17.31	-23.21	-17.1
UM0119040_01_LP2-004-b-T-OK_G015	Fluticasone propionate	PRESTWICK	46.75	-35.67	-10.37	46.78	75.64	-10.8	31.12	53.85	84.48	-57.51	44.86	3.58	57.22	78.14	85.24	65.28	33.68	47.96	62.06	75.71
UM0118856_01_LP2-003-b-T-OK_L019	Fluvastatin sodium salt	PRESTWICK	98.35	99.5	95	96.71	97.91	99.75	93.22	99.27	98.33	94.94	83.97	96.95	92.12	97.36	98.54	99.83	91.43	99.42	98.45	94.77
UM0119041_01_LP2-004-b-T-OK_G011	Fluvoxamine maleate	PRESTWICK	-2.07	-21.95	2.78	-54.61	1.1	-7.5	-2.05	-8.12	-2.54	-8.53	-7.51	-2.41	-6.37	-1.86	-16.82	-78.01	-14.21	-8.4	-24.43	6.72
UM0118280_01_LP2-002-b-T-OK_N016	Folic acid	PRESTWICK	-13.77	-17.87	-0.16	-22.76	-4.36	-13.55	-0.24	9.38	-7.3	-6.73	-2.42	3.98	-2.78	2.29	-16.86	-34.9	-17.25	-15.17	-18.2	-3.71
UM0118274_01_LP2-003-b-T-OK_C018	Folinic acid calcium salt	PRESTWICK	-25.07	-52.42	0.29	-12.7	0.11	-13.18	-31	-37.96	-7.84	-19.37	-28.88	-3.96	-7.9	-17.7	-32.54	-95.45	-24	-11.04	-49.79	-5.74
UM0118854_01_LP2-003-b-T-OK_E015	Foliosidine	PRESTWICK	-25.02	-1.28	1.42	-29.69	1.91	-15.07	2.41	-10.6	-2.92	-4.76	-18.14	-0.85	-2.86	2.46	-20.76	99.42	-8.26	-10.84	-46.83	10.21
UM0120625_01_LP2-009-b-T-OK_P022	FORMESTANE	MICROSOURCE	92.21	38.57	-0.62	-20.58	-3.63	11.5	-27.07	25.58	-2.63	21.72	17.27	6.1	-61.99	3.6	-22.32	37.47	25.74	67.68	-2.12	23.04
UM0119417_01_LP2-005-b-T-OK_M018	FORMONONETIN	BIOMOL	-29.3	-27.16	1.31	-44.33	1.45	9.43	-23.44	-12.11	-5.9	-10.36	-9.49	0.37	7.58	-6.15	-5.89	-23.34	-1.27	-17.48	3.39	-28.09
UM0119819_01_LP2-006-b-T-OK_N006	Formoterol	SIGMA	-35.41	-42.49	-1.26	-32.5	-1.29	-17.93	-5.28	-18.94	-3.72	-5.29	-15.36	-2.89	-33.56	0.29	-7.61	-37.71	-25.95	-73.91	-21.32	-9.43
UM0119175_01_LP2-004-b-T-OK_B017	FORSKOLIN	BIOMOL	94.13	97.82	17.19	95.83	94.24	98.32	95.2	97.03	99.36	68.76	67.85	95.37	84.4	97.14	93.35	91.58	59.61	98.57	86.8	80.2
UM0121286_01_LP2-009-b-T-OK_P019	FOSCARNET SODIUM	MICROSOURCE	54.63	16.86	-3.25	-6.1	-3.64	2.56	-18.73	4.44	-5.16	-7.37	19.83	1.25	-32.41	0.18	-10.7	12.52	-10.66	-64.96	-12.51	2.95
UM0121284_01_LP2-009-b-T-OK_D021	FOSFOMYCIN	MICROSOURCE	16.39	-7.58	-2.59	-42.93	-2.56	-9.84	-15.18	-19.27	-1.14	12.44	-1.13	-2.14	-35.21	-9.67	-10.33	-78.42	0.6	-27.1	-4.73	-6.96
UM0118090_01_LP2-003-b-T-OK_D011	Fosfosal	PRESTWICK	-19.96	-34.36	-0.06	-18.84	1.23	-10.65	-29.29	-24.26	-7	-12.84	-14.94	1.16	-17.78	-3.02	-7.03	-53.02	-6.68	0.54	-28.6	-4.54
UM0121325_01_LP2-011-b-T-OK_D003	FOSINOPRIL SODIUM	MICROSOURCE	-15.34	-36.66	94.59	-22.97	88.9	-8.72	-10.82	36.3	1.53	-8.66	-33.57	-1.74	27.16	-1.4	1.14	-20.71	-1.43	-14.22	18.86	90.97
UM0119850_01_LP2-006-b-T-OK_B008	FPL 64176	SIGMA	27.73	-5.96	-0.43	-45.5	-0.49	-20.83	-24.3	-2.98	-3.1	-22.68	-18.16	-2.88	-54.69	-11.5	-9.96	-35.82	-17	-8.29	-18.21	-0.76
UM0121090_01_LP2-011-b-T-OK_M010	FRAXETIN	MICROSOURCE	-11.15	-18.55	-1.54	-12.23	-0.48	-15.92	-12.07	0.55	-1.17	-13.37	-7.48	-0.43	-13.05	-1.57	-8.17	-16.73	14.69	-0.87	4.85	-1.22
UM0121158_01_LP2-011-b-T-OK_P013	FRAXIDIN METHYL ETHER	MICROSOURCE	19.62	23.56	-0.28	-2.88	-0.27	6.21	0.1	18.58	-1.82	9.59	-4.18	6.37	-40.1	-2	-20.43	10.51	18.3	-13.38	14.66	22.11
UM0120702_01_LP2-011-b-T-OK_J020	FREQUENTIN	MICROSOURCE	-13.75	1.99	-3.45	-9.85	-0.95	-10.94	-3.37	11.87	2.75	-17.57	-11.73	-4.1	-18.4	4.33	-1.81	-9.24	-1.4	-15.33	-9.15	-0.89
UM0119347_01_LP2-005-b-T-OK_K004	FRIEDELIN	BIOMOL	-4.93	-9.89	0.21	-37.25	0.42	-1.55	-6.07	-38.52	16.74	3.67	-5.64	9.18	-10.66	-16.45	21.66	3.48	10.34	2.41	-19.29	1.1
UM0119825_01_LP2-006-b-T-OK_D006	FSCPX	SIGMA	-60.31	-24.23	-3.86	-24.91	0.6	-6.77	-12.86	-5.29	-5.84	-23.94	-2.8	-0.54	-28.33	-6.11	-2.8	-50.87	-22.09	-23.61	-18.18	1.74
UM0121512_01_LP2-004-b-T-OK_L017	FUMAGILLIN	BIOMOL	47.33	20.27	7.01	38.02	37.63	75.55	51.74	59.56	89.17	-63.17	46.33	60.4	51.68	81.19	37.41	-6.34	65.92	53.12	45.99	47.09
UM0119170_01_LP2-004-b-T-OK_H019	FUMONISIN B2	BIOMOL	18.18	-34.95	11.88	-11.51	3.99	6.35	12	24.95	52.53	-49.18	39.57	-13.8	34.92	59.44	11.27	-40.07	45.91	-16.96	6.14	31.57
UM0119844_01_LP2-006-b-T-OK_P006	Furafylline	SIGMA	27.56	17.63	3.31	5.66	-2.56	-6.64	10.6	-2.26	-1.76	-5.96	-8.06	-2.37	-24.16	-0.77	-6.44	-14.87	15.81	-68.05	-12.93	17.75
UM0118276_01_LP2-003-b-T-OK_I010	Furaltadone hydrochloride	PRESTWICK	-10.71	-5.5	1.13	-45.99	4.7	7.7	-8.95	-29.31	-5.74	-17.41	-2.83	1.31	-8.47	4.05	2.32	-95.28	1.49	1.12	-17.73	2.95
UM0118889_01_LP2-003-b-T-OK_B017	Furazolidone	PRESTWICK	29.11	43.48	0.78	31.4	3.21	9.97	-4.06	33.36	5.98	3.15	4.28	9.48	5.89	4.19	-12.72	-15.56	23.3	23.01	8.86	16.93
UM0121390_01_LP2-009-b-T-OK_K014	FURAZOLIDONE	MICROSOURCE	-37.09	-7.5	5.63	17.57	10.31	38.6	11.47	32.08	4.07	1.64	34.39	14.87	-10.62	10.25	38.74	-25.16	32.08	29.92	11.4	26.04
UM0119830_01_LP2-006-b-T-OK_D004	Furegrelate sodium	SIGMA	-6.64	4.03	2.44	-24.6	-2.1	1.81	-13.42	21.29	-2.61	-16.75	-0.4	-2.79	-34.18	-1.28	-1.25	-62.29	-5.39	-18.41	-19.6	5.74
UM0118642_01_LP2-002-b-T-OK_E003	Furosemide	PRESTWICK	27.27	-23.17	4.97	15.26	0.42	6.83	-2.69	-4.75	-5.54	-2.89	-5.86	1.36	-9.99	6.33	8.64	-23.37	-13.88	5.5	6.63	-1.23
UM0119841_01_LP2-006-b-T-OK_H004	Furosemide	SIGMA	0.46	-16	-0.12	-7.02	0.5	2.2	1.98	5.7	-6.04	-10.06	6.73	-0.89	-18.74	0.25	7.75	-30.6	-6.22	-0.59	-4.97	-4.2
UM0119042_01_LP2-004-b-T-OK_I015	Fursultiamine Hydrochloride	PRESTWICK	8.17	-32.02	0.96	-29.49	2.4	-14.65	-1.86	-19.59	-0.68	-28.11	-14	-2.21	-6.39	4.37	-16.45	-55.27	-35.85	-13.1	-24.59	-1.21
UM0119348_01_LP2-005-b-T-OK_I006	FUSARENON X	BIOMOL	98.77	99.75	95.52	97.82	99.01	99.89	99.69	99.96	99.48	98.57	93.16	98.75	97.68	99.48	99.34	99.88	95.75	88.14	99.5	55.27
UM0118283_01_LP2-002-b-T-OK_I006	Fusaric acid	PRESTWICK	-7.72	-12.78	0.56	-11.94	0.61	-13.34	-18.88	-17.01	-6.62	-9.14	4.62	-2.69	-3.71	3.32	-8.82	0.98	-7.97	-35.83	-4.42	-11.29
UM0121280_01_LP2-009-b-T-OK_M014	FUSIDIC ACID	MICROSOURCE	6.26	-12.67	1.05	-59.68	-0.27	-8.12	-36.1	-36.96	3.83	-12.19	-1.3	-2.34	-33.16	0.84	-17.71	-61.6	0.37	-77.65	-19.84	-5.29
UM0118705_01_LP2-002-b-T-OK_M021	Fusidic acid sodium salt	PRESTWICK	-19	-8.63	1.16	-26.39	2.47	-10.25	-27.88	9.21	4.65	-14.76	-1.98	-3.45	-6.93	8.18	2.23	-46.98	-0.78	-50.83	-10.63	-9.4
UM0119479_01_LP2-005-b-T-OK_J019	GABA	SIGMA	-22.7	-17.8	2.89	-26.39	0.67	-16.8	-6.23	-3.06	-3.54	-17.15	-8.91	-1.74	-2.37	-2.77	12.33	-38.37	-7.21	-22.55	4.54	-3.71
UM0119480_01_LP2-005-b-T-OK_P019	Gabaculine hydrochloride	SIGMA	40.58	25.26	-3.45	-3.17	-6.64	-11.67	-2.34	-0.64	-5.92	-1.09	1.61	-7.57	-9.78	8.98	-16.97	34.75	43.02	-60.66	40.37	-13.35
UM0118203_01_LP2-003-b-T-OK_N003	Gabapentin	PRESTWICK	-32.22	-19.5	-6.42	3.45	1.68	6.81	22.63	-25.31	1.5	9.76	1.52	0.82	-14.06	-3.88	-7.73	-4.52	20.9	16.19	-1.91	2.3
UM0121320_01_LP2-011-b-T-OK_C007	GABAPENTIN	MICROSOURCE	-17.47	-70.46	-1.46	-13.69	6.7	-36.31	-35.37	-70.02	0.1	-21.78	-9.27	-5.43	-24.86	0.57	-36.83	2.5	-5.24	6.17	14.29	6.75
UM0118652_01_LP2-002-b-T-OK_I008	Gabazine	PRESTWICK	-8.47	-38.45	-0.82	-17.27	-0.61	-11.58	-11.46	-8.02	-8.08	-10.66	-6.31	-4.72	-7.66	3.6	-13.47	-37.75	-34.18	-75.62	7.12	-11.97
UM0119043_01_LP2-004-b-T-OK_I017	Gabexate mesilate	PRESTWICK	8.46	-29.23	1.84	-48.08	1.25	-8.93	-28.64	-9.44	-1.2	-30.44	-6.3	-1.83	-9	-2.69	-1.39	-71.29	-14.87	-4.39	-16.13	3.31
UM0119448_01_LP2-005-b-T-OK_P005	GALANGINE	BIOMOL	-43.61	26.39	-2.82	-33.66	3.4	2.38	-18.83	-4.36	38.29	-6.06	-19.19	12.87	-1.97	-19.55	2.17	17.84	32.66	-54.79	-1.04	25.22
UM0118286_01_LP2-002-b-T-OK_F018	Galanthamine hydrobromide	PRESTWICK	-17.87	-27.24	-2.24	-23.65	-1.91	-9.45	-6.19	-40.68	-7.68	-8.87	-14.52	-2.54	-9.87	-8.53	-5.74	-32.89	-32.79	-49.82	-30.37	-5.61
UM0118287_01_LP2-001-b-T-OK_O016	Gallamine triethiodide	PRESTWICK	-8.74	-37.24	0.45	-15.33	-0.3	-13.58	8.19	-0.38	-0.66	3.9	-0.59	1.66	-20.8	5.65	-16.64	-17.84	2.17	-50.27	-7.21	-13.11
UM0120666_01_LP2-010-b-T-OK_P006	GALLIC ACID	MICROSOURCE	31.25	19.63	4.18	-17.95	-0.6	-4.67	-5.2	-12.84	-0.25	-23.54	-4.77	1.93	-16.17	-5.54	-12.71	-24.03	-5.04	-2.91	-0.55	0.56
UM0119176_01_LP2-004-b-T-OK_L003	GAMBOGIC ACID	BIOMOL	99.9	99.9	99.36	98.47	99.49	99.93	99.34	99.96	99.88	95.34	92.98	98.97	98.95	98.84	99.34	99.94	92.82	100	100	96.4
UM0120743_01_LP2-008-b-T-OK_L009	GAMBOGIC ACID AMIDE	MICROSOURCE	99.69	99.94	98.98	98.72	98.68	99.89	99.64	99.91	99.89	93.08	91.43	98.68	97.67	99.02	98.73	99.94	91.97	100	99.87	96.55
UM0119579_01_LP2-005-b-T-OK_F020	gamma-Acetylinic GABA	SIGMA	-10.01	-20.89	1.27	-19.62	0.04	-11.95	7.79	-21.65	-8.51	-13.31	-11.13	-2.24	12.85	-2.72	-2.37	-39.75	-27.75	-31.42	-6.24	-5.98
UM0119894_01_LP2-006-b-T-OK_D012	gamma-D-Glutamylaminomethylsulfonic acid	SIGMA	-25.03	-25.82	-0.77	-25.33	-0.48	-10.59	-1.97	9.63	-6.39	-25.53	-1.97	1.26	-5.44	2.28	-4.05	-94.43	-22.09	36.29	-2.89	0.21
UM0118890_01_LP2-003-b-T-OK_H019	Ganciclovir	PRESTWICK	-35.37	-6.01	6.07	-7.96	5.92	11.98	-8.62	6.37	8.12	-25.49	-2.61	20.39	0.14	1.87	9.64	-73.66	5.25	1.12	-24.16	21.56
UM0120989_01_LP2-010-b-T-OK_J011	GANGALEOIDIN	MICROSOURCE	-22.32	-34.3	4.29	-28.29	1.54	-25.64	-9.19	-17.76	0.84	-9.95	4.77	0.36	12.46	3.89	-5.39	-30.8	3.8	-27.83	-7.6	-6.72
UM0121055_01_LP2-011-b-T-OK_M011	GANGLEOIDIN ACETATE	MICROSOURCE	-2.65	-5.28	-2.07	-3.95	-0.24	-11.86	-30.07	-18.59	3.19	-14.01	-4.01	-0.66	-28.29	-0.73	-23.64	-14.51	7.31	-14.95	-10.43	-8.09
UM0128541_01_LP2-012-b-T-OK_A006	Garcinol	EMD	47.97	6.56	-0.45	18.92	-3.48	2.6	-4.2	5.03	21.54	0.55	-0.69	3.46	7.6	6.51	-2.49	21.56	9.2	-49.31	20.15	5.01
UM0120981_01_LP2-010-b-T-OK_F006	GARCINOLIC ACID	MICROSOURCE	4.5	-8.12	-6.29	-27.26	-1.35	34.76	8.82	26.33	31.06	-4.77	16.12	15.68	5.85	5.04	2.72	18.09	10.24	51.47	-11.47	12.81
UM0121263_01_LP2-010-b-T-OK_M009	GATIFLOXACIN	MICROSOURCE	22.02	-21.56	-0.9	-41.14	3.67	-16.72	4.32	-13.93	-1.31	-4.48	-3.6	0.99	2.27	-2.96	-4.87	-35.91	5.12	-51.66	1.69	-1.17
UM0118567_01_LP2-002-b-T-OK_M013	GBR 12909 dihydrochloride	PRESTWICK	90.71	96.16	97.53	96.14	96.69	99.54	79.3	98.13	98.77	87.69	76.31	94.27	92.34	92.55	92.03	99.02	87.13	98.99	98.39	89.66
UM0119855_01_LP2-006-b-T-OK_J010	GBR-12935 dihydrochloride	SIGMA	95.86	92.9	88.9	96.14	96.78	99.45	73.35	98.19	98.38	80.35	76.65	93.02	92.99	94.63	90.33	98.87	90.09	99.56	97.19	90.32
UM0127948_01_LP2-012-b-T-OK_M005	GDC0879	Selleck Chemicals	-63.52	-43.87	1.52	-67.47	3.31	-31.46	-59.78	-55.41	2.6	1.65	-87.18	-2.5	-14.66	-6.22	-32.6	-47.91	-42.47	-32.62	-49.6	-3.02
UM0120536_01_LP2-010-b-T-OK_I014	GEDUNIN	MICROSOURCE	27.71	34.96	3.78	19.88	5.27	35.32	24.86	16.84	50.76	51.25	63.91	8.04	56.05	42.46	10.58	12.6	59.93	60.79	43.26	48.65
UM0127945_01_LP2-012-b-T-OK_E003	Gefitinib	LC laboratories	0.71	-26.9	-0.63	14.98	-0.89	4.68	-13.84	53.76	4.16	12.2	8.18	-1.11	29.15	22.1	45.07	-13.04	18.54	26.84	21.07	15.03
UM0119474_01_LP2-005-b-T-OK_M004	GELDANAMYCIN	BIOMOL	96.76	97.13	94.23	98.05	98.17	99.76	99.02	99.74	98.85	94.12	91.82	98.11	95.63	99.13	99.34	99.17	92.89	99.51	98.46	95.61
UM0118874_01_LP2-003-b-T-OK_E005	Gelsemine	PRESTWICK	-11.56	-19.61	-1.09	-10.53	0.9	-3.23	7.28	-31.17	4.94	-0.6	-10.04	1.01	-16.33	-7.88	2.37	-63.54	-1.32	-20.39	-16.56	1.44
UM0119460_01_LP2-005-b-T-OK_F009	GELSEMINE	BIOMOL	17.49	-15.6	3.56	-30.61	-1.52	-20.87	-16.69	-1.2	-6.34	-22.81	-15.22	1.4	-7.03	-0.62	6.48	-53.43	-7.03	-19.2	-18.52	-9.15
UM0118548_01_LP2-001-b-T-OK_L009	Gemfibrozil	PRESTWICK	-13.02	-5.16	0.56	-20.2	-1.62	-18.59	-1.48	-3.71	-8.57	-17.05	-3.86	-2.55	-14.81	-5.18	4.48	-40.88	17.04	-28.95	-6.72	-2.8
UM0121245_01_LP2-010-b-T-OK_G008	GEMIFLOXACIN MESYLATE	MICROSOURCE	-14.16	-19.89	4.27	-22.48	2.17	-16.89	5.64	10.46	1.09	-23.39	-2.78	-1.29	5.63	-1.33	-4.52	-14.93	-12.34	-23.21	-11.11	4.74
UM0120517_01_LP2-010-b-T-OK_C021	GENETICIN	MICROSOURCE	24.72	-30.48	-1.63	-19.22	-2.13	-21.38	-2.7	-6.45	6.55	5.87	-3.77	-5.61	-21.9	4.6	-15.86	5.68	3.46	23.66	-16.73	-7.15
UM0119472_01_LP2-005-b-T-OK_H011	GENIPOSIDE	BIOMOL	-13.87	-44.23	2.4	-40.83	-1.6	-11.49	2.79	5.77	-1.42	-0.86	-4.59	-1.98	-5.27	-4.21	-0.09	-32.78	2.33	-23.7	-14	-11.72
UM0119180_01_LP2-004-b-T-OK_L005	GENISTEIN	BIOMOL	2.74	-29.68	3.63	-20.89	2.55	-9.98	7.04	5.11	-7	-17.2	-3.58	-3.15	-6.41	1.06	-9.46	-86.25	-0.57	2.36	7.34	-4.47
UM0119832_01_LP2-006-b-T-OK_D010	Genistein	SIGMA	-23.47	-25.14	-0.57	-11.92	1.92	-15.71	-0.46	19.21	-5.48	-43.93	-7.81	-1.72	-13.48	-4.3	-7.18	-82.93	-16.95	-9.61	-8.55	-21.13
UM0119268_01_LP2-005-b-T-OK_A011	GENISTIN	BIOMOL	69.81	67.64	2.08	14.32	-0.07	6.26	3.53	15.79	2.75	-19.94	7.16	-1.82	21.73	2.48	-7.79	19.45	21.05	-6.19	15.3	-4.83
UM0120834_01_LP2-008-b-T-OK_B008	GENKWANIN	MICROSOURCE	55.81	44.21	-0.22	-27.96	-1.63	-11.07	-15.11	18.98	-0.39	-9.58	-5.83	-4.24	7.79	3.18	4.13	28.32	12.4	-6.12	30.99	-6.65
UM0118290_01_LP2-001-b-T-OK_O022	Gentamicine sulfate	PRESTWICK	2.2	13.46	0.16	-13.88	-1.11	3.81	-6.87	5.04	-8.16	6.23	6.28	8.38	-25.72	1	-39.62	-21.99	-9.03	-72.31	-21.85	-23.16
UM0121436_01_LP2-009-b-T-OK_O014	GENTIAN VIOLET	MICROSOURCE	98.47	99.33	97.27	97.86	99.08	99.93	99.06	99.48	99.47	95.46	88.88	98.52	97.7	99.43	99.12	99.48	98.21	99.69	98.47	96.12
UM0120551_01_LP2-010-b-T-OK_N010	GENTISIC ACID	MICROSOURCE	7.32	-28	-5.03	-37.16	-2.07	-25.84	1.87	-28.84	0.12	-7.14	-2.71	-0.1	-17.92	-2.01	-13.1	-31.25	1.92	-46.82	4.78	0.14
UM0119468_01_LP2-005-b-T-OK_L009	GERALDOL	BIOMOL	6.25	-15.79	2.67	-53.51	2.89	-12.29	-6.91	8.37	25.67	-0.18	0.5	3.24	20.95	10.42	40.24	5.6	23.13	-6.99	30.63	22.6
UM0119181_01_LP2-004-b-T-OK_F007	GERANYLGERANOIC ACID	BIOMOL	10.1	-90.79	3.54	30.38	3.28	-12.69	20.24	-31.01	3.08	12.29	-41.39	29.44	-16.36	-32.93	-4.58	-82.57	-41.34	-50.69	-13.55	-61.03
UM0047405_02_LP2-004-b-T-OK_A011	Gibberellic acid	PRESTWICK	66.95	59.5	0.68	22.49	-0.37	-8.25	13.45	16.04	4.38	0.8	16.11	-1.09	-9.11	3	-2	24.59	56.46	-38.7	27.29	6.18
UM0119182_01_LP2-004-b-T-OK_D009	GINGEROL	BIOMOL	48.87	-40.48	9.93	-0.61	7.3	-3.9	14.25	18.75	39.48	-50.6	39.99	-17.11	45.59	62.25	24.71	-8.32	59.01	6.25	20.77	23.83
UM0121003_01_LP2-010-b-T-OK_N015	GINKGETIN, K salt	MICROSOURCE	28.49	-14.72	1.22	-24.83	1.47	8.36	-3.32	-8.91	11.22	-7.29	3.6	7.99	-0.32	-12.15	-4.95	-24.93	7.23	-37.58	2.84	-4.57
UM0120498_01_LP2-010-b-T-OK_A017	GINKGOLIC ACID	MICROSOURCE	19.02	16.62	2.82	-8.04	-1.9	-22.48	8.36	28.79	1.17	2.13	-8.95	-3.9	-46.51	-6.3	-25.4	27.94	-19.56	-63.14	13.51	-15.38
UM0118552_01_LP2-002-b-T-OK_I010	Ginkgolide A	PRESTWICK	-27	-10.42	-0.02	-31.64	0.01	8.08	-23.88	-18.2	-7.86	-18.69	-8.53	0.23	-9.38	-3.03	0.82	-35.4	-38.24	-76.09	-11.92	-3.8
UM0119183_01_LP2-004-b-T-OK_B011	GINKGOLIDE B	BIOMOL	25.68	14.71	-0.02	-16.6	1.06	-25.2	7.4	-10	2.6	-14.2	-12.32	-0.27	-20.49	0.38	-17.45	-24.93	-2.85	-25.05	10.15	-5.84
UM0119342_01_LP2-005-b-T-OK_M008	GITOXIGENIN	BIOMOL	85.91	92.33	94.38	96	93.66	96.6	69.41	98.81	98.51	49.38	84.93	97.92	42.56	56.58	59.32	95.08	61.78	89.2	95.79	-6.34
UM0120749_01_LP2-008-b-T-OK_N003	GITOXIGENIN DIACETATE	MICROSOURCE	95.89	98.95	98.38	97.79	98.1	99.87	99.14	99.49	99.67	97.21	92.32	98.71	96.72	99.42	97.99	99.82	90.86	99.82	99.05	95.13
UM0121068_01_LP2-011-b-T-OK_C005	GITOXIN	MICROSOURCE	97.7	98.7	96.63	97.93	98.74	99.9	98.8	99.88	99.52	97.79	92.83	99.1	96.89	99.29	99.17	99.96	96.89	99.92	99.07	95.6
UM0118540_01_LP2-001-b-T-OK_L008	Glafenine hydrochloride	PRESTWICK	9.51	2.09	1.17	-6.12	-0.28	-15.83	-0.06	19.72	-2.41	-6.41	-10.62	4	2.81	6.23	25.3	-28.3	3.41	-28.33	-23.56	1.19
UM0051937_02_LP2-001-b-T-OK_P014	Glibenclamide	PRESTWICK	5.68	28.23	-1.06	6.77	0.55	-0.8	-1.33	0.34	-7.33	13.21	3.85	0.3	-21.04	-4.87	-21.35	-8.87	7.26	2.36	5.25	11.14
UM0118740_01_LP2-002-b-T-OK_P017	Gliclazide	PRESTWICK	-9.72	30.47	-4.47	-7.88	-3.26	4.3	-8.23	25.37	11.2	-3.16	10.51	-4.83	-20.57	-8.7	-51.56	-41.24	18.07	-79.47	-9.64	-16.54
UM0118111_01_LP2-003-b-T-OK_C003	Glimepiride	PRESTWICK	9	-14.82	0.47	-22.34	1.26	-11.62	-17.9	-18.48	3.28	-12.11	9.51	-0.61	-16.98	3.46	0.12	-5.21	2.62	-7.28	-17.91	-5.32
UM0119184_01_LP2-004-b-T-OK_P011	GLIOTOXIN	BIOMOL	99.95	99.9	99.52	98.26	99.62	99.91	99.58	99.96	99.98	96.67	93.82	99.45	97.84	99.32	99.44	99.94	93.31	99.92	99.74	96.69
UM0118292_01_LP2-001-b-T-OK_K004	Glipizide	PRESTWICK	-5.26	-25.48	5.19	6.55	-1.16	-9.98	-5.37	1.87	5.03	2.9	4.73	7.6	-8.74	4.74	12.34	23.79	6.24	22.43	18.87	8.13
UM0119044_01_LP2-004-b-T-OK_G003	Gliquidone	PRESTWICK	38.19	-2.03	0.11	19.02	-1.06	-2.16	10.72	-9.59	-6.61	-2.04	2.71	3.3	23.32	-2.86	3.03	-35.22	1.44	-13.95	18.35	4.27
UM0121113_01_LP2-011-b-T-OK_L003	GLUCITOL-4-GUCOPYANOSIDE	MICROSOURCE	-5.42	-0.78	-0.25	2.61	1.29	-2.48	0.93	-10.15	1.97	0.68	-0.03	0.94	-7.72	0.14	21.55	13.29	6.18	-5.96	-5.76	-9.02
UM0121365_01_LP2-009-b-T-OK_P012	GLUCONOLACTONE	MICROSOURCE	57.79	38.63	3.46	-8.2	-1.79	-0.72	-9.41	14.71	-1.13	-6.27	12.85	-0.67	-5.58	3.97	-16.75	4.71	12.85	-45.69	3.48	0.11
UM0120673_01_LP2-009-b-T-OK_A016	GLUCOSAMINE HYDROCHLORIDE	MICROSOURCE	53.16	23.97	0.69	-10.75	-0.22	-11.01	14.09	24.34	-1.38	-10.74	18.55	-1.16	-25.1	-3.84	0.33	-4.97	20.02	-5.04	15.09	-2.39
UM0120804_01_LP2-008-b-T-OK_H021	GLUCOSAMINIC ACID	MICROSOURCE	-7.28	-16.97	3.89	-28.22	0.01	-20.7	-0.33	2.19	-0.78	-10.45	-14.73	-5.79	15.6	7.91	-3.92	10.53	-7.88	-27.94	-6.51	0.15
UM0119851_01_LP2-011-b-T-OK_M003	GLUTAMINE	MICROSOURCE	-2.65	-30.46	-1.86	11.46	0.27	2.3	4.39	-5.32	1.54	9.38	-1.88	2.08	18.66	-0.13	16.22	4.72	14.88	-13.46	-2.59	-2.6
UM0120654_01_LP2-009-b-T-OK_L010	GLUTATHIONE	MICROSOURCE	7.46	-20.13	0.07	-39.38	0.03	3.13	-38.9	-27.49	-0.4	-24.16	-23.31	-2.97	5.33	2.49	-10.26	-55.03	-1.81	-67.08	-12.37	-19.34
UM0118293_01_LP2-001-b-T-OK_B010	Glutethimide, para-amino	PRESTWICK	24.43	5.99	2.78	-3.78	0.37	5.69	-5.46	-19.98	-4.22	-1.75	-1.86	-3.14	-19.39	4.7	15.26	12.64	2.04	-5.3	0.46	-9.52
UM0118655_01_LP2-002-b-T-OK_J003	Glycocholic acid	PRESTWICK	15.07	-4.84	3.71	1.74	-1.6	-8.79	-19.02	-5.72	4.58	-6.37	-2.14	-2.23	6.04	5.23	-0.85	-21.35	-30.12	28.4	14.27	-23.22
UM0118928_01_LP2-003-b-T-OK_E014	Glycopyrrolate	PRESTWICK	-14.96	-33.86	1.57	-39.53	0.47	-11.5	-30.34	-28.26	-3.29	-4.76	-19.02	1.36	-19.57	-7.2	-25.2	-68.11	-18.92	-13.68	-51.17	-7.46
UM0120466_01_LP2-009-b-T-OK_N008	GLYCYLLEUCYLPHENYLALANINE	MICROSOURCE	56.21	-14.18	7.82	-55.49	1.66	-23.99	-36.14	-25.89	-0.9	-11.16	-5.9	-0.71	-32.41	-0.31	-26.51	-50.16	14.41	-27.51	-5.71	-11.95
UM0119371_01_LP2-005-b-T-OK_O004	GLYCYRRHETINIC ACID, 18-beta-	BIOMOL	0.83	-18.44	-4.15	-10.03	-2.05	-6.13	-17.52	-6	-0.79	10.08	-5.23	1.94	-19.64	-7	-9.06	-22.99	22.26	-44.08	0.97	-18.77
UM0121056_01_LP2-011-b-T-OK_A007	GLYCYRRHIZIC ACID	MICROSOURCE	32.08	12.38	-1.12	3.34	-2.1	-6.07	-5.84	14.32	-2.94	8.74	-11.23	1.34	21.85	-2.76	-4.41	-22.1	-12.62	-0.29	10.11	-15.8
UM0120354_01_LP2-011-b-T-OK_E019	GLYPHOSATE	MICROSOURCE	-2.35	-23.74	-0.1	-18.1	0.72	-16.16	10.33	-23.53	1.16	-13.87	-28.14	-5.06	-23.41	-3.83	-1.6	-14.21	-14.53	5.03	-15.45	-10.47
UM0127864_01_LP2-012-b-T-OK_H007	Gö 6976	Calbiochem	55.23	57.37	55.77	81.73	28.84	95.18	76.67	82.94	91.13	30.3	75.3	78.6	84.33	95.6	81.47	71.92	90.23	91.85	83.98	80.92
UM0127865_01_LP2-012-b-T-OK_H008	Gö 6983	Calbiochem	-3.5	-11.77	-2.79	29.65	-3.84	-12.85	31.54	27.38	21.62	-17.95	7.9	-0.7	33.22	18.64	30.67	30.54	13.1	43.97	34.13	5.48
UM0118855_01_LP2-003-b-T-OK_G015	Gossypol	PRESTWICK	30.51	-24.79	5.79	-30.09	-0.11	-41.5	-17.53	-18	62.92	-31.93	-17.59	-4.84	13.27	8.32	-6	-100.77	21.94	-26.68	-33.05	-3.5
UM0120447_01_LP2-009-b-T-OK_J004	GOSSYPOL-ACETIC ACID COMPLEX	MICROSOURCE	-19.5	-20.86	1.98	-30.64	1.28	0.14	-1.72	-5.23	2.09	13.26	13.6	-0.94	-18.38	3.62	10.88	-24.23	-0.7	-33	-2.53	-9.62
UM0119669_01_LP2-006-b-T-OK_G019	GR 113808	SIGMA	-6.48	-0.56	1.43	-18.93	0.32	-10.14	19.4	12.98	-5.74	-6.38	-3.69	1.36	19.1	5.7	-3.45	-5.87	-5.53	46.92	-12.49	2.75
UM0119871_01_LP2-007-b-T-OK_A003	GR 125487 sulfamate salt	SIGMA	60.47	67.33	4.17	0.5	2.23	12.66	18.1	26.68	2.82	17.47	10.78	-3.71	-8.53	6.76	6.28	66.37	9.75	69.76	0.71	5.1
UM0120015_01_LP2-007-b-T-OK_C014	GR 127935 hydrochloride	SIGMA	31.44	44.72	-5.39	-2.21	-9.38	31.4	11.54	33.17	4.72	-11.31	7.89	18.84	25.77	29.83	19.45	-81.7	28.34	85.24	13.53	11.17
UM0119526_01_LP2-005-b-T-OK_N006	GR 4661	SIGMA	10.28	-7.82	-6.16	-19.03	-1.71	-16.03	-1.77	-0.45	-2.69	9.63	-14.34	2.33	-22.21	-6.31	-16.69	-23.78	8.57	-18.01	8.95	-3.29
UM0119866_01_LP2-006-b-T-OK_J012	GR-89696 fumarate	SIGMA	-20.83	-56.3	2.82	-36.05	0.85	-21.27	-1.87	-5.42	-5.18	-34.06	-3.51	-1.41	-1.34	2.26	-4.85	-51.4	-13.05	17.74	-9.56	-12
UM0051636_02_LP2-002-b-T-OK_N020	Gramine	PRESTWICK	-69.43	-22.85	-2.14	-80.64	2.35	-18.23	-22.76	-52.9	0.27	-27.34	-26.56	0.05	-8.86	-16.76	-6.62	-50.81	-23.51	-39.55	-64.76	-8.77
UM0118217_01_LP2-003-b-T-OK_G009	Graveoline	PRESTWICK	-19.71	6.51	-2.1	-28.2	3.82	-0.28	-24.86	-31.17	-4.66	-16.27	-18.85	-2.2	44.22	-7.71	-20.35	-72.22	7.16	-22.46	-9.43	-11.28
UM0120992_01_LP2-010-b-T-OK_J004	GRAYANOTOXIN I	MICROSOURCE	-17.52	-35.14	1.19	8.9	2.08	-10.82	-0.68	-23.87	1.68	-5.56	-1.33	-0.86	3.54	-4.58	0.69	-4.85	-5.53	5.61	5.89	4.19
UM0119185_01_LP2-004-b-T-OK_H015	GRAYANOTOXIN III	BIOMOL	2.74	-34.95	3.09	-41.59	0.92	-5.96	-18.77	-34.39	2.85	-22.03	-21.85	-1.87	-14.36	4.53	-26.09	-55.85	-20.68	-10.25	-16.07	2.55
UM0121223_01_LP2-013-b-T-OK_M003	GRISEOFULVIC ACID	MICROSOURCE	-11.67	22.68	0.91	-16.48	-2.23	15.78	16.01	-7.8	1.4	0.28	3.79	2.72	7.32	3.97	-6.1	2.46	9.26	22.79	32.41	-2.63
UM0118296_01_LP2-001-b-T-OK_N013	Griseofulvin	PRESTWICK	6.54	-12.96	-1.59	22.85	-0.23	17.73	3.9	8.94	-2.9	27.26	23.41	3.29	-5.73	-9.18	-13.92	-49.36	18.99	-44.68	5.51	-8.38
UM0120700_01_LP2-011-b-T-OK_D018	GRISEOFULVIN ANALOG A	MICROSOURCE	-63.18	-10.86	-4.93	-66.49	6.23	-29.8	-11.73	-63.27	3.65	-59.86	-38.27	6.63	-45.86	-15.45	-12.36	-11.65	-22.1	-41.54	-38.77	1.55
UM0127859_01_LP2-012-b-T-OK_F022	GSK-3 Inhibitor IX	Calbiochem	5.71	68.25	2.09	55.83	17.3	71.33	22.9	29.95	76.59	17.41	29	57.7	-22.17	27.19	57.3	36.37	12.76	20.07	48.03	55.43
UM0127860_01_LP2-012-b-T-OK_H003	GSK-3 Inhibitor X	Calbiochem	-69.43	53.14	-1.42	44.19	12.31	62.04	11.09	-20.79	53.04	-0.2	6.21	44.49	-34.65	0	35.6	33.73	4.64	-11.34	29.62	47.22
UM0127863_01_LP2-012-b-T-OK_H006	GSK-3 Inhibitor XIII	Calbiochem	79.93	92.92	78.24	83.51	81.8	93.24	66.24	96.68	89.99	66.83	83.44	82.26	88.46	90.93	91.78	80.86	68.37	86.24	83.2	82.07
UM0127856_01_LP2-012-b-T-OK_F019	GSK-3b Inhibitor I	Calbiochem	-38.63	-43.15	0.24	-25.37	-0.13	0.1	-4.51	-20.68	1.27	-6.71	-16.46	-5.06	-10.07	-1.08	-0.18	-35.83	-9.07	-14.48	-18.87	-0.46
UM0127857_01_LP2-012-b-T-OK_F020	GSK-3b Inhibitor II	Calbiochem	-23.87	9.31	2.59	-4.57	2.26	13.53	-5.35	-18.59	-1.3	-26.79	-43.52	7.15	-7.56	1.82	9.17	-18.19	0.58	-3.6	-21.96	2.37
UM0127858_01_LP2-012-b-T-OK_F021	GSK-3b Inhibitor VIII	Calbiochem	-8.26	7.39	-2.78	-38.13	5.55	-1.24	3.53	-26.75	-0.1	7	-11.3	0.27	6.33	1.91	-8.93	-47.22	-10.68	-18.82	-18.09	0.25
UM0127861_01_LP2-012-b-T-OK_H004	GSK-3b Inhibitor XI	Calbiochem	-54.06	-29.96	0.06	27.25	-5.49	7.01	25.15	-15.28	-3.04	27.42	-25.5	16.66	-15.22	-11.87	-31.66	-4.65	-8.54	-24.06	-15.48	-15.93
UM0127862_01_LP2-012-b-T-OK_H005	GSK3b Inhibitor XII, TWS119	Calbiochem	13.51	13.39	1.72	-4.7	-0.97	64.5	-10.18	25.22	31.47	-32.76	28.33	-0.27	34.5	12.94	54.22	-9.35	-2.79	24.11	30.38	1.4
UM0127866_01_LP2-012-b-T-OK_H009	GTP-14564	Calbiochem	-37.9	24.81	-0.08	-78.7	18.6	68.93	4.5	-42.92	71.48	-16.24	12.16	12.1	42.87	-2.33	72.27	30.13	33.36	-54.54	-9.76	58.64
UM0120592_01_LP2-011-b-T-OK_H022	GUAIAZULENE	MICROSOURCE	0.19	-11.7	-2.17	-23.93	0.42	-12.36	2.67	12.48	-1.75	-14.29	-11.96	-6.07	1.92	0.79	-0.98	0.32	-2.1	8.58	-9.89	-7.29
UM0118281_01_LP2-003-b-T-OK_K014	Guaifenesin	PRESTWICK	-48.13	-14.63	-3.05	-35.11	0.54	-19.48	-18.49	-29.92	-2.59	-26.38	-12.63	-4.57	-11.06	-10.99	-7.78	-120.89	0.94	17.37	-43.79	-12.37
UM0120675_01_LP2-013-b-T-OK_O015	GUAIOL(-)	MICROSOURCE	4.98	14.61	-3.2	-34.65	0.38	3.11	-3.84	19.58	1.83	14.72	-3.56	-1.53	-1.04	4.46	-11.14	-17.78	15.4	-14.25	-1.15	-7.29
UM0118793_01_LP2-001-b-T-OK_C014	Guanabenz acetate	PRESTWICK	-9.7	-0.37	0.68	-36.36	0.87	-4.33	8.19	-9.71	-4.15	1.57	-15.22	-5.9	-25.46	1.17	-8.98	9.58	-2.39	-35.31	-20.05	-24.04
UM0118929_01_LP2-003-b-T-OK_I016	Guanadrel sulfate	PRESTWICK	-28.17	-11.07	3.18	-13.18	-0.03	-8.36	-11.18	-21.88	-5.4	-35.03	-5.8	-2.63	2.2	-4.63	-18.72	-74.35	-14.98	0.96	-29.66	-7.4
UM0118298_01_LP2-001-b-T-OK_P016	Guanethidine sulfate	PRESTWICK	11.73	15.97	0.27	0.83	-3.22	-9.9	-0.93	-3.78	-4.42	-9.9	4.4	0.19	-18.3	-15.06	-9.03	-20.56	9.61	-40.28	-8.78	-6.01
UM0118632_01_LP2-002-b-T-OK_C019	Guanfacine hydrochloride	PRESTWICK	14.96	-0.27	28.75	-16.27	3.15	14.55	-13.03	-37.67	-6.99	-3.07	-23.78	5.49	-7.48	-13.32	-3.74	-27.25	-21.54	-26.45	-25.7	-23.75
UM0120434_01_LP2-009-b-T-OK_F013	GUANIDINE CARBONATE	MICROSOURCE	-34.53	-28.75	2.02	-27.81	0.38	-5.08	-30.56	-27.21	3.13	-11.64	-6.48	-0.43	-12.22	-3.96	-4.67	-112.02	-9.02	-73.82	-5.45	7.63
UM0119813_01_LP2-006-b-T-OK_N008	Guanidinoethyl disulfide dihydrobromide	SIGMA	9.07	-17.94	-0.78	-33.55	-0.44	-3.47	-24.56	13.52	3.1	-23.1	8.48	0.2	-26.73	0.89	0.41	-25.01	0.25	4.39	-11.87	4.37
UM0119854_01_LP2-006-b-T-OK_L008	Guanidinyl-naltrindole di-trifluoroacetate	SIGMA	-28.04	-57.5	-0.19	-37.05	1.13	-24.93	-22.94	-17.04	-8.62	-8.38	-5.12	-2.47	-19.95	0.53	-3.41	-58.58	-29.89	10.48	-11.19	-16.81
UM0119865_01_LP2-006-b-T-OK_N010	Guvacine hydrochloride	SIGMA	-7.39	-11.69	-3.88	-32.89	-0.16	-8.6	3.43	-16	-5.78	-4.7	-0.08	1.18	-10.73	1.95	-0.61	-17.52	0.62	-13.2	1.37	-1.25
UM0119820_01_LP2-006-b-T-OK_P008	GW1929	SIGMA	27.99	13.57	8.26	-19.44	2.24	-17.52	-3.66	-26.08	-8.91	-1.94	-14.76	-1.08	-32.65	-2.43	-17.22	-8.97	2.87	-59.25	0.84	-15.35
UM0119826_01_LP2-006-b-T-OK_F008	GW2974	SIGMA	-12.12	-19.53	6.2	-27.26	0.29	-14.14	-21.2	15.96	-5.74	-9.55	-14.04	-2.24	-11.27	3.16	10.92	-53.67	-12.73	27.34	-26.97	-17.55
UM0119827_01_LP2-006-b-T-OK_B010	GW5074	SIGMA	35.52	60.09	2.33	-12.96	1.11	-16.87	-19.88	-9.63	-7.66	-11.48	-4.8	0.03	-22.82	-9.8	-9.59	-52.68	-7.91	22.06	-42.64	18.14
UM0119839_01_LP2-006-b-T-OK_F010	GW7647	SIGMA	-9.81	-41.25	-0.61	-19.28	0.18	-16.19	-10.06	10.31	4.13	-13.49	4.11	6.45	-3.69	1.02	-0.63	-74.69	-6.95	39.37	-11.9	-1.38
UM0120019_01_LP2-007-b-T-OK_K010	GW9662	SIGMA	-27.2	-32.58	-3.15	-19.51	2	2.18	-6.15	-17.35	-0.8	-13.56	-8.3	-1.5	15.23	-4.62	-6.22	-60.27	-7.02	-60.25	-16	3.31
UM0119910_01_LP2-006-b-T-OK_F012	GYKI 52466 hydrochloride	SIGMA	-27.45	-28.54	0.27	-21.25	-1.25	-23.44	-4.85	17.27	-9.87	-1.19	2.9	-3.21	6.78	-2.71	-2.72	-104.11	-27.69	33.06	-6.48	-1.15
UM0119857_01_LP2-006-b-T-OK_H012	GYKI 52895	SIGMA	-32.83	-44.01	3.96	-43.99	2.88	-17.73	5.81	-1.49	-4.26	-23.27	10.95	-3.08	-5.6	-6.8	-0.43	-74.16	-25.58	33.57	-16.87	-18.5
UM0119885_01_LP2-006-b-T-OK_F022	H-7 dihydrochloride	SIGMA	-18.84	-8.97	-1.18	-23.52	-2.15	-8.4	-18.03	10.76	-8.1	-22.35	6.76	0.51	26.84	4.51	1.29	-57.37	-13.33	-33.81	-8.19	10.35
UM0120037_01_LP2-007-b-T-OK_A016	H-8 dihydrochloride	SIGMA	33.91	48.88	2.87	18.3	-1.29	1.36	10.33	17.21	2.98	-4.49	8.64	-0.41	11.62	1.61	1.15	18.81	20.46	71.99	5.03	14.07
UM0127968_01_LP2-012-b-T-OK_H011	H-89, Dihydrochloride	Calbiochem	-23.08	-23.99	0.83	10.59	-11.36	18.2	15.67	16.65	17.72	14.74	5.2	2.75	26.43	16.06	10.8	25.34	31.14	-0.31	12.99	21.63
UM0119589_01_LP2-005-b-T-OK_H010	H-9 dihydrochloride	SIGMA	8.6	-40.7	-1.02	-12.35	1.06	-3.96	3.06	18.36	-1.01	1.78	-4.29	0.3	10.95	0.8	24.9	-16.93	17.32	-2.71	14.42	8.75
UM0127969_01_LP2-012-b-T-OK_H012	HA 1077, Dihydrochloride	Calbiochem	-34.91	-35.16	1.34	-19.9	-0.51	-1.47	12.72	-12.56	-0.19	-3.97	-11.41	-1.44	12.68	4.78	-2.06	-4.56	11.19	-11.83	1.25	12.17
UM0119872_01_LP2-007-b-T-OK_A005	HA-100	SIGMA	73.27	47.44	2.47	10.63	-1.77	8.27	9.31	15.94	9.27	20.58	10.1	-4.64	-22.97	5.03	-9.7	28.58	25.1	64.16	24.99	8.18
UM0119877_01_LP2-006-b-T-OK_D022	HA-1004 hydrochloride	SIGMA	-11.15	1.49	-1.28	-33.78	-0.32	-27.09	-8.57	19.8	-5.82	-30.13	-1.44	-0.02	-11.59	-4.9	-19.42	-60.78	-9.8	51.68	8.75	-12.52
UM0121203_01_LP2-011-b-T-OK_J008	HAEMATOMMIC ACID	MICROSOURCE	-18.89	0.19	-1.67	-26.15	3.17	5.16	-17.09	39.86	0.04	-25.27	10.43	3.56	-12.2	-4.23	11.27	9.53	-4.39	5.68	-22.67	-1.22
UM0120894_01_LP2-009-b-T-OK_M019	HAEMATOMMIC ACID, ETHYL ESTER	MICROSOURCE	19.01	24.35	0.93	-59.27	0.46	2.05	-36.5	9.18	-0.3	-8.54	27.93	-0.17	-33.65	7.96	-16.22	-43.07	-19.05	-38.7	-5.95	-0.4
UM0120573_01_LP2-011-b-T-OK_N003	HAEMATOPORPHYRIN DIHYDROCHLORIDE	MICROSOURCE	-6.66	-31.29	6.92	7.17	4.54	1.17	0.1	33.23	0.84	-0.68	-1.55	1.84	13.81	-2.96	14.26	-10.56	4.55	-7.26	1.22	42.81
UM0120787_01_LP2-008-b-T-OK_F007	HAEMATOXYLIN	MICROSOURCE	-24.41	-40.38	1.31	-82.41	1.16	-10.66	-9.72	-5.24	-3.54	-36.63	-19.35	-1.01	-3.77	-16.72	0.22	-5.57	-31.22	13.09	-36.31	-4.8
UM0120855_01_LP2-009-b-T-OK_A009	HAEMATOXYLIN PENTAACETATE	MICROSOURCE	36.44	52.18	-1.71	-43.34	1.81	0.48	14.59	-3.82	-1.11	0.19	-19.64	-4.85	-8.24	-16.61	9.71	4.96	7.28	0.77	-6.07	-6.46
UM0121216_01_LP2-013-b-T-OK_E011	HAEMATOXYLONE, TETRAMETHYL-	MICROSOURCE	-6.12	-19.46	-1.55	-11.82	4.09	-7.99	-1.54	12.23	0.09	-24.97	12.88	-2.12	-6.31	2.44	9.06	12.03	-6.41	10.38	-28.75	2.71
UM0121380_01_LP2-009-b-T-OK_C016	HALAZONE	MICROSOURCE	25.27	-19.81	1.31	-2.42	0.56	-7.83	8.92	-11	1.96	-14.6	-9.92	-2.39	-6.85	-1.87	14.06	-62.33	11.32	-2.91	-1.91	-3.43
UM0118891_01_LP2-003-b-T-OK_C011	Halcinonide	PRESTWICK	39.57	-4.55	2.24	50.56	67.66	-35.02	-3.28	32.31	56.03	-39.85	33.69	2.13	54	75.22	83.71	51.96	44.53	43.68	57.38	72.54
UM0119045_01_LP2-004-b-T-OK_O003	Halofantrine hydrochloride	PRESTWICK	4.47	54.33	-0.27	8.19	18.95	28.15	9.91	43.51	20.73	71.43	40.88	19.73	31.19	36.12	23.77	73.81	72.17	67.66	5.11	77.65
UM0118299_01_LP2-001-b-T-OK_G012	Haloperidol	PRESTWICK	0.59	-3.99	2.41	-17.37	38.85	1.48	21.17	7.99	-6.04	-18.21	-6.3	3.52	53.42	5.31	-43.59	-18.78	22.93	7.48	-13.45	3.25
UM0118300_01_LP2-002-b-T-OK_J022	Harmaline hydrochloride dihydrate	PRESTWICK	-13.66	-1.78	-3.77	-4.75	1.96	2.27	-3.16	20.79	1.67	-31	-2.42	-1.8	7.64	8.11	0.44	-21.99	-12.14	38.47	-30.09	8.53
UM0118301_01_LP2-002-b-T-OK_L004	Harmalol hydrochloride dihydrate	PRESTWICK	-33.47	-29.4	3.99	-22.25	2	-21.09	-6.57	5.52	0.77	-16.28	-9.97	-0.07	-10.44	2.64	3.59	-20.27	-8.9	7.12	21.67	-9.77
UM0118302_01_LP2-002-b-T-OK_L022	Harmane hydrochloride	PRESTWICK	-22.14	-0.97	-1.4	-7.69	5.13	-8.47	-5.02	22.32	-2.13	-8.51	-12.96	2.53	-14.55	0.27	5.76	-26.46	-0.55	-8.21	-13.26	10.02
UM0118303_01_LP2-002-b-T-OK_L008	Harmine hydrochloride	PRESTWICK	13.93	-6.58	-6.53	66.77	53.5	40.18	19.2	27.45	16.13	-71.52	-0.98	49.05	1.34	10.77	45.09	6.19	44.68	16.51	35.76	50.12
UM0118304_01_LP2-002-b-T-OK_L006	Harmol hydrochloride monohydrate	PRESTWICK	-24.46	-16.65	-6.78	0.74	1.47	15.32	-6.19	23.85	2.97	-8.69	-10.52	9.88	0.18	-6.08	-16.55	-16.4	-16.9	-8.68	17.32	30.49
UM0118960_01_LP2-004-b-T-OK_E017	Harpagoside	PRESTWICK	-13.38	-78.37	3.09	-45.77	3.35	0	12.37	-13.91	-8.85	-19.28	-11.38	-1.64	-13.08	-3.49	-15.81	-81.52	-63.96	-23.05	-37.76	-13.64
UM0119418_01_LP2-005-b-T-OK_G022	HARRINGTONINE	BIOMOL	98.6	99.45	98.49	97.37	99.18	99.93	99.14	99.89	99.8	93.59	93.16	99.3	98.89	99.55	99.47	99.65	92.33	99.91	98.32	95.93
UM0119914_01_LP2-006-b-T-OK_D018	HE-NECA	SIGMA	-49.07	-19.74	1.51	-50.28	3.37	-6.11	-21.21	8.46	-6.67	-16.41	-4.73	-5.59	-19.63	-5.89	-7.83	-100.63	-28.88	25.44	-14.83	-10.25
UM0118132_01_LP2-003-b-T-OK_A022	Hecogenin	PRESTWICK	55.63	74.44	6.92	35.02	-2.95	59.09	-14.26	22.25	5.47	53.9	1.25	-0.55	16.68	6.22	-6.96	59.24	36.18	-19.43	14.55	8.94
UM0120776_01_LP2-008-b-T-OK_G022	HECOGENIN ACETATE	MICROSOURCE	-7.55	-22.26	1.55	-11.92	3.71	-22.25	5.14	5.14	-0.5	-3.05	-16.51	-2.53	7.57	3.38	0.61	6.64	-27.35	-12.79	4.92	2.8
UM0121181_01_LP2-011-b-T-OK_H012	HEDERACOSIDE C	MICROSOURCE	-36.13	-14.77	1.94	-16.87	0.67	-19.05	0.39	-30.63	1.79	-19.78	-8.88	-2.89	-24.31	-7.06	-3.9	-8.19	-7.42	-15.48	-8.96	-9.7
UM0121115_01_LP2-011-b-T-OK_C020	HEDERAGENIN	MICROSOURCE	2.61	-9.06	-2.19	-11.39	-0.97	-19.18	-10.91	-25.72	1.44	-22.42	38.53	-1.98	-22.12	-8.13	-12.94	-1.08	4.94	-25.09	5.49	-14.68
UM0120580_01_LP2-011-b-T-OK_F017	HELENINE	MICROSOURCE	51.93	81.91	3.46	39	34.53	71.91	62.54	76.11	24.92	20.14	55.94	29.57	46.49	37.07	48.2	48.99	71.37	78.95	73.49	76.06
UM0118861_01_LP2-003-b-T-OK_I009	Heliotrine	PRESTWICK	-2.66	-5.28	1.97	-10.97	4.46	12.31	-7.51	-34.81	-0.43	-10.8	-6.85	0.83	-8.51	0.09	5.44	-65.45	1.62	-10.19	-4.31	7.09
UM0118899_01_LP2-003-b-T-OK_A013	Helveticoside	PRESTWICK	97.6	99.41	96.24	97.23	98.17	99.89	98.58	99.52	99.47	95.43	91.35	98.52	97.08	99.42	98.73	99.71	91.65	99.69	97.92	94.53
UM0120837_01_LP2-008-b-T-OK_F014	HEMATEIN	MICROSOURCE	-41.28	-52.83	3.86	-53.02	-3.07	-32.45	-11.79	-6.72	-0.65	-26.61	-15.92	-3.46	-7.31	-9.06	-10.09	-58.23	-37.7	-17.45	-25.9	-16.29
UM0118489_01_LP2-002-b-T-OK_O007	Hemicholinium bromide	PRESTWICK	-12.96	-27.89	1.41	-35.2	-2.38	3.36	-22.67	0.77	-6.21	-11.55	-21.73	0.31	-10.58	-5.55	-19.48	-72.75	-0.37	-90.95	-30.37	-9.8
UM0118489_02_LP2-006-b-T-OK_B022	Hemicholinium-3	SIGMA	8.64	50.83	1.41	-13.96	1.6	-22.5	-13.27	21.66	-7.12	-16.91	5.62	-4.52	-26.75	-3.29	-21.25	-53.82	-17.46	10.19	-11.81	-11.97
UM0120381_01_LP2-011-b-T-OK_I004	HEPTACHLOR	MICROSOURCE	-19.3	-6.35	7.03	-34.01	4.13	2.99	4.59	-3.13	-0.86	12.59	9.82	-2.28	-6.3	2.62	7.21	13.22	-0.66	1.28	7.41	4.28
UM0118306_01_LP2-001-b-T-OK_C011	Heptaminol hydrochloride	PRESTWICK	-21.39	-12.79	-0.87	-13.96	-0.47	-19.07	-11	-18.46	-6.95	-25.78	-10.45	-2.03	-10.15	-19.61	-7.77	-20.01	-2.57	-35.93	-4.34	-21.92
UM0127868_01_LP2-012-b-T-OK_H013	Herbimycin A, Streptomyces sp.	Calbiochem	94.69	97.2	92.95	96.81	98.28	99.64	98.02	99.52	98.16	93.21	88.77	98.52	96.76	98.77	99.62	98.77	93.76	98.8	97.42	95.74
UM0119261_01_LP2-004-b-T-OK_L020	HERNANDEZINE	BIOMOL	18.95	-11.61	3.06	-0.9	-0.28	17.43	-13.13	25.25	34.82	20.62	14.33	13.3	8.63	9.11	-0.16	-20.72	11.39	27.3	1.04	18.93
UM0121042_01_LP2-010-b-T-OK_F010	HERNIARIN	MICROSOURCE	-47.45	-21.18	0.79	-39.63	3.11	-9.25	-7.74	-16.85	1.55	-13.54	-12.92	-1.19	0.33	4.69	-2.15	-15.9	-8.24	-6.45	-15.6	1.84
UM0118775_01_LP2-001-b-T-OK_I010	Hesperetin	PRESTWICK	14	-16.11	1.89	-12.43	1	-0.54	-6.21	-16.09	-8.76	-28.77	-19.71	7.52	25.91	-3.72	0.54	-24.4	1.06	-33.4	-11.17	1.44
UM0118307_01_LP2-002-b-T-OK_O021	Hesperidin	PRESTWICK	1.57	-13.86	-1.31	-28.4	-1.87	-7.47	-10.63	0.13	-6.23	-5.48	-3.81	-1.07	-2.17	-9.7	-22.99	-23.66	11.46	-127.29	-41.69	-16.07
UM0121493_01_LP2-009-b-T-OK_E016	HETACILLIN POTASSIUM	MICROSOURCE	-31.54	-5.34	-0.69	-24.22	1.96	-7.76	-2.99	-36.84	3.7	-13.91	-16.9	-1.83	1.25	-1.69	0.89	-112.12	2.12	-73.92	-6.72	9.24
UM0119262_01_LP2-004-b-T-OK_D022	HETERATISINE	BIOMOL	6.49	-33	-0.24	-12.38	0.45	-16.4	-20.18	0.56	1.21	-29.02	-9.5	-3.73	-11.59	-9.04	-12.13	-37.67	-36.01	-16.57	-6.16	-8.07
UM0121169_01_LP2-011-b-T-OK_D015	HETEROPEUCENIN, METHYL ETHER	MICROSOURCE	-7.37	-25.4	-1.33	-27.19	0.89	-18.35	-1.51	-19.35	1.79	-23.85	-12.57	-4.84	1.05	-4.83	-5.22	-5.89	-0.93	-18.81	-16.53	7.3
UM0121388_01_LP2-009-b-T-OK_G016	HEXACHLOROPHENE	MICROSOURCE	-12.09	39.14	12.08	-17.76	33.05	26.45	11.83	7.73	18.59	12.64	7.37	40.13	-21.04	17.71	11.41	-60.41	16.7	-35.9	3.69	35.95
UM0119891_01_LP2-006-b-T-OK_H022	Hexahydro-sila-difenidol hydrochloride, p-fluoro analog	SIGMA	4.01	14.77	0.62	-11.26	1.66	18.29	-10.99	28.39	-4.54	21.14	15	0.36	16.44	-2.56	6.31	25.81	22.18	77.05	-8.49	26.04
UM0118308_01_LP2-001-b-T-OK_G017	Hexamethonium dibromide dihydrate	PRESTWICK	-1.48	-17.35	-1.26	-28.7	0.16	-21.87	-0.84	-3.13	-9.32	5.4	-4.91	-8.41	-13.56	-1.85	-10.62	-21.69	-9.52	-28.69	-8.88	-16.85
UM0119896_01_LP2-006-b-T-OK_J014	Hexamethonium dichloride	SIGMA	-32.23	-11.4	1.62	-14.35	-0.34	-20.43	-3.55	-18.31	-2.23	-31.88	1.32	-1.64	0.32	4.35	-3.8	-25.84	-12.69	0.73	-19.18	-5.11
UM0118135_01_LP2-003-b-T-OK_K019	Hexestrol	PRESTWICK	-33.67	3.71	-1.57	-25.03	0.31	-4.69	-17.42	-11.61	13.77	-2.64	-23.92	6.92	-5.58	-6.69	-18.14	-112.51	-0.87	3.8	-11.76	-0.14
UM0118683_01_LP2-002-b-T-OK_P003	Hexetidine	PRESTWICK	-13.33	4.77	-1.35	-5.99	-2.7	-9.44	-23.05	14.68	-1.78	-2.98	-0.98	7.02	-16.66	5.41	-16.5	-12.52	13.72	19.89	-31.31	9.86
UM0118930_01_LP2-003-b-T-OK_M018	Hexylcaine hydrochloride	PRESTWICK	-29.87	0.96	-2.97	-14.58	0.05	-6.96	-22.89	-15.13	-6.38	-13.57	-11.75	0.81	6.4	-7.46	-20.73	-82.68	9.2	14.5	-14.55	-1.24
UM0121369_01_LP2-009-b-T-OK_I016	HEXYLRESORCINOL	MICROSOURCE	-41.67	7.43	-1.09	-42.34	2.12	-15.94	-14.61	-13.61	-0.05	-23.88	7.55	-1.84	-37.14	2.59	-24.29	-80.55	-1.16	-38.13	-15.51	-6.87
UM0121091_01_LP2-011-b-T-OK_K012	HIERACIN	MICROSOURCE	-6.01	-5.78	3.91	-29.49	2.71	1.98	-20.16	-6.24	2.75	-21.14	-15.99	-1.26	0.33	-0.77	7.78	-14.02	5.67	-12.46	-9.45	6.34
UM0119186_01_LP2-004-b-T-OK_D017	HIMBACINE	BIOMOL	19.67	-63.75	6.41	-22.22	3.31	-9.58	31.6	38.78	13.88	-40.68	25.33	-17.15	39.99	63.88	11.14	-20.84	48.9	4.17	3.3	20.92
UM0118226_01_LP2-003-b-T-OK_G011	Hippeastrine hydrobromide	PRESTWICK	-16.36	-19.36	-1.79	-30.01	2.23	-11.53	-8.66	-16.95	7.71	-38.46	-21	-5.06	12.28	1.24	-12.55	-69.32	-12.16	-23.54	-21.54	3.71
UM0119473_01_LP2-005-b-T-OK_L011	HIRSUTINE	BIOMOL	14.7	1.98	0.64	-53.78	-1.18	-1.62	-5.17	13.07	7.26	-8.25	-4.88	3.93	-7.64	-4.78	-1.99	-10.76	11.12	-19.69	3.36	17.24
UM0119913_01_LP2-006-b-T-OK_F016	Hispidin	SIGMA	-27.61	-40.19	2.25	-39.48	0.2	-23.77	0.23	-21.52	-7.55	-22.27	-1.22	-2.95	-14.23	-3.99	-10.37	-80.82	-15.94	20.3	-13.38	-18.14
UM0119882_01_LP2-006-b-T-OK_N016	Histamine dihydrochloride	SIGMA	-29.98	-43.41	-2.89	-23.95	0.15	7.71	-9.15	-11.25	-5.14	-23.27	-3.91	-2.72	-34.63	3.38	5.88	-11.85	4.24	-15.99	-11.13	3.66
UM0119899_01_LP2-006-b-T-OK_J022	Histamine, R(-)-alpha-methyl-, dihydrochloride	SIGMA	-29.17	-38	-1.53	-25.33	0.15	-18.73	-5.28	7.73	3.51	-19.67	3.18	-2.73	-0.93	2.5	-2.18	-20.54	-7.13	37.75	-7.39	9.11
UM0118310_01_LP2-001-b-T-OK_M005	Homatropine hydrobromide (R,S)	PRESTWICK	-6.47	-20.26	2.19	-11.54	-0.38	8.12	-2.91	-1.64	1.38	0.91	-3.91	4.29	-4.73	-4.26	-6.08	7.17	4.47	-25.12	-26.2	-19.99
UM0121391_01_LP2-009-b-T-OK_K016	HOMATROPINE METHYLBROMIDE	MICROSOURCE	-35.95	-25.33	-1.71	-13.34	0.54	-11.29	-15.07	-28.81	-1.1	-12.12	3.71	-1.91	-25.8	3.87	-12.54	-83.65	-9.4	-46.42	-11.94	-12.24
UM0120639_01_LP2-013-b-T-OK_C015	HOMIDIUM BROMIDE	MICROSOURCE	44.98	70.93	75.03	60.21	20.49	85.1	94.1	59.35	92.54	20.55	69.63	81.68	26.26	63.39	53.62	65.57	89.36	38.02	55.63	59.46
UM0119280_01_LP2-005-b-T-OK_C013	HOMOBUTEIN	BIOMOL	-2.02	-18.49	0.77	-28.25	3.43	-10.1	0.21	-2.35	2.38	6.31	-9.44	-1.92	-10.45	10.37	3.51	-32.82	9.17	-31.51	-2.39	-15.59
UM0118511_01_LP2-001-b-T-OK_J008	Homochlorcyclizine dihydrochloride	PRESTWICK	5.78	42.5	-0.73	-22.17	-0.13	81.82	4.63	27.4	7.98	25.02	7.34	12.68	0.13	15.43	9.51	-16.41	32.36	94.93	-7.85	34.22
UM0119288_01_LP2-004-b-T-OK_L016	HOMOERIODICTYOL	BIOMOL	-24.2	-29.62	4.15	-17.05	1.74	-14.91	-10.2	-2	-8.43	-27.86	-5.31	-5.95	-12.19	4.65	-29.35	-101.8	-21.93	-28.1	-15.03	-6.03
UM0119292_01_LP2-004-b-T-OK_H018	HOMOORIENTIN	BIOMOL	-0.82	-7.58	4.22	-49.24	0.22	-26.16	-20.8	-14.63	-12.13	-24.86	-5.78	-4.8	-3.58	-2.24	-21.5	-67.89	-37.97	-25.71	-19.33	6.86
UM0120885_01_LP2-009-b-T-OK_I011	HOMOPTEROCARPIN	MICROSOURCE	-10.84	-5.02	-0.09	-19.3	2.54	-4.03	-25.63	-14.61	5.98	-6.96	0.8	2.8	-36.24	-1.77	8.25	-69.11	17.73	-43.78	-7.03	7.12
UM0118309_01_LP2-004-b-T-OK_I022	Homosalate	PRESTWICK	-5.54	16.31	3.82	-6.27	-0.86	-14.91	8.61	18.45	-5.54	-1.87	-6.41	-0.71	10.37	-0.9	7.15	-46.62	-17.59	6.83	-11	3.84
UM0119411_01_LP2-005-b-T-OK_J005	HONOKIOL	BIOMOL	-18.06	-59.79	0.3	-74.5	-0.51	-10.36	-3.18	-11.33	-1.84	16.34	-12.71	-2.47	-4.84	-14.71	-24.04	-1.4	4.02	6.46	-3.6	-27.8
UM0119331_01_LP2-005-b-T-OK_I019	HORDENINE	BIOMOL	-21.3	-10.11	0.43	-29.02	-1.27	-5.41	3.35	0.89	6.12	-8.18	-4.18	-2.85	2.64	-8.51	13.04	-38.21	-12.15	-23.3	-2.14	-1.24
UM0120727_01_LP2-008-b-T-OK_M016	HUMILIN A	MICROSOURCE	-23.94	-23.21	3.03	-29.11	-0.9	-22.63	-4.03	3.25	-0.03	-6.08	-4.83	4.22	10.87	7.04	-4.13	-14.2	-4.87	-15.94	-16.93	2.88
UM0120887_01_LP2-009-b-T-OK_C017	HUMULENE (alpha)	MICROSOURCE	-0.22	-20.18	-2.55	-28.41	-0.06	-18.43	5.18	-30.42	1.71	-10.19	-10.09	-3.42	-37.33	-6.4	-2.14	-72.32	7.96	12.57	-8.92	-10.69
UM0120496_01_LP2-010-b-T-OK_I017	HUPERZINE A	MICROSOURCE	-3.3	-19.68	2.63	-18.98	-0.81	-1.55	-0.97	-25.19	1.71	4.15	-11.89	-4.51	12.37	-3.93	-7.26	-43.73	-1.13	-1.11	-13.18	1.51
UM0119177_01_LP2-004-b-T-OK_N017	HUPERZINE A, (-)	BIOMOL	-41.04	-25.49	4	-22.55	1	-3.02	0.35	2.36	-7.39	-12.36	-4	-6.73	-22.61	11.54	-25.52	-81.05	3.45	-9.02	-10.71	1.77
UM0118597_01_LP2-002-b-T-OK_G011	Hycanthone	PRESTWICK	63.93	95.18	81.01	75.85	66.65	96.99	90.6	92.11	52.84	56.18	67.43	84.67	39.16	57.26	24.65	98.97	85.5	96.83	81.17	83.1
UM0118524_01_LP2-001-b-T-OK_B019	Hydralazine hydrochloride	PRESTWICK	21.66	-6.59	-1.15	-22.17	-1.04	-16.31	-5.84	-4.74	-5.45	-7.74	-9.84	-8.53	-25.76	-19.61	-9.48	-58.04	-8.63	-34.69	-18.79	-28.51
UM0119881_01_LP2-006-b-T-OK_F014	Hydralazine hydrochloride	SIGMA	-22.82	-45.88	2.62	-15.97	0.56	-26.12	1.68	10.26	-6.36	-20.18	5.69	-2.49	-5.21	-2.58	-13.49	-76.66	-11.86	30.86	-19.75	-18.04
UM0118311_01_LP2-002-b-T-OK_F004	Hydrastine hydrochloride	PRESTWICK	9.29	-0.43	0.04	7.73	-1.65	-9.7	-6.07	-3.14	-8.52	-2	-12.96	-0.78	-8.19	-2.36	11.84	-32.06	-30.18	1.79	-8.73	-12.72
UM0119379_01_LP2-005-b-T-OK_G015	HYDRASTINE, D-beta-	BIOMOL	-0.06	-42.11	0.66	-38.84	1.41	-15.16	-5.17	-6.64	6.66	-1.54	1.02	-1.35	-5.82	-5.7	-12.99	-25.15	-7.12	-31.95	-13.29	-16.72
UM0118787_01_LP2-001-b-T-OK_H011	Hydrastinine hydrochloride	PRESTWICK	-5.71	-39.87	1.05	-24.66	0.01	-8.64	8.99	-0.61	-4.95	-12.56	-18.71	8.7	-14.75	2.63	-14.04	-34.76	1.02	-24.55	-12.03	-22.93
UM0120667_01_LP2-011-b-T-OK_H017	HYDRASTININE HYDROCHLORIDE	MICROSOURCE	-27.69	-17.69	-0.24	7.71	-1.72	-8	8.86	-19.01	-2.9	-12.08	-32.78	3.82	-0.34	-8.15	-6.72	-11.01	-22.45	-18.7	-9.43	-11.02
UM0117303_02_LP2-001-b-T-OK_A019	Hydrochlorothiazide	PRESTWICK	58.26	38.32	-0.93	19.99	-0.62	1.24	5.6	4.85	5.06	17.54	-1.7	-5.72	-39.11	-10.27	3.34	20.88	-1.9	-43.02	17.04	-0.24
UM0119902_01_LP2-006-b-T-OK_L014	Hydrocortisone 21-hemisuccinate sodium	SIGMA	-82.89	-115.6	0.36	-1.24	20.88	-43.15	-13	-30.33	-5.3	-16.16	16.93	-8.93	-18.49	23.13	-6.64	-74.84	-16.4	44.06	-7.42	36.76
UM0121435_01_LP2-009-b-T-OK_M016	HYDROCORTISONE ACETATE	MICROSOURCE	-22.28	-42.92	-7.22	15.7	49.52	-29.01	-19.25	-15.94	-1.43	-31.38	42.07	-7.28	26.37	56.63	51.07	-2.28	16.4	-38.86	32.28	61.6
UM0118313_01_LP2-002-b-T-OK_I016	Hydrocortisone base	PRESTWICK	-19.65	-27.59	-2.25	25.31	63.82	-44.41	-18.99	-3.56	0.98	-38.5	20.1	0.05	43.47	56.73	48.72	-12.08	10.59	-26.24	16.72	53.56
UM0121461_01_LP2-009-b-T-OK_F016	HYDROCORTISONE BUTYRATE	MICROSOURCE	-25.17	-42.76	-3.43	16.43	65.51	-10.55	-9.2	-12.29	2.49	-25.53	20.36	-7.05	36.28	55.39	57.4	-48.66	22.12	-56.1	47.33	67.91
UM0121471_01_LP2-008-b-T-OK_B004	HYDROCORTISONE HEMISUCCINATE	MICROSOURCE	18.38	-35.63	-3.26	27.81	21.93	-28.79	-21.06	-3.67	-2.41	-14.99	26.75	-8.18	9.74	39.86	28.45	8.52	19.88	-32.3	17.83	55.23
UM0121437_01_LP2-009-b-T-OK_O016	HYDROCORTISONE SODIUM PHOSPHATE	MICROSOURCE	21.51	-16.79	2.57	-20.21	-1.35	-0.84	-22.41	-28.53	1.57	-5.38	-5.03	-1.46	-33.27	3.68	-47.29	-32.72	9.07	-62.84	-12.9	-7.79
UM0118315_01_LP2-002-b-T-OK_J012	Hydrocotarnine hydrobromide	PRESTWICK	-33.04	-15.05	1.01	-10.35	-1.17	-10.81	-25.03	-17.09	-9.92	-29.04	-12.3	-1.86	-7.94	-6.19	-7.51	-41.88	-23.28	-39.68	-21.14	1.66
UM0053263_03_LP2-001-b-T-OK_C007	Hydroflumethiazide	PRESTWICK	-9.09	1.95	-0.1	-20.31	-0.11	-9.26	-7.86	-12.65	-4.53	-19.04	-18.71	-2.13	18.77	-5.82	-15.77	-9.01	-12.13	-35.26	-29.42	-16.82
UM0120908_01_LP2-010-b-T-OK_K020	HYDROLYSIS PRODUCT OF BUSSEIN	MICROSOURCE	-6.36	-1.03	1.1	-24.35	0.04	-0.97	-4.14	-35.22	1.23	-22.03	-2.57	-5.57	14.46	-2.5	-1.68	-30.05	6.81	0.92	-12.3	-1.4
UM0120601_01_LP2-009-b-T-OK_F015	HYDROQUINIDINE	MICROSOURCE	-3.98	-4.26	1.72	-28.95	1.78	4.04	-1.82	-10.64	2.97	8.1	-9.98	12.2	-10.9	0.3	0.84	-74.65	-9.51	-24.66	-8.16	14.19
UM0118711_01_LP2-002-b-T-OK_P012	Hydroquinine hydrobromide hydrate	PRESTWICK	38.23	48.61	-6.32	5.84	-8.59	17.24	-22.45	26.65	9.27	-0.75	12.28	4.93	-10.38	-0.41	-12.25	11.93	36.56	-46.3	7.36	11.94
UM0119870_01_LP2-006-b-T-OK_D020	Hydroquinone	SIGMA	-31.54	-3	-1.78	-34.74	4.59	-9.28	-21.51	0.23	-4.11	-42.84	5.87	-2.18	-1.69	-3.53	-17.24	-80.89	-39.44	37.9	-47.47	-2.29
UM0120756_01_LP2-008-b-T-OK_C022	HYDROXY (3beta)ISOALLOSPIROST-9 (11)-ENE	MICROSOURCE	2.66	5.49	0.11	-39.87	0.99	-30	-6.86	4.13	1.18	3.79	-8.27	-2.21	14.19	-1.29	-14.45	-0.35	-4.06	-2.24	-26.97	-10.85
UM0121491_01_LP2-008-b-T-OK_B013	HYDROXYAMPHETAMINE HYDROBROMIDE	MICROSOURCE	53.88	52.19	0.31	10.37	-1.1	-3.49	10.72	4.86	-1.02	10	-5.43	4.72	-2.88	2.6	-11.03	-10.79	15.26	11.58	-7.3	5.78
UM0119178_01_LP2-004-b-T-OK_J019	HYDROXYCAMPTOTHECIN, 10-	BIOMOL	98.41	99.45	96.51	95.33	94.35	99	98.96	100	99.38	90	90.57	96.82	87.99	98.84	94.95	99.24	84.4	99.85	94.93	95.13
UM0121499_01_LP2-008-b-T-OK_H018	HYDROXYCHLOROQUINE SULFATE	MICROSOURCE	1.77	-2.97	2.77	-28.47	-1.3	-19.69	-13.96	12.11	-4.28	-24.78	-21.49	-1.12	17.02	4.94	2.62	-20.69	-19.57	41.76	-14.69	0.53
UM0119293_01_LP2-004-b-T-OK_F020	HYDROXYFLAVONE, 7-	BIOMOL	-4.72	-33.81	4.01	-30.77	1.68	-20.65	-15.09	-14.81	-1.57	-14.36	-3.42	-5.24	-2.24	-4.82	3.71	-86.08	-52.87	-25.86	-13.58	4.25
UM0119916_01_LP2-006-b-T-OK_N020	Hydroxylamine hydrochloride	SIGMA	-34.55	-5.33	2.47	-23.1	0.97	-19.97	-19.75	-18.94	-9.37	-30.63	-5.16	-1.91	-10.52	-1.43	-7.98	-30.9	4.7	-2.5	-5.65	-17.2
UM0119860_02_LP2-011-b-T-OK_P015	HYDROXYPROGESTERONE	MICROSOURCE	14.89	32.03	10.61	-16.14	0.77	13.99	-15.58	-14.56	-2.36	4.89	-0.26	6.54	-16.21	0.77	-16.77	-10.67	16.32	-5.88	15.42	19.93
UM0121469_01_LP2-009-b-T-OK_A018	HYDROXYPROGESTERONE CAPROATE	MICROSOURCE	90.9	77.99	69.37	17.34	27.85	68.79	16.34	52.42	35.84	38.03	5.63	51.11	11.07	19.3	21.28	7.14	32.57	53.75	30.96	46.69
UM0110708_02_LP2-002-b-T-OK_I018	Hydroxytacrine maleate (R,S)	PRESTWICK	-10.85	-21.96	-0.65	-23.41	0.06	0.02	-31.74	-20.36	-6.7	-25.29	-1.59	-4.73	-14.35	0.94	-6.5	-29.8	-10.23	21.65	-10.73	-13.34
UM0120633_01_LP2-010-b-T-OK_N012	HYDROXYTOLUIC ACID	MICROSOURCE	9.48	-4.99	-0.22	-34.9	-0.26	-9.49	-8.91	-13.02	4.11	-9.8	-0.76	-3	-8.68	-6.9	2.72	-26.74	11.14	-49.2	-2.57	-0.16
UM0119883_01_LP2-006-b-T-OK_L018	Hydroxyurea	SIGMA	-32.77	-12.85	4.09	-38.36	2.51	-16	-27.39	-9.22	-5.48	-38.83	-7.49	-2.18	-7.01	2.52	1.59	-55.25	-7.64	12.6	-10	-15.67
UM0118319_01_LP2-001-b-T-OK_K008	Hydroxyzine dihydrochloride	PRESTWICK	48.98	79.89	20.63	51.49	32.19	96.76	22.81	75.96	39.66	48.46	25.35	60.44	73.84	42.05	20.97	27.44	77.47	98.29	48.65	46.55
UM0121477_01_LP2-009-b-T-OK_E018	HYDROXYZINE PAMOATE	MICROSOURCE	39.87	84.54	22.84	37.18	48.67	97.78	3.93	73.4	48.94	54.19	23.38	57.33	62.2	21.27	4.52	-16.72	86.07	98.03	32.01	72.81
UM0041976_02_LP2-003-b-T-OK_F004	Hymecromone	PRESTWICK	-13.96	-15.55	-3.16	4.65	0.3	-5.43	3.56	-15.9	-3.65	-5.58	-11.47	8.35	3.65	3.09	21.76	-41.06	-21.51	-6.86	-13.74	0.27
UM0117435_02_LP2-009-b-T-OK_I009	HYMECROMONE METHYL ETHER	MICROSOURCE	-19.61	-12.37	-0.21	-22.58	0.32	-0.85	-31.99	-19.59	1.81	4.53	-8.75	-2.62	4.14	-3.31	6.57	-60.93	7.73	-62.78	-3.25	10.22
UM0118320_01_LP2-001-b-T-OK_P007	Hyoscyamine (L)	PRESTWICK	-13.18	19.99	1.29	9.11	1.78	6.36	-2.38	1.15	14.01	2.07	-4.52	-1.12	-14.67	-1.1	-14.73	-18.73	5.14	-6.9	41.63	1.06
UM0119179_01_LP2-004-b-T-OK_F021	HYPERICIN	BIOMOL	5.62	-19.48	1.15	-33.33	-0.87	-19.34	6.23	18.18	24.25	-26.44	20.14	2.4	-11.14	32.34	5.36	-23.76	-26.77	9.41	25.52	1.45
UM0119412_01_LP2-005-b-T-OK_H007	HYPOCRELLIN A	BIOMOL	95.02	96.83	95.98	41.85	89.52	97.43	52.08	98.58	99.39	49.83	60.74	93.05	75.55	82.93	93.31	28.81	87.78	95.99	73.2	80.14
UM0119419_01_LP2-005-b-T-OK_E012	HYPOCRELLIN B	BIOMOL	-14.15	-3.37	6.28	-15.35	0.9	-2.34	7.31	-1.98	2.5	-13.61	-0.5	6.95	0.4	-3.31	-3.1	-19.73	-1.57	-39.53	-0.44	-3.07
UM0120680_01_LP2-013-b-T-OK_A005	HYPOPROTOCETRARIC ACID	MICROSOURCE	59.22	40.36	-0.85	33.82	-3.29	15.41	8.22	-1.04	-0.35	-6.48	6.43	3.77	-39.96	1.47	4.49	37.8	-7.87	16.27	2.22	12.66
UM0119867_01_LP2-006-b-T-OK_D014	Hypotaurine	SIGMA	-39.82	-33.34	-2.14	-40.25	0.33	-16.79	-11.64	4.75	-7.09	-15.33	-2.15	-1.45	-10.63	-13.16	-12.57	-85.28	0.71	14.14	-16.49	-15.18
UM0120803_01_LP2-008-b-T-OK_N019	HYPOXANTHINE	MICROSOURCE	-14.88	-58.72	1.91	-17.5	-1.87	-20.3	-14.02	-11.98	0.02	9.92	-12.63	-2.73	8.16	-6.16	3.65	-11.95	-22.74	-47.51	-45.25	-4.05
UM0120313_01_LP2-008-b-T-OK_I021	I-OMe-Tyrphostin AG 538	SIGMA	-12.33	1.91	2.27	-22.98	0.24	-20.57	-1.53	12.11	-1.3	-1.7	-14.99	-1.55	0.98	4.02	0.18	-11.1	-10.29	24.79	-11.15	0.64
UM0119939_01_LP2-007-b-T-OK_O011	IB-MECA	SIGMA	-20.4	1.41	-3.62	-25.72	1.05	6.3	-17.84	-30.68	3.29	-4.23	1.97	-1.48	1.11	1.33	4.74	-54.66	3.22	-81.77	-1.95	-0.55
UM0119886_01_LP2-007-b-T-OK_E003	Ibudilast	SIGMA	7.93	16.1	1.74	-4.04	0.93	-8.45	9.18	-32.87	-1.43	-28.51	-12.83	1.89	1.47	-3.45	-0.97	-39.36	14.35	9.74	-1.71	-6.28
UM0120153_01_LP2-007-b-T-OK_N006	IC 261	SIGMA	84.04	92.46	82.09	-35.72	85.84	96.36	73.48	90.53	92.73	63.44	73.66	88.85	80.81	90.16	76.45	79.02	83.52	94.66	68.11	69.91
UM0127869_01_LP2-012-b-T-OK_H014	IC261	Calbiochem	84.57	95.95	95.68	95.86	88.96	99.03	95.05	95.68	99.01	67.99	72.11	93.79	89.43	95.28	95.07	98.36	90	97.91	93.45	70.43
UM0120501_01_LP2-010-b-T-OK_K017	ICARIIN	MICROSOURCE	-21.78	-16.68	-0.66	-49.06	0.78	-6.05	-12.79	-40.37	4.52	-10.09	-25.65	-4.22	-20.29	-7.83	-0.52	-49.38	-1.58	-33.32	-4.72	-1.04
UM0120983_01_LP2-010-b-T-OK_J009	ICHTHYNONE	MICROSOURCE	24.3	35.04	0.37	-13.53	-2.21	0.92	-8.89	26.96	-1.85	34.78	15.59	2.39	21.6	0.33	20.94	-12.75	22.73	15.94	5.31	29.11
UM0119964_01_LP2-007-b-T-OK_G011	ICI 118,551 hydrochloride	SIGMA	2.15	0.87	0.11	-25.59	-0.07	-16.98	-5.09	-21.84	-0.35	-15.12	-2.82	-1.82	1.67	1.77	-0.78	-91.7	6.68	21.3	-21.96	2.3
UM0119958_01_LP2-007-b-T-OK_E011	ICI 204,448 hydrochloride	SIGMA	-9.42	-24.15	-0.44	-17.75	2.48	-24.46	-15.05	-15.01	-1.11	-27.65	-12.9	-1.12	8.75	-6.16	-14.64	-115.48	-1.96	-55.89	-14.3	0.62
UM0119769_01_LP2-006-b-T-OK_P009	Icilin	SIGMA	33.53	41.4	7.3	-9.03	0.81	-9.54	-9.33	-23.55	-5.47	7.51	-13.11	-1.9	-26.03	-10	-9.08	21.65	19.48	-62.55	3.03	-12.26
UM0119887_01_LP2-007-b-T-OK_E005	Idarubicin	SIGMA	98.18	98.72	98.12	97.96	98.72	99.96	99.12	99.51	99.66	96.28	93.25	97.76	98.38	98.79	98.64	99.92	94.52	100	98.54	95.98
UM0118091_01_LP2-003-b-T-OK_J014	Idazoxan hydrochloride	PRESTWICK	-30.47	-0.02	1.48	-29.56	-0.07	18.42	-7.06	-29.35	1.08	-12.43	-7.78	-0.94	-2.92	0.61	-19.49	-99.04	6.48	-7.2	-27.55	-1.21
UM0118458_01_LP2-001-b-T-OK_C017	Idoxuridine	PRESTWICK	41.93	-7.37	6.27	23.22	45.51	85.86	55.64	54.26	77.57	-10.48	9.22	52.05	32.12	54.24	50.12	53.14	53.48	17.52	25.66	41.16
UM0119878_01_LP2-007-b-T-OK_C003	IEM-1460	SIGMA	26.62	40.8	4.24	0.42	1.38	-10.87	6.7	-12.66	-1.5	-22.37	5.64	-0.55	-6.65	6.19	-15.26	-15.96	-4.37	0.4	1.33	-12.64
UM0118535_01_LP2-001-b-T-OK_P004	Ifenprodil tartrate	PRESTWICK	79.94	95.66	3.88	83.43	96.98	74.97	12.83	59.3	32.47	76.89	56.88	93.38	38.5	73.25	4.53	90.13	46.53	98.76	95.36	82.98
UM0118931_01_LP2-003-b-T-OK_H007	Ifosfamide	PRESTWICK	-23.62	9.75	2.18	-18.04	1.94	-3.3	-23.93	-15.41	-6.83	-19.61	-6.46	1.1	4.07	-0.19	9.18	-59.73	0.26	-10.61	-11.2	-7.14
UM0127873_01_LP2-012-b-T-OK_H018	IGF-1R Inhibitor II	Calbiochem	-34.73	-12.23	1.11	-9.46	0.4	5.67	-6.67	8.49	-1.84	1.1	-24.21	-3.14	9.45	6.04	6.79	-13.86	-9.95	2.27	-6.81	7.1
UM0119956_01_LP2-007-b-T-OK_G007	IIK7	SIGMA	11.57	2.15	2	-11.84	-0.18	-9.41	-15.14	7.64	-0.54	3.81	9.32	-1.21	-15.65	3.97	6.62	-45.12	-4.91	20.5	8.85	2.11
UM0127870_01_LP2-012-b-T-OK_H015	IKK-2 Inhibitor IV	Calbiochem	31.02	14.82	21.25	31.39	2.92	8.58	51.98	59.84	19.93	-10.82	27.09	4.18	45.51	42.03	50.79	6.11	61.09	54.48	56.9	32.31
UM0127952_01_LP2-012-b-T-OK_G003	Imatinib	LC laboratories	15.59	21.96	5.83	40.88	3.41	61.45	23.56	47.61	21.82	-6.16	20.69	0.96	14.68	18.25	36.2	14.13	10.61	60.39	27.94	2.55
UM0119918_01_LP2-007-b-T-OK_M003	Imazodan	SIGMA	-1.66	-10.05	-2.2	11.76	1.83	18.49	10.13	-34.73	-0.67	5.45	-5.26	-3.32	0.21	5.2	-11.14	11.38	16.37	14.09	1.63	-4.52
UM0119922_01_LP2-007-b-T-OK_I011	Imetit dihydrobromide	SIGMA	12.16	-42.72	3.49	-10.71	3.63	-22.65	-13.97	-15.45	-0.27	-14.42	0.25	-5.83	10.51	9.01	-6.08	-29.59	-10.86	-4.76	0.91	-5.8
UM0119909_01_LP2-007-b-T-OK_K005	IMID-4F hydrochloride	SIGMA	-4.98	8.95	1.78	-15.09	2.41	-16.59	-10.08	-20.96	2.48	3.03	-12.19	-0.63	-2.36	1.02	-9.36	-53.45	-0.07	-26.28	-0.61	-4.86
UM0120334_01_LP2-010-b-T-OK_E017	IMIDACLOPRID	MICROSOURCE	-7.62	-46.46	-0.72	-47.9	-2.41	-13.26	-6.69	-29.57	-1.45	-6.42	1.26	-5.54	-0.92	-2.83	-10.17	-61.48	2.64	0.84	-13.62	-9.6
UM0119892_01_LP2-007-b-T-OK_G003	Imidazole-4-acetic acid hydrochloride	SIGMA	29.3	-8.49	1.14	-0.54	2.7	8.06	5.49	-4.02	-2.01	-13.82	-6.12	-1.69	11.38	4.54	0.96	-12.93	23.75	-11.25	25.07	-1.59
UM0119046_01_LP2-004-b-T-OK_G004	Imidurea	PRESTWICK	25.25	-5.54	-5.55	-7.63	1.03	3.45	13.01	-16.43	-8.36	-23.94	4.8	0.82	2.23	-0.57	10.78	-39.37	-9.81	-28.95	19.67	-0.11
UM0119957_01_LP2-007-b-T-OK_I009	Imiloxan hydrochloride	SIGMA	-9.9	-42.91	0.13	-22.96	1.3	-19.18	-12.74	-27.31	-0.37	-27.21	-12.79	2.71	11.88	3.42	-3.62	-30.43	-6.43	-5.47	0.02	0.65
[truncated: 3,015 more rows]
